# Supplementary material for: Hybridization alters the gut microbial and metabolic profile concurrent with modifying intestinal functions in Tunchang pigs
Source: Front Microbiol. 2023 Apr 20;14:1159653. doi: 10.3389/fmicb.2023.1159653 (PMC10157192; doi:10.3389/fmicb.2023.1159653)
Supplement: Supplementary file 1 [file Data_Sheet_1.CSV]

Group.1	Group.2	Group.3	percent
p__Firmicutes	TC	PW	0.521391671
p__Bacteroidetes	TC	PW	0.317518785
p__Actinobacteria	TC	PW	0.032148908
p__Proteobacteria	TC	PW	0.05499325
p__Spirochaetes	TC	PW	0.006537524
p__Euryarchaeota	TC	PW	0.024684067
others	TC	PW	0.007935474
p__Synergistetes	TC	PW	0.02674597
p__Tenericutes	TC	PW	0.000704685
p__Fibrobacteres	TC	PW	0
p__Chlamydiae	TC	PW	0
p__Ascomycota	TC	PW	0.005030366
p__Fusobacteria	TC	PW	0.0023093
p__Candidatus Melainabacteria	TC	PW	0
p__Firmicutes	BT	PW	0.602783956
p__Bacteroidetes	BT	PW	0.317102792
p__Actinobacteria	BT	PW	0.013359473
p__Proteobacteria	BT	PW	0.030801149
p__Spirochaetes	BT	PW	0.014735489
p__Euryarchaeota	BT	PW	0.007082326
others	BT	PW	0.007454005
p__Synergistetes	BT	PW	0.00049662
p__Tenericutes	BT	PW	0.002663985
p__Fibrobacteres	BT	PW	0
p__Chlamydiae	BT	PW	0
p__Ascomycota	BT	PW	0.002539914
p__Fusobacteria	BT	PW	0.000980291
p__Candidatus Melainabacteria	BT	PW	0
p__Firmicutes	TC	WD	0.738244371
p__Bacteroidetes	TC	WD	0.19330734
p__Actinobacteria	TC	WD	0.016476486
p__Proteobacteria	TC	WD	0.011759662
p__Spirochaetes	TC	WD	0.018104716
p__Euryarchaeota	TC	WD	0.00755459
others	TC	WD	0.005656242
p__Synergistetes	TC	WD	0
p__Tenericutes	TC	WD	0.00350325
p__Fibrobacteres	TC	WD	0.003405017
p__Chlamydiae	TC	WD	0.001260153
p__Ascomycota	TC	WD	0
p__Fusobacteria	TC	WD	0.000728172
p__Candidatus Melainabacteria	TC	WD	0
p__Firmicutes	BT	WD	0.686754104
p__Bacteroidetes	BT	WD	0.25942453
p__Actinobacteria	BT	WD	0.010953691
p__Proteobacteria	BT	WD	0.013161571
p__Spirochaetes	BT	WD	0.008160048
p__Euryarchaeota	BT	WD	0.004367859
others	BT	WD	0.003348286
p__Synergistetes	BT	WD	0
p__Tenericutes	BT	WD	0.002894886
p__Fibrobacteres	BT	WD	0.006686706
p__Chlamydiae	BT	WD	0.003808188
p__Ascomycota	BT	WD	0
p__Fusobacteria	BT	WD	0.00044013
p__Candidatus Melainabacteria	BT	WD	0
p__Firmicutes	TC	GT	0.778430265
p__Bacteroidetes	TC	GT	0.163820336
p__Actinobacteria	TC	GT	0.022831529
p__Proteobacteria	TC	GT	0.008586541
p__Spirochaetes	TC	GT	0.006795646
p__Euryarchaeota	TC	GT	0.004587681
others	TC	GT	0.004547772
p__Synergistetes	TC	GT	0
p__Tenericutes	TC	GT	0.003498576
p__Fibrobacteres	TC	GT	0.001220588
p__Chlamydiae	TC	GT	0.004595592
p__Ascomycota	TC	GT	0
p__Fusobacteria	TC	GT	0
p__Candidatus Melainabacteria	TC	GT	0.001085473
p__Firmicutes	BT	GT	0.697827799
p__Bacteroidetes	BT	GT	0.208622659
p__Actinobacteria	BT	GT	0.042871569
p__Proteobacteria	BT	GT	0.014038969
p__Spirochaetes	BT	GT	0.013190018
p__Euryarchaeota	BT	GT	0.011415316
others	BT	GT	0.005689149
p__Synergistetes	BT	GT	0
p__Tenericutes	BT	GT	0.002096238
p__Fibrobacteres	BT	GT	0.002204156
p__Chlamydiae	BT	GT	0.001360221
p__Ascomycota	BT	GT	0
p__Fusobacteria	BT	GT	0
p__Candidatus Melainabacteria	BT	GT	0.000683907
others	TC	PW	0.36337106
g__Prevotella	TC	PW	0.10712829
g__Lactobacillus	TC	PW	0.0722784
g__Clostridium	TC	PW	0.06919587
g__Bacteroides	TC	PW	0.10193448
g__Ruminococcus	TC	PW	0.037857
g__Eubacterium	TC	PW	0.02847147
g__Streptococcus	TC	PW	0
g__Alistipes	TC	PW	0.13649831
g__Roseburia	TC	PW	0
g__Faecalibacterium	TC	PW	0
g__Bifidobacterium	TC	PW	0
g__Oscillibacter	TC	PW	0
g__Methanobrevibacter	TC	PW	0.03459757
g__Collinsella	TC	PW	0.03299621
g__Blautia	TC	PW	0.01567133
others	BT	PW	0.347257369
g__Prevotella	BT	PW	0.235888831
g__Lactobacillus	BT	PW	0.082667196
g__Clostridium	BT	PW	0.061638047
g__Bacteroides	BT	PW	0.103888577
g__Ruminococcus	BT	PW	0.051494776
g__Eubacterium	BT	PW	0.05805423
g__Streptococcus	BT	PW	0
g__Alistipes	BT	PW	0.014813214
g__Roseburia	BT	PW	0
g__Faecalibacterium	BT	PW	0
g__Bifidobacterium	BT	PW	0
g__Oscillibacter	BT	PW	0
g__Methanobrevibacter	BT	PW	0.009959138
g__Collinsella	BT	PW	0.010181322
g__Blautia	BT	PW	0.024157298
others	TC	WD	0.35396919
g__Prevotella	TC	WD	0.14870545
g__Lactobacillus	TC	WD	0.07700215
g__Clostridium	TC	WD	0.10792542
g__Bacteroides	TC	WD	0.0516864
g__Ruminococcus	TC	WD	0.06312849
g__Eubacterium	TC	WD	0.04146525
g__Streptococcus	TC	WD	0.06667307
g__Alistipes	TC	WD	0
g__Roseburia	TC	WD	0.04002143
g__Faecalibacterium	TC	WD	0.02171269
g__Bifidobacterium	TC	WD	0
g__Oscillibacter	TC	WD	0.02771046
g__Methanobrevibacter	TC	WD	0
g__Collinsella	TC	WD	0
g__Blautia	TC	WD	0
others	BT	WD	0.31079333
g__Prevotella	BT	WD	0.19467942
g__Lactobacillus	BT	WD	0.1907379
g__Clostridium	BT	WD	0.06100702
g__Bacteroides	BT	WD	0.04804801
g__Ruminococcus	BT	WD	0.02766816
g__Eubacterium	BT	WD	0.03682948
g__Streptococcus	BT	WD	0.04221617
g__Alistipes	BT	WD	0
g__Roseburia	BT	WD	0.04086422
g__Faecalibacterium	BT	WD	0.02834333
g__Bifidobacterium	BT	WD	0
g__Oscillibacter	BT	WD	0.01881297
g__Methanobrevibacter	BT	WD	0
g__Collinsella	BT	WD	0
g__Blautia	BT	WD	0
others	TC	GT	0.28787811
g__Prevotella	TC	GT	0.13549884
g__Lactobacillus	TC	GT	0.28548219
g__Clostridium	TC	GT	0.07567722
g__Bacteroides	TC	GT	0.02720956
g__Ruminococcus	TC	GT	0.0387938
g__Eubacterium	TC	GT	0.0452707
g__Streptococcus	TC	GT	0.038447
g__Alistipes	TC	GT	0
g__Roseburia	TC	GT	0.02803411
g__Faecalibacterium	TC	GT	0.02260974
g__Bifidobacterium	TC	GT	0.01509874
g__Oscillibacter	TC	GT	0
g__Methanobrevibacter	TC	GT	0
g__Collinsella	TC	GT	0
g__Blautia	TC	GT	0
others	BT	GT	0.36644746
g__Prevotella	BT	GT	0.18821023
g__Lactobacillus	BT	GT	0.10905401
g__Clostridium	BT	GT	0.06763052
g__Bacteroides	BT	GT	0.03765276
g__Ruminococcus	BT	GT	0.0497085
g__Eubacterium	BT	GT	0.03313155
g__Streptococcus	BT	GT	0.05413548
g__Alistipes	BT	GT	0
g__Roseburia	BT	GT	0.02756036
g__Faecalibacterium	BT	GT	0.02795238
g__Bifidobacterium	BT	GT	0.03851676
g__Oscillibacter	BT	GT	0
g__Methanobrevibacter	BT	GT	0
g__Collinsella	BT	GT	0
g__Blautia	BT	GT	0
s__Lactobacillus reuteri	TC	PW	0.023956636
s__Prevotella sp. P2-180	TC	PW	0.012744338
s__Lactobacillus johnsonii	TC	PW	0.001973575
s__Clostridiales bacterium	TC	PW	0.021843088
s__Prevotella sp. P3-122	TC	PW	0.018012332
s__Prevotella sp. P5-92	TC	PW	0.008381879
s__Alistipes sp. CAG:514	TC	PW	0.076429774
s__Ruminococcus sp. CAG:177	TC	PW	0.025712547
s__Prevotella copri	TC	PW	0
s__Firmicutes bacterium CAG:110	TC	PW	0
s__Lactobacillus amylovorus	TC	PW	0
s__Phascolarctobacterium succinatutens	TC	PW	0
s__Eubacterium coprostanoligenes	TC	PW	0.006597449
s__Firmicutes bacterium CAG:555	TC	PW	0
s__Butyricicoccus porcorum	TC	PW	0
s__Clostridia bacterium	TC	PW	0.025381112
s__Firmicutes bacterium CAG:124	TC	PW	0
s__Selenomonas bovis	TC	PW	0
s__Lactobacillus reuteri	BT	PW	0.012625665
s__Prevotella sp. P2-180	BT	PW	0.053780517
s__Lactobacillus johnsonii	BT	PW	0.043901901
s__Clostridiales bacterium	BT	PW	0.016430331
s__Prevotella sp. P3-122	BT	PW	0.022162436
s__Prevotella sp. P5-92	BT	PW	0.044046763
s__Alistipes sp. CAG:514	BT	PW	0.002072525
s__Ruminococcus sp. CAG:177	BT	PW	0.014397391
s__Prevotella copri	BT	PW	0
s__Firmicutes bacterium CAG:110	BT	PW	0
s__Lactobacillus amylovorus	BT	PW	0
s__Phascolarctobacterium succinatutens	BT	PW	0
s__Eubacterium coprostanoligenes	BT	PW	0.037114606
s__Firmicutes bacterium CAG:555	BT	PW	0
s__Butyricicoccus porcorum	BT	PW	0
s__Clostridia bacterium	BT	PW	0.00992402
s__Firmicutes bacterium CAG:124	BT	PW	0
s__Selenomonas bovis	BT	PW	0
s__Lactobacillus reuteri	TC	WD	0.015238004
s__Prevotella sp. P2-180	TC	WD	0.021116382
s__Lactobacillus johnsonii	TC	WD	0.007046247
s__Clostridiales bacterium	TC	WD	0.026757393
s__Prevotella sp. P3-122	TC	WD	0.015209619
s__Prevotella sp. P5-92	TC	WD	0
s__Alistipes sp. CAG:514	TC	WD	0
s__Ruminococcus sp. CAG:177	TC	WD	0
s__Prevotella copri	TC	WD	0.007068706
s__Firmicutes bacterium CAG:110	TC	WD	0.041156052
s__Lactobacillus amylovorus	TC	WD	0
s__Phascolarctobacterium succinatutens	TC	WD	0.016998983
s__Eubacterium coprostanoligenes	TC	WD	0
s__Firmicutes bacterium CAG:555	TC	WD	0
s__Butyricicoccus porcorum	TC	WD	0
s__Clostridia bacterium	TC	WD	0
s__Firmicutes bacterium CAG:124	TC	WD	0.017946019
s__Selenomonas bovis	TC	WD	0.00118138
s__Lactobacillus reuteri	BT	WD	0.03700174
s__Prevotella sp. P2-180	BT	WD	0.01718289
s__Lactobacillus johnsonii	BT	WD	0.07008397
s__Clostridiales bacterium	BT	WD	0.01472974
s__Prevotella sp. P3-122	BT	WD	0.02230816
s__Prevotella sp. P5-92	BT	WD	0
s__Alistipes sp. CAG:514	BT	WD	0
s__Ruminococcus sp. CAG:177	BT	WD	0
s__Prevotella copri	BT	WD	0.02413909
s__Firmicutes bacterium CAG:110	BT	WD	0.01636324
s__Lactobacillus amylovorus	BT	WD	0
s__Phascolarctobacterium succinatutens	BT	WD	0.03386721
s__Eubacterium coprostanoligenes	BT	WD	0
s__Firmicutes bacterium CAG:555	BT	WD	0
s__Butyricicoccus porcorum	BT	WD	0
s__Clostridia bacterium	BT	WD	0
s__Firmicutes bacterium CAG:124	BT	WD	0.01498484
s__Selenomonas bovis	BT	WD	0.02965932
s__Lactobacillus reuteri	TC	GT	0.071943593
s__Prevotella sp. P2-180	TC	GT	0.015873112
s__Lactobacillus johnsonii	TC	GT	0
s__Clostridiales bacterium	TC	GT	0.01524279
s__Prevotella sp. P3-122	TC	GT	0.010738566
s__Prevotella sp. P5-92	TC	GT	0.011831529
s__Alistipes sp. CAG:514	TC	GT	0
s__Ruminococcus sp. CAG:177	TC	GT	0.009167381
s__Prevotella copri	TC	GT	0.019132576
s__Firmicutes bacterium CAG:110	TC	GT	0
s__Lactobacillus amylovorus	TC	GT	0.037901714
s__Phascolarctobacterium succinatutens	TC	GT	0
s__Eubacterium coprostanoligenes	TC	GT	0
s__Firmicutes bacterium CAG:555	TC	GT	0.010022123
s__Butyricicoccus porcorum	TC	GT	0.021432472
s__Clostridia bacterium	TC	GT	0
s__Firmicutes bacterium CAG:124	TC	GT	0
s__Selenomonas bovis	TC	GT	0
s__Lactobacillus reuteri	BT	GT	0.004444868
s__Prevotella sp. P2-180	BT	GT	0.023260913
s__Lactobacillus johnsonii	BT	GT	0
s__Clostridiales bacterium	BT	GT	0.021496799
s__Prevotella sp. P3-122	BT	GT	0.023605238
s__Prevotella sp. P5-92	BT	GT	0.02438788
s__Alistipes sp. CAG:514	BT	GT	0
s__Ruminococcus sp. CAG:177	BT	GT	0.023613952
s__Prevotella copri	BT	GT	0.01730769
s__Firmicutes bacterium CAG:110	BT	GT	0
s__Lactobacillus amylovorus	BT	GT	0.015850498
s__Phascolarctobacterium succinatutens	BT	GT	0
s__Eubacterium coprostanoligenes	BT	GT	0
s__Firmicutes bacterium CAG:555	BT	GT	0.029914194
s__Butyricicoccus porcorum	BT	GT	0.017963637
s__Clostridia bacterium	BT	GT	0
s__Firmicutes bacterium CAG:124	BT	GT	0
s__Selenomonas bovis	BT	GT	0
