# Supplementary material for: Hybridization alters the gut microbial and metabolic profile concurrent with modifying intestinal functions in Tunchang pigs
Source: Front Microbiol. 2023 Apr 20;14:1159653. doi: 10.3389/fmicb.2023.1159653 (PMC10157192; doi:10.3389/fmicb.2023.1159653)
Supplement: Supplementary file 2 [file Data_Sheet_2.CSV]

# Constructed from biom file
group	TCPW	TCPW	TCPW	TCPW	TCPW	TCPW	TCPW	TCPW	TCPW	BTPW	BTPW	BTPW	BTPW	BTPW	BTPW	BTPW	BTPW	BTPW	TCWD	TCWD	TCWD	TCWD	TCWD	TCWD	TCWD	TCWD	TCWD	BTWD	BTWD	BTWD	BTWD	BTWD	BTWD	BTWD	BTWD	BTWD	TCGT	TCGT	TCGT	TCGT	TCGT	TCGT	TCGT	TCGT	TCGT	BTGT	BTGT	BTGT	BTGT
ko00010	153.4766	143.8777	158.9888	155.5972	215.8114	187.7675	181.4914	155.9873	181.1106	157.801	172.7174	162.3134	164.6515	170.6286	156.9762	172.3377	175.849	178.4541	200.5988	180.5402	183.163	193.2598	189.7704	182.1473	177.6198	189.8721	190.8857	188.8624	182.941	183.1048	163.3885	153.8375	179.7188	187.5544	170.5789	176.6059	171.7624	160.9636	173.616	184.3833	175.8264	177.6218	182.6744	154.8296	174.2276	164.8937	170.3555	169.8518	191.1874
ko00020	118.6703	109.9887	123.8288	123.5915	197.1935	146.3362	134.292	120.4735	150.8292	134.4804	137.6486	116.7994	118.3313	131.953	119.2648	135.0507	133.2244	148.2059	135.3958	132.9289	131.0735	149.7564	128.539	135.1563	137.6347	132.6154	148.9373	135.9259	136.8073	139.2584	122.8888	128.3405	132.5603	130.4588	125.1083	131.2616	122.38	125.9605	120.1371	132.8374	131.8243	130.9737	128.3418	112.0186	124.7245	124.633	126.2293	124.8422	149.6868
ko00030	116.062	109.2282	122.9375	116.7453	161.205	156.6835	149.8298	136.0892	143.7881	112.094	126.2111	124.8988	122.088	129.7988	112.2369	125.1077	137.8742	137.489	149.4494	130.7059	127.4043	140.3052	136.988	132.839	121.7164	134.2173	147.4298	131.1306	124.6816	129.5038	121.8864	107.2236	128.4418	134.8338	124.1581	128.456	118.4529	118.9013	123.7947	131.0351	124.4527	131.243	131.6491	107.6972	131.3449	119.7886	126.1686	124.2484	138.0293
ko00040	59.3362	78.597	75.4988	75.4268	71.9233	80.0208	78.6569	79.6253	83.3153	67.5626	75.2165	69.3826	73.3379	74.4869	74.7464	70.7497	69.8813	96.4344	85.0146	73.1081	64.4462	77.0958	70.7288	67.4225	65.3378	65.8969	80.1873	69.02	64.6116	71.2228	63.1263	60.4679	78.3798	70.4036	63.8579	76.392	64.8509	59.9399	59.7863	66.7432	67.5118	60.9623	66.6359	54.6096	61.2137	64.1824	65.9909	68.2609	69.867
ko00051	73.9981	99.7679	89.5164	96.9267	113.0994	88.0648	94.3642	94.3837	107.7048	88.9913	94.0238	82.1885	89.3354	102.8469	91.9355	85.842	89.6994	103.4068	94.7294	88.2007	85.2499	93.5641	90.7487	81.4294	81.6255	84.4111	89.1176	86.8219	84.7504	88.3961	83.2128	80.3789	93.7699	85.4943	80.0208	85.8138	82.1199	80.1326	80.8965	84.8724	89.1626	80.9018	82.8123	75.8088	78.7182	75.1502	75.8412	81.2682	91.7903
ko00052	131.3349	153.2812	169.1707	163.3887	181.3425	155.1381	169.6248	159.1579	155.9018	163.0793	164.4969	154.108	163.4392	172.6679	154.5679	157.6834	172.3993	175.9592	190.6904	164.6932	159.5043	168.4769	170.1963	162.4681	155.2562	153.8186	175.1146	171.2559	165.2867	158.6028	153.4432	143.4348	173.2037	166.7875	151.0576	169.3088	161.4274	143.4848	161.1371	164.3885	165.9731	155.3152	164.6182	139.4586	166.049	144.0773	147.4683	162.9965	167.5916
ko00053	28.0426	33.1041	31.2073	31.679	36.1061	32.2825	29.9028	30.8247	52.6126	36.4292	37.0465	25.4527	32.5033	34.9922	32.6308	31.5254	30.7016	36.613	27.5134	25.5696	23.9121	29.2751	30.2783	24.5161	25.7314	26.6598	31.9277	27.1285	28.0199	30.0796	26.345	29.5448	30.9437	28.4734	29.0773	26.5144	29.4261	25.1415	26.2013	27.3633	28.0285	23.5654	24.2675	23.3521	30.4857	22.4355	23.5742	23.6123	32.405
ko00061	112.0583	110.6257	129.9183	135.0228	210.9324	123.8281	121.4292	126.147	101.157	140.5331	152.5839	122.9205	140.0633	146.362	132.8723	143.8328	150.5425	146.9676	151.618	137.5399	132.8046	136.328	149.4922	129.8201	135.1746	126.6059	137.6998	155.3354	141.1656	142.776	117.6684	112.6122	142.8451	147.5422	129.7303	131.9998	131.4902	134.258	140.4792	136.9697	144.942	138.325	129.6924	115.9392	124.0583	123.4285	118.4763	126.8148	140.8844
ko00062	0	0	2.9185	0	0	0	0	0	0	0	0	0	0	0	0	0	0.2719	0	0	0	0	0	0	0	0	0	0	0	0	0	0	0	0	0	0	0	0	0	0	0	0	0	0	0.2321	0	0	0	0	0
ko00071	38.7081	39.8739	39.9857	35.856	77.6269	47.4621	39.8051	41.7282	47.7427	46.3998	47.9593	41.5854	42.3968	47.5615	0	47.3315	42.8166	41.6663	44.2018	38.4048	42.1592	45.5229	53.506	40.8835	46.0184	45.6835	45.2968	0	48.6501	44.6947	38.695	37.2031	0	47.7733	38.1037	40.6447	40.9615	41.4068	44.1726	44.4677	44.7758	46.4729	49.381	39.0966	42.7749	42.8991	38.7973	35.498	43.2719
ko00072	33.9728	28.2689	29.4267	27.098	50.1137	96.7039	43.2996	39.6824	84.6945	41.8307	27.1222	41.1492	33.638	49.7866	43.2884	38.9923	36.2875	55.2507	34.5892	31.6766	37.005	33.5107	33.2132	42.1317	35.0668	26.3391	45.9368	47.4074	39.2491	35.1185	41.0127	30.5627	39.8297	31.8002	46.4638	40.045	47.2458	37.2801	41.6573	45.4507	45.162	44.26	45.8985	31.0484	42.6743	35.2218	34.5586	40.7446	56.3749
ko00073	0	0	0	0	0	0	0	0	0	0	0	0	0	0	0	0	0	0	0	0	0	0	0	0	0	0	0	0.4344	0	0	0	0	0	0	0	0	0	0	0	0	0	0	0	0	0	0	0	0	0
ko00100	4.1177	0.032	5.5701	1.0777	0	0	0	0	0	0.6615	2.1715	0	0	0.4675	1.8642	0.7441	0.0511	0.9499	0	0	0	0	0	0	0	0	0	0	0	0	0	0.1017	0	0	0	0	0	0.5449	0.4481	0	0.6076	0.2345	0.057	0	0.7777	0	0	0.2446	0.0196
ko00121	80.1126	85.8903	73.4118	90.8175	97.4304	71.565	89.8747	65.1854	66.7254	67.8822	73.6382	86.152	69.4474	78.3435	75.0653	75.1251	93.7773	73.3977	98.6435	78.9962	79.6167	98.6478	88.7426	90.4753	88.46	98.6145	84.1171	90.9456	87.2353	85.0996	85.7318	78.2451	84.0838	87.3489	79.9929	78.8135	88.4931	81.058	86.9176	86.4197	80.9319	97.2706	90.3038	69.69	97.0414	80.1917	83.4305	75.3044	82.5083
ko00130	8.239	22.5755	24.9068	28.7828	30.7666	12.2518	10.9231	21.1609	33.2166	34.7744	23.2599	13.5727	15.3467	25.1028	20.015	21.7892	19.8324	29.2144	10.5261	13.3388	13.6065	14.0952	17.0093	9.8526	11.252	8.5936	12.2302	18.0335	17.5878	18.0614	15.4121	23.7648	23.6304	14.7237	18.9807	13.6845	13.4087	20.3252	13.824	12.7831	21.8147	12.3516	8.6866	14.7911	12.5578	11.5605	7.1495	12.1836	14.8447
ko00140	0.4861	1.3333	1.1823	0.9031	1.6039	1.0032	1.7145	1.9755	1.0223	2.3477	3.2608	1.0367	2.0309	2.2618	0.8601	1.3028	0.44	3.1383	0.3688	0.6457	0.7098	0.5033	0.9661	0.5825	1.0329	0.2722	0.8463	0.623	0.8705	0.9067	0.5382	0.091	0.9807	0.8357	0.4277	1.3994	0.1853	0.3728	0.1796	0.4503	0.7205	0.26	0.6006	0.4539	0.1831	0.7333	0.4407	0.6062	0.4005
ko00190	35.938	31.8667	42.4571	39.589	51.6101	40.242	35.7489	42.3626	36.1616	39.7966	40.9077	32.707	35.3495	39.8372	35.2398	38.3168	43.0353	43.3824	36.6492	36.1597	33.9593	39.8225	36.7282	35.3355	37.6155	34.7838	36.3823	38.4928	36.9545	37.9133	32.8233	38.845	39.5313	34.8903	33.4932	36.2359	35.2691	34.9524	37.0145	37.3363	38.5087	34.1308	35.1107	31.3125	37.926	32.8016	31.6316	32.9981	41.3887
ko00195	28.514	33.4079	30.0584	35.8628	0	0	0	0	0	0	0	34.5339	33.1976	37.9651	33.534	32.8957	42.6054	0	46.7146	0	38.5502	0	0	0	0	40.3611	39.4246	36.5336	0	0	34.8793	50.1802	42.9702	35.904	0	35.8563	40.6369	38.5202	44.675	44.5151	44.9118	41.7391	43.923	35.93	47.52	0	32.4202	41.271	52.2924
ko00196	0	0	0	0	0	0	0	0	0	0.2252	0	0	0	0	0	0	0	0	0	0	0	0	0	0	0	0.1919	0.1527	0	0	0.3697	0	0	0	0	0	0	0	0.0333	0	0	0	0	0.0451	0.0585	0	0	0	0	0
ko00220	107.2264	103.4746	123.6584	110.4757	137.9328	128.3063	113.1167	113.2324	122.6679	120.0243	127.5543	125.4069	122.3876	130.5021	114.9537	124.4129	128.4113	135.325	140.9697	125.4181	123.003	130.3429	125.07	134.8164	117.8494	124.6651	136.4147	127.1504	123.1146	120.0807	113.7975	101.5533	132.451	122.4433	123.1183	142.7494	112.8776	114.2073	113.3604	128.3051	128.0249	124.6645	125.2919	99.8025	125.7109	124.0766	130.153	134.5661	135.3983
ko00230	97.6255	97.873	106.41	98.3445	123.9407	109.445	109.2578	99.2875	106.2828	104.8672	108.404	111.1149	98.7394	111.0719	101.9515	113.5235	112.9285	107.7704	122.2287	114.2062	110.1543	108.8563	107.1833	117.4117	104.5937	113.158	110.2081	115.537	109.5874	109.1559	103.9426	101.3786	110.9274	112.3535	109.348	116.275	103.5923	106.2916	107.4854	113.5156	112.593	112.4907	113.9996	98.5741	109.0783	103.3331	108.5192	110.0228	116.0873
ko00240	159.3912	153.3569	167.9253	166.0783	227.6868	170.2386	189.3964	163.0164	175.3191	171.0237	172.0196	180.0366	152.9789	170.0294	163.3878	177.1941	176.2257	173.8804	199.6095	193.656	178.0384	176.4021	182.1162	188.1834	172.8272	183.4597	197.2833	183.3531	181.7568	178.9753	180.9672	157.8314	179.1432	188.4247	188.1991	184.5173	169.6909	171.6373	175.8627	176.1001	183.2401	180.9595	176.7472	172.253	164.0452	179.9572	185.6538	161.8784	181.1396
ko00250	176.3177	197.625	214.8996	200.9497	237.656	213.2585	195.4743	196.5748	200.0278	227.3937	218.7252	215.5086	216.1012	226.2376	203.7705	217.9953	218.3111	237.9654	260.3578	225.2389	211.0526	231.1603	223.8655	227.6887	205.3149	207.6571	237.0128	230.4128	226.7965	227.1884	198.4319	186.1895	236.739	225.1922	202.7084	239.8618	198.3377	203.7204	200.6451	222.6566	228.1807	212.2251	212.011	176.0122	211.3524	204.7009	208.76	214.8225	228.9764
ko00253	0	0.2185	0.3194	0.5426	0	0	0	0	0	0.2635	0	0	0	0.2653	0	0	0.4003	0.3983	0.1096	0.1121	0.0877	0	0.1209	0.136	0	0	0	0.476	0	0	2.0261	0	0.1189	0.0962	0	0.4658	0.5767	0.3875	0.6934	0.4252	0	0.0134	0.0552	0.0974	0.0561	0	0.0421	0	0
ko00260	107.0883	108.3999	118.6552	110.2393	144.1331	133.0424	126.6866	109.8629	113.3536	121.1613	120.1077	114.6586	113.2311	118.5318	109.416	114.1947	120.9845	135.4378	127.03	121.3322	111.8408	128.27	112.324	121.6632	116.4785	116.4496	130.7944	123.6693	119.0374	118.7766	106.37	109.6581	120.4554	114.6859	111.6127	122.6464	107.1976	105.3049	105.8034	112.0502	115.8922	116.7061	116.3771	101.6466	108.2759	114.445	115.0681	112.73	127.0482
ko00261	0	0	0	0	0	0	0	0	0	0	0	0	0	0	0	0	0	0	0	0	0	0	0	0	0	0	0	0	0	0	0	0	0	0	0	0	102.4367	0	114.1816	0	0	0	0	0	0	0	112.8182	0	0
ko00270	120.1789	136.6045	139.1571	128.2471	143.8585	144.5632	137.6643	116.8434	128.6494	131.5823	140.2064	135.1442	131.8756	138.4801	141.7032	135.1634	153.6715	138.7684	150.4259	139.8294	137.8553	147.9172	139.9124	138.6335	141.0879	135.3145	150.1808	143.1786	139.9047	139.8975	132.4261	134.7577	142.3991	137.1584	139.3186	143.7111	137.2489	129.7946	134.9231	144.3656	135.9788	134.8497	139.3858	127.3804	138.5905	132.6966	137.3254	135.363	151.9423
ko00280	37.0474	27.2529	29.6539	36.6097	59.8829	54.3995	34.2946	38.2974	48.2698	36.5176	36.6219	27.1915	31.9211	34.7841	27.1995	28.4078	30.1318	42.8107	24.8645	29.0367	27.2655	31.5941	27.422	28.0973	25.9934	27.2862	34.1434	27.4989	29.4724	28.0235	28.6504	26.1504	30.3124	27.4421	27.5938	29.9994	27.4478	26.4831	25.313	29.6703	30.6518	26.1934	29.6282	24.1863	27.6998	28.5359	26.6814	26.3567	31.0289
ko00281	0	0	0	0	0	0	5.4092	0	0	0	0	0	0	0	0	0	0	0	0	0	0	0	0	0	0	0	0	0	0	0	0	0	0	0	0	0	0	0	0	0	0	0	0	0	0	0	0	0	0
ko00290	215.6789	218.9224	216.5664	233.2738	231.9275	315.1872	209.9316	226.981	243.8766	241.2185	253.2224	241.343	255.3754	272.084	263.323	235.0116	284.0734	298.3771	299.7547	265.959	278.4636	245.1673	251.6054	245.5453	205.9098	247.2004	257.9681	281.1178	239.9153	245.3542	207.8168	243.0434	270.2894	239.5709	274.1533	285.2551	256.8529	242.9764	227.8557	274.2855	293.2765	230.1093	246.7543	194.4105	251.73	248.7516	240.8831	304.5775	319.6227
ko00300	161.9485	147.3889	168.4031	159.4289	189.0279	185.6188	177.7604	153.2664	146.7648	166.3929	177.9296	175.333	168.4313	171.1061	166.0347	181.4827	186.1543	172.1294	205.2744	188.9574	184.0845	191.7628	187.5277	176.5476	173.9234	182.235	203.7364	186.4317	179.8686	177.2381	159.1083	146.4077	183.6435	192.7017	163.2599	183.9853	170.5221	164.0736	177.8685	184.3255	176.6743	182.248	180.6751	145.8889	172.4479	165.986	171.0285	174.0785	187.1869
ko00310	22.1645	17.4963	19.4002	19.5004	38.7581	32.7677	22.7118	22.7046	37.041	21.3264	20.927	16.9068	18.4692	21.0227	16.7431	20.3127	22.4815	26.0524	14.9702	17.9888	14.1173	19.1661	16.9037	18.5251	16.0529	18.9238	21.199	17.8799	17.0879	18.1101	16.0452	16.2341	16.1944	16.3164	17.3493	19.0865	18.662	16.785	16.9188	17.5979	18.3693	20.1798	19.4047	14.3912	16.8365	17.999	18.2734	16.9739	21.4153
ko00311	12.5772	22.1581	16.6293	20.2828	20.1127	35.2695	21.3811	32.5732	10.96	13.3059	17.9993	15.6618	18.8614	13.4778	11.4406	13.7181	29.0109	23.6379	13.9563	12.4906	13.7605	14.9553	16.0268	16.0029	19.4079	17.3399	13.0828	12.288	14.4178	14.0723	13.3551	27.9387	16.4746	18.5524	14.0714	13.4597	19.3568	13.1753	12.5566	19.8421	12.6085	12.5	13.5961	12.6464	18.4052	11.6337	16.9012	11.8556	14.9296
ko00330	39.9003	42.1627	45.2414	43.8103	53.0808	51.2293	43.323	40.4393	59.4269	44.7069	47.5342	39.6878	42.3732	44.1911	41.202	42.0046	45.0064	47.9977	40.785	41.462	38.1215	40.4373	43.0245	41.1845	35.6221	40.7647	44.3732	42.2617	41.3607	43.827	37.1973	41.7122	43.2017	39.1886	38.8141	44.2307	38.8133	37.91	37.5648	41.8472	44.5781	39.8805	39.5366	34.9453	38.5597	38.7287	39.8322	37.8863	45.8334
ko00340	84.5712	89.783	92.0353	81.2003	156.8062	109.5619	79.9685	108.2983	97.992	91.8457	84.8986	87.9282	90.4956	94.5246	83.376	91.118	102.6889	106.7989	95.1255	82.3559	80.3868	84.4385	91.1051	90.9217	75.9561	86.9237	95.7952	92.3128	78.8848	87.2128	76.44	75.7058	86.4595	84.7617	86.4059	100.6326	79.2027	79.6211	74.9785	92.7349	87.0262	81.8947	87.3203	65.8405	79.6146	76.8256	80.4553	90.7158	95.0027
ko00350	21.9919	21.6471	23.2515	21.7491	26.1054	25.2722	25.7275	25.2002	27.8958	24.7199	24.3842	22.9052	23.859	24.5268	23.0812	23.1017	26.5655	25.7312	25.265	22.2827	22.4106	24.8097	25.9551	23.8257	23.0772	26.166	24.3285	24.4305	22.8688	23.2576	19.7595	21.8881	24.3322	23.4421	22.5208	24.214	23.1361	20.5246	22.3443	27.4197	24.1308	23.1412	25.3236	21.7985	27.0653	23.583	23.6498	23.0327	25.0759
ko00360	33.5537	34.7546	32.695	32.4068	37.2235	40.8735	39.4729	36.2588	44.8986	37.2723	34.2327	36.5211	37.2392	40.1925	36.9491	36.5537	39.029	44.1999	35.362	36.9492	31.3941	37.1012	34.1095	36.5504	34.0162	35.9791	40.0931	34.3927	32.3844	35.5765	30.0211	31.0861	31.8695	32.3026	34.738	36.7332	33.254	32.9724	27.7582	36.5223	34.4672	35.4099	35.8421	28.3959	33.2446	34.5009	36.9432	34.0331	34.0273
ko00361	4.6239	3.9019	6.4601	4.942	5.1685	5.069	9.4537	6.5652	6.7366	3.6577	3.3959	5.9796	6.2323	6.1029	6.6042	4.8169	3.7363	4.9398	8.1831	6.6697	5.5695	6.6144	4.171	6.8728	5.4345	8.0513	8.3455	5.9467	6.6332	5.8093	5.545	3.2787	7.6134	6.2487	5.655	5.1117	3.8174	4.113	4.7991	4.3326	5.2203	4.9618	5.5656	5.1488	3.6067	7.9065	7.4302	3.4379	4.4842
ko00362	5.8981	9.1518	6.4757	8.4104	12.0553	14.863	8.4132	8.6607	18.3954	8.2109	8.605	7.4322	10.3016	12.4972	9.3185	8.2442	7.865	11.3116	8.6208	7.6194	8.4822	8.4582	9.3931	9.1382	9.2115	7.5016	8.118	10.1635	8.1688	8.6694	8.6802	10.0664	8.8964	8.3825	9.395	9.095	9.4333	10.0038	9.3651	10.3888	10.4377	9.7841	10.8478	7.4779	9.8597	7.2981	7.4469	10.6993	11.5487
ko00365	0	0.83	0.2351	0	1.085	1.0983	0.0548	0.2703	0.6238	0	0	0.1785	0.3379	0.8335	0	0	0	2.2476	0	0.5742	1.764	0.8211	0.2467	0.5301	1.9811	0.1979	0.2024	0.1593	0.1558	0	0.3241	0.4807	0	0	0.8563	4.4427	0.2186	0.5426	0.441	0.7528	0.2604	0.2611	0.1379	0.2099	0	0.2211	0.2104	0.4201	0.9971
ko00380	14.679	11.8006	14.8863	13.5484	34.8369	24.644	17.7831	19.5254	31.7664	16.1557	15.5754	12.6878	13.861	17.0828	11.966	14.6956	14.4275	20.7666	10.0149	12.8335	10.3766	14.3871	12.2948	14.3186	13.4733	12.8219	15.594	14.1291	13.8217	13.2271	12.1896	12.1887	12.625	12.2347	13.6704	14.1048	13.7603	10.6278	11.802	12.2689	13.3864	13.4225	14.1257	11.0454	14.7065	13.1173	12.4834	10.4798	15.0373
ko00400	91.0284	102.8862	115.0614	107.3256	99.9916	106.7193	99.779	98.105	91.0644	112.4566	115.6378	107.6669	110.2519	120.9237	110.2199	109.664	128.9994	123.5834	123.781	115.636	104.6636	108.9496	101.7153	115.9052	103.2136	110.0678	111.0321	112.7247	106.7132	106.1708	92.0961	101.8254	111.9581	108.9946	108.8207	116.8264	106.8837	112.3594	100.1846	118.6607	123.2841	108.9238	108.1553	91.9408	106.9752	103.2306	106.287	124.9695	128.8573
ko00402	0	0	0	0	0	0	0	0	0	0	0	0	0	0	0	0	0	0	0	0	0	0	0	0	0	0	0	0.2659	0	0	0	0	0.226	0	0	0	0	0	0	0	0	0	0	0	0	0	0	0	0
ko00410	23.5902	0	22.1453	24.0601	0	38.5898	0	0	56.8811	24.5569	32.7177	0	21.8609	33.0675	0	0	30.6206	29.7523	19.2657	21.2433	19.2599	0	0	21.8754	17.3893	0	0	0	0	0	0	0	19.4427	18.7795	0	22.0398	25.2652	0	20.0459	0	0	0	0	22.6011	0	21.3534	0	20.3047	27.2792
ko00430	0	55.819	62.7806	0	61.9782	0	70.1042	64.9728	0	0	68.2058	68.7528	0	0	66.0818	77.0137	0	0	0	0	0	74.5952	82.7218	0	0	71.9163	77.7303	81.0142	80.9545	83.2146	69.532	56.7057	0	0	70.249	0	0	60.3298	0	65.9737	65.2484	64.6041	66.3898	0	64.183	0	74.5796	0	0
ko00440	23.7729	21.9513	16.3575	17.2858	22.4685	22.2652	23.5668	20.9455	29.2833	18.736	21.2076	19.255	15.8475	17.597	21.424	16.1843	21.3252	24.3838	15.1204	16.7348	13.109	18.1837	15.0289	17.047	16.7002	16.2726	19.8275	13.8398	14.9687	15.655	15.6739	15.1416	15.0266	15.4654	16.258	15.4041	17.2267	12.2839	15.2054	16.1945	14.0317	14.7844	13.9353	12.6294	14.1468	15.8415	14.5967	14.2325	19.3432
ko00450	121.5022	113.5213	138.8422	114.7332	131.77	142.2091	128.3494	108.7033	127.1559	132.3265	141.6726	121.4269	126.1576	133.5864	131.2374	143.8651	144.2895	144.9919	150.2774	127.1304	129.4753	147.6521	136.3799	134.9071	138.794	131.5436	140.1409	150.4728	137.6231	140.525	124.7052	133.7339	138.0331	145.1263	132.7311	139.8056	137.8153	123.8773	132.9336	148.3893	134.1558	136.0049	138.2149	122.3381	138.6884	131.6817	128.162	137.609	168.6001
ko00460	0	0	0	0	0	0	0	0	0	0	0	0	0	0	0	0	0	0	0	0	112.745	0	0	120.78	0	0	0	0	0	0	0	0	0	0	0	0	107.1923	0	0	0	0	0	104.5292	0	0	0	105.6302	104.0515	0
ko00471	178.0775	148.4718	205.4002	190.1245	173.085	188.9804	201.5836	152.6564	156.2959	203.0834	196.5071	206.276	172.7179	182.5648	197.8427	209.137	207.0411	190.5484	233.8621	222.0079	215.4949	231.1241	231.8026	209.9655	214.0587	233.7301	222.7971	226.7231	206.0741	217.5384	212.9648	183.6032	211.2434	214.6977	193.8748	220.3583	192.6941	207.7529	214.4821	230.2401	202.5705	208.7341	229.9159	183.082	212.4376	198.9743	194.5863	188.9837	210.5497
ko00472	9.6796	10.0359	8.142	12.1177	9.2586	12.6519	19.4612	3.2626	8.3796	7.3173	9.2999	12.1035	6.7493	12.417	10.5825	8.19	11.5838	8.4436	11.3184	13.526	12.1191	12.0648	12.5694	12.9776	9.9004	17.9966	16.0683	8.6615	8.3725	11.4112	9.8749	5.8689	10.1726	11.0028	9.9696	10.9043	9.8184	9.1772	5.6509	12.6766	9.6536	15.8339	12.081	7.8913	9.021	12.2118	16.4995	8.4788	13.2746
ko00473	258.1449	217.4363	259.267	240.7403	261.8519	268.5319	259.592	181.7189	221.1696	197.3067	242.0458	239.0175	234.0988	235.4672	239.9788	246.6098	269.5298	252.0033	292.951	278.3014	260.3869	256.0973	268.0205	254.6484	253.2456	267.1483	295.0849	295.9254	264.4656	267.7237	255.7391	216.7277	294.2632	270.7834	256.7971	258.5065	253.0258	230.0878	263.0365	270.4284	244.6366	276.5814	272.7517	216.6846	276.7407	246.2272	256.7902	245.9642	277.1868
ko00480	30.21	26.2955	32.2189	27.47	46.0902	36.7103	29.4562	39.4452	68.8956	33.9449	32.6815	27.1489	28.5639	31.7186	32.0097	32.0416	26.4758	33.4107	27.5347	26.9817	24.1544	29.4261	24.8722	26.0869	25.3422	26.8168	27.3097	30.5726	28.337	30.6251	28.9423	28.1546	31.633	29.8257	28.4593	31.4894	29.3435	29.6913	26.0821	32.8348	31.8587	28.3084	27.9221	27.0256	31.3494	26.8525	29.3017	29.701	37.2262
ko00500	123.2706	155.981	147.0839	154.4026	141.0114	155.3013	143.7931	157.1633	145.8394	143.7762	158.7234	137.2311	159.9322	165.8101	147.379	145.7883	165.1244	152.1293	205.9264	168.8034	166.1474	151.5343	174.1354	159.9186	152.2083	159.5804	158.1679	166.0512	150.0863	146.6675	135.9894	142.9483	165.9691	177.2873	151.9459	161.324	166.5081	139.7558	164.7974	176.8545	160.1708	146.7896	162.9864	137.4324	166.1303	133.5944	143.9233	168.7054	182.7435
ko00510	19.8857	6.5922	9.3465	8.2905	2.8077	2.0679	1.6564	3.825	3.3095	10.3276	10.1287	3.4599	14.467	3.6143	7.2957	7.1597	2.0171	8.5433	3.5927	3.578	2.4343	2.3937	4.5588	2.7273	2.8388	2.4346	2.0925	4.3218	2.8308	4.0326	3.2018	3.6379	5.3222	3.8643	3.2099	3.5611	4.3543	5.3355	5.273	2.8716	6.1795	4.8477	2.4628	3.316	1.8248	4.6103	4.0202	5.7818	2.9737
ko00511	192.9006	262.3388	300.6353	254.3693	408.14	264.1078	240.2665	327.7318	194.1628	354.8564	259.6515	256.6325	230.4334	230.0912	251.1087	264.4568	227.3722	353.7001	240.0849	213.4941	199.2768	273.0446	244.7732	216.9688	218.8574	162.9815	267.1728	247.3648	277.3563	271.0556	226.8623	176.5588	271.9756	192.0988	201.2613	239.7965	191.4478	199.2388	203.6293	179.0694	227.0434	227.1935	206.5774	173.5457	196.3306	217.2579	186.5637	185.5198	172.0006
ko00512	0	0	0	0	0	0	0	3.6952	0	0	0	0.3032	0	0	0	0	0	0	0	0	0	0	0	0	0	0	0	0	0	0	0	0	0	0	0	0	0.096	0	0	0	0	0.0696	0	0	0	0	0	0	0
ko00513	21.8834	0	26.5107	16.4199	0	22.3406	13.6079	28.7519	14.3987	44.2866	25.0231	0	19.3058	12.611	20.1317	24.0121	0	28.8482	0	0	0	0	14.0758	0	0	0	13.0389	0	0	0	17.9141	13.1203	0	0	0	0	0	0	13.4068	9.5393	16.7916	15.3992	9.5253	0	11.3318	0	0	0	0
ko00514	8.6004	0	3.889	0.9391	0	0	0	0	0	1.6094	3.4911	0	0.3025	0.7537	1.8943	0.8373	0	0.3593	0	0	0	0	0	0	0	0	0.26	0	0	0	0.1627	0.2239	0	0	0	0	0	0.1895	0.7857	0.4545	0.4742	0	0.3746	0.1854	0.43	0.2599	0	1.1002	0.1782
ko00515	16.4216	1.2	3.4788	1.1072	0.7451	0.5027	0	0	0.2715	5.3987	5.7213	0.048	12.19	2.5131	6.9574	1.8355	1.0714	2.7055	0.3366	0	0	0.2107	0.2407	0.2425	0	0.2453	0	0.0552	0.2812	0.0274	0.205	0.093	0.7769	0.525	3.5943	0.8644	0.2663	1.9254	2.5451	1.0355	2.6953	0.9435	0.8243	0.6833	0	3.3051	4.6353	2.9456	0
ko00520	110.6834	126.1033	133.149	132.0988	137.4594	129.2896	120.683	135.7438	122.5225	145.8672	140.3238	125.2536	132.4311	132.9065	128.846	137.4755	128.9778	129.8147	148.7361	142.785	134.6499	135.0674	139.0304	128.631	132.4566	126.0798	137.6095	134.9822	134.3875	134.3733	123.8421	128.2978	137.2679	135.9163	127.3817	136.9447	127.9308	125.3599	127.9335	135.1683	134.7307	124.7574	130.2719	116.0064	126.1408	111.6498	110.5057	126.1237	135.381
ko00521	200.0901	278.7057	244.5075	260.2633	324.0557	209.0673	202.8502	198.5692	235.9382	278.6634	273.7483	209.9203	335.0234	284.2268	245.0457	241.8446	216.6675	253.8551	262.9845	239.5082	242.8223	208.9437	244.5448	229.6671	224.6928	235.2089	221.0839	249.0839	246.6491	247.0074	246.3969	238.0246	272.1016	238.4664	229.2534	227.3626	224.5609	205.5328	230.7576	248.2781	249.5462	220.3283	238.215	211.8557	241.8332	205.8532	191.0029	239.9093	260.6302
ko00523	30.3268	59.7736	43.5414	47.5736	59.8358	29.3471	27.2699	34.8871	41.7754	56.813	50.8472	37.9008	70.0395	56.4817	49.0215	43.3176	37.1366	45.0177	45.1343	39.3941	43.8019	32.6898	43.4632	40.6928	38.9758	42.3453	35.1579	47.0447	43.4865	47.9362	45.0888	47.0281	54.0868	45.3557	41.841	39.2973	42.148	38.1034	43.1708	47.5179	48.8833	36.9054	40.9055	39.9007	45.2334	35.5165	29.6091	44.6726	46.9421
ko00525	43.2301	78.7022	53.239	57.7788	63.0957	41.2943	37.5117	0	62.0277	0	66.0614	47.5845	85.6508	65.8539	57.9512	53.9998	43.5023	53.7408	55.8591	49.5604	54.2501	40.1881	49.3755	49.0411	50.1729	56.2571	44.0571	57.4444	56.333	60.3903	60.4686	57.82	67.1553	54.7901	48.1759	49.9999	50.7217	48.5128	51.1389	0	60.1513	47.9011	50.1111	48.4908	52.0123	45.2892	37.0467	55.1591	54.2156
ko00531	0	0	0	98.441	0	134.7637	0	0	93.7838	192.5862	0	0	0	0	0	0	0	0	0	82.002	75.2298	93.696	0	0	0	0	93.0411	0	0	0	0	0	0	77.8211	0	0	0	0	0	0	92.9668	0	0	0	0	72.5092	54.1715	0	0
ko00532	0	0	0	0	0	0	0	0	0	0.0292	0	0	0	0	0	0.0118	0.129	0	0	0	0	0	0	0	0	0.0151	0	0	0	0	0	0	0	0	0	0	0	0.1166	0	0.2511	0	0	0	0	0	0.057	0.0226	0	0
ko00534	0	0	0	0	0	0	0	0	0	0	0	0	0	0	0.5824	0	0	0.1605	0	0	0	0	0	0	0	0	0	0	0	0	0	0	0	0	0	0	0	0	0	0	0	0	0	0	0	0	0	0	0
ko00540	26.7366	57.5582	52.472	58.9395	56.5491	34.6307	31.843	49.9623	50.6681	61.3657	57.7967	28.444	36.7591	47.9558	48.1516	47.1483	29.2239	56.5373	23.329	37.0773	30.9063	28.5157	32.5399	25.5524	28.4121	13.7756	28.6807	29.612	37.674	40.4081	29.1918	49.4322	39.2518	28.2647	50.143	28.2045	30.1393	49.4888	28.306	30.3431	46.7103	30.0911	19.4227	31.767	16.8856	24.5166	17.3219	25.2662	34.1475
ko00550	228.8477	196.1751	219.4288	208.0034	251.4582	239.6622	238.6107	190.7606	177.0925	219.9397	224.794	242.5967	229.1535	218.4094	225.192	266.4175	265.4065	233.994	308.879	280.0929	281.6834	285.9325	302.7018	271.2181	276.262	288.1418	283.9066	279.9915	279.794	274.7648	247.4134	225.2361	280.2988	299.931	257.8756	266.352	262.4029	261.0475	295.0013	290.359	265.5215	280.2307	283.8359	228.1107	271.4002	246.4069	247.785	260.3506	276.9194
ko00561	53.4799	43.0506	57.5457	50.7092	59.705	67.1656	70.0157	49.1323	53.1435	44.2183	55.6261	57.2726	52.9494	57.0155	48.887	54.5842	64.6242	49.2399	62.0128	59.8179	53.5218	64.368	56.8404	56.3528	55.3002	58.2412	67.7144	59.4975	54.2089	53.7359	55.0222	47.6509	58.8523	56.1794	52.6793	56.1924	56.2864	49.7617	57.0594	57.1354	50.0188	54.4329	60.5084	50.6698	62.2216	53.5511	57.7215	54.2305	62.0196
ko00562	21.5529	16.6857	23.606	19.9333	29.8485	20.6262	22.4976	17.4635	23.7351	18.6058	19.2524	16.4922	26.045	25.4365	17.0756	18.5712	17.4753	25.639	21.9629	23.817	19.8431	19.3307	18.8026	19.0516	18.7351	16.1526	21.6257	17.7254	17.7396	17.6166	19.8887	15.9807	19.8012	16.1776	18.7177	19.1005	17.1532	17.1116	19.5714	18.5106	19.5538	20.633	23.5886	15.8754	20.8936	17.9957	18.7871	19.5623	20.4654
ko00563	9.5518	0.3519	5.3319	2.829	0.8252	0	0	0	0	1.4825	4.082	0.0151	3.452	0.5936	4.2803	1.7324	0.9206	1.4809	0	0.1081	0	0.1929	0.0298	0.0449	0.2131	0.0045	0.1532	0.4524	0	0	0.0179	0.4357	0.0251	0	0.049	0.9714	0	1.0962	0.7722	0.5108	0.5118	0.6141	0.5443	0.7378	0.6194	0.2938	1.2896	0.7984	0.3345
ko00564	48.2991	41.0817	57.7132	48.1521	76.1341	52.9181	59.382	46.4049	48.5063	44.8347	47.0133	48.2329	50.6536	46.6497	47.0869	51.3038	58.0509	45.6868	56.7888	52.3102	45.2131	50.4434	50.0604	48.7142	48.2761	51.0095	59.9202	50.7911	48.6042	49.8918	45.2387	40.206	52.8815	51.9364	46.6579	48.2068	42.5074	45.4324	45.4128	46.7925	45.8622	48.3784	49.6965	42.5964	46.4809	45.4491	48.9429	44.307	44.8103
ko00565	5.3961	1.7549	12.6446	5.7099	0	0	3.0008	0	0	2.2246	4.9774	4.7422	0	2.43	3.4897	2.4039	2.5783	2.6925	1.5569	0	2.5493	3.5063	0	0	4.517	3.5371	3.9529	3.2666	2.6512	3.6172	2.4093	2.4504	3.7355	0	2.7384	0	2.5691	0	0	0	0	0	3.2552	4.2245	2.9087	3.5645	0	1.7314	0
ko00571	1.2691	0	0.5291	0.0479	0.857	4.603	0	1.6187	6.8529	1.2903	0.3052	0.2891	0.2624	0.2177	0.2604	0.66	0.8532	0.1062	1.0616	0.7042	0.2744	0.6696	0.8689	1.49	1.3989	3.1533	0.2442	0.8142	1.1257	0.6786	0.2182	0	0.7121	0.8409	0	0.216	0.3768	0.5335	0	0.901	0.5072	0.3688	0.6699	0.2079	1.2483	0.3746	0.5614	0.3729	0.5019
ko00572	19.0068	11.8934	7.4531	6.3704	9.1531	18.7254	8.5361	9.0862	18.3075	12.9735	12.619	15.1613	6.9579	11.3186	11.2303	14.7988	17.3326	17.5155	16.0143	18.5337	16.2181	22.7335	25.1496	24.8574	26.108	30.8138	19.6424	17.8486	19.0304	17.8217	17.877	15.2429	18.0919	21.5421	17.4079	14.9262	20.8341	18.2201	20.532	19.2002	16.3857	18.4412	23.255	13.3343	21.3708	18.4971	19.7656	14.3507	19.7557
ko00590	1.9801	0	3.5543	4.7679	0	0	0	0	0	2.2165	3.4106	0	0	0	3.6422	1.5056	0	2.1146	0	0	0	0	0	0.9132	0	1.4872	0	0	0	0	0	0	0	0	1.2748	0	2.1985	0	1.493	0	0	0	0	0	0	1.2004	0	0	0
ko00591	0	0	0	0	1.7091	2.1219	0	0	0	0	0	0	0	0	0	0	1.1936	1.7219	0	0	0.9268	0	0	0	0	1.0817	0	0	0	0	0	0	0	0	0	0	0	0	0	0	0	0	0.4829	0	1.5098	0.4079	0	0	0
ko00592	0	0.1667	0	0	0	0	0	0	0	0	0	0	1.2526	0	2.1854	1.2123	0	1.307	0	0	1.0308	1.7739	1.6393	0	0	1.0622	0	2.9774	1.4333	0	0.4126	0	0	1.276	1.1599	2.0799	0.553	0	0.354	0	0	0	0.4502	0.8598	0	0.4599	0.2883	0	0
ko00600	65.0217	84.2533	100.2164	89.7294	115.2152	82.0913	86.9294	103.4278	62.7829	103.9938	91.9786	85.2719	81.1702	90.2932	84.9126	88.3872	88.6434	108.6273	92.7977	84.1298	75.5808	96.4337	85.8075	84.8489	77.195	65.0521	96.8151	93.4679	99.5296	89.0266	79.209	61.5693	98.886	75.6966	73.1477	88.5798	75.1308	72.8337	82.2713	72.7774	84.2357	84.1933	77.2761	68.5297	77.2181	78.1544	74.3692	81.5199	70.4811
ko00601	2.0788	0.5395	0	0	0	0	0	0	0	1.398	0.3944	0.0365	1.802	0.1747	0.4829	0.4844	0.0559	0.4451	0	0	0	0	0	0	0	0	0	0	0	0	0	0	0	0	0	0.0589	0	0.1041	0.1122	0.1241	0.3244	0.2442	0	0.1231	0	0.578	0.367	0.0763	0
ko00604	29.4368	0	0	0	0	0	0	0	0	0	0	0	0	0	0	0	0	0	0	0	0	0	0	0	0	0	0	0	0	0	0	0	0	0	0	0	0	0	0	0	0	0	0	34.6727	0	0	0	0	0
ko00620	119.5552	112.1138	126.4611	118.539	159.7234	157.0485	139.0358	121.8069	145.786	129.5937	128.5913	130.8909	124.2805	136.1841	126.4259	137.2117	142.1647	145.5889	157.0931	138.9381	143.7645	154.5711	143.7819	144.776	142.359	150.6889	151.6343	150.4839	143.2161	144.9843	126.2622	120.7956	143.4161	148.7812	136.6257	142.4864	137.241	127.757	137.0885	149.6628	136.386	135.0898	142.1577	119.1667	141.5729	133.1124	134.9298	134.4679	152.4064
ko00621	0	0	0	0	6.9211	8.8247	7.0746	6.9109	15.9222	0	7.985	0	0	0	9.7078	0	0	0	12.1027	0	8.4143	5.981	0	10.24	9.8669	8.3315	0	9.6503	0	7.8705	0	8.0304	8.776	10.9321	0	0	7.346	0	8.5966	10.2585	0	0	10.7594	7.2514	0	5.2714	5.7437	0	9.5151
ko00623	0.4231	0	0	0.2725	0	0	0	0	0	0.525	0.7222	0.5017	0	0	0	0.3179	0	0	0	0	0	0.7057	0	0	0	0	0	0	0	0	0	0	0	0	0	0	0	0.2938	0	0	0	0	0	0	0	0	0	0	0
ko00627	4.627	0	3.8722	3.0717	4.7022	7.5865	4.4017	3.4211	7.9495	0	3.3244	3.1286	4.0032	3.3419	3.9888	2.9786	3.657	4.7359	0	0	2.5033	3.8726	0	3.1368	0	3.1262	3.0045	2.5119	2.685	2.3141	0	4.1664	3.2913	3.0975	3.1627	3.694	0	2.4221	3.6389	3.0638	2.2747	3.8743	4.1862	2.3673	4.9341	2.4462	2.7243	2.1587	4.8559
ko00630	84.9276	80.5766	92.7751	91.3319	120.7224	106.8052	103.82	94.2314	101.6387	95.8028	94.5568	95.692	89.6828	95.227	87.2403	91.8102	95.4513	112.8438	100.1463	96.0986	85.4907	102.2902	86.4244	93.8217	92.6997	88.1014	101.0922	92.3279	91.9154	92.1851	85.3879	82.8412	96.5652	90.9984	86.5977	92.8912	82.8776	86.2489	82.1591	88.5173	90.5391	93.8033	85.8418	79.1639	88.9353	90.1595	89.122	89.1985	95.9969
ko00633	23.2151	0	15.0016	10.547	31.7411	33.417	23.3654	14.917	35.9281	12.2133	17.61	28.4438	0	21.9444	14.0368	24.2947	0	0	38.6159	29.1079	40.9901	33.3473	0	29.1975	23.9054	32.0912	31.8272	0	29.2385	28.4098	27.599	0	23.8442	33.9819	21.6739	26.1619	35.8814	23.2035	31.6035	0	30.9769	35.8309	35.7569	23.7159	45.422	21.1591	26.5029	38.5819	47.1264
ko00640	56.4252	48.6537	56.272	55.8055	78.4151	82.1512	60.7297	64.3855	84.4675	54.826	55.5225	58.603	55.1837	61.0852	53.4579	58.6704	64.8361	70.7873	66.9757	58.6873	61.9787	71.3963	67.7194	59.6085	57.4625	62.0314	65.0733	65.0257	62.7628	62.9322	54.307	50.0463	61.1209	65.7028	56.5912	60.7994	62.947	55.1664	61.8311	65.2204	59.8605	58.4473	62.2965	50.7996	63.4501	55.9164	57.722	61.1467	67.5801
ko00643	0	0	0	0	0	0	0	0	0	0	0	0	0	0	0	0	0	0	0	0	6.7457	0	0	8.013	0	7.1044	0	0	0	0	0	0	0	0	8.6119	0	0	0	0	0	0	0	0	0	0	0	8.5306	0	0
ko00650	64.488	58.5636	67.6012	62.9138	99.011	104.6063	72.8463	71.5022	104.5798	71.437	73.8114	70.8341	72.7193	80.5999	71.7754	75.7136	78.9836	86.6042	76.8092	72.4686	79.7541	87.8393	84.2571	76.2786	77.7889	80.2734	81.9457	80.8467	79.2429	79.5836	69.2973	71.5483	79.002	76.7852	74.6459	77.5932	77.4655	72.2926	75.5908	83.4829	80.0491	77.2748	79.3595	65.683	78.9624	71.5816	71.4853	74.9242	93.725
ko00660	0	0	0	64.7582	73.2719	97.496	0	0	0	0	0	82.6581	0	0	84.0325	79.5566	87.496	0	91.6479	0	89.3371	0	0	79.4143	0	0	78.4924	0	0	0	0	0	0	0	84.2804	0	0	76.7537	0	0	0	0	0	0	0	75.5395	73.1629	0	105.9177
ko00670	167.0349	176.9222	183.7412	178.1333	214.1164	166.1742	182.3078	187.3465	167.9805	189.1797	183.778	174.8104	167.4636	181.7087	177.9442	201.7852	193.9239	202.0695	191.6283	184.8065	171.9924	179.3401	173.4325	185.8273	177.3002	177.4449	191.8962	187.5278	186.1592	182.7914	181.262	166.1453	190.5252	186.8063	183.3125	197.3702	180.4026	176.7208	177.9268	183.2155	191.8305	192.4653	181.7495	175.2144	180.5632	178.5208	176.7228	178.4351	196.5302
ko00680	53.7931	48.5373	53.3916	51.0201	69.106	61.7825	63.7929	53.2096	58.3328	50.0578	55.0064	57.5891	53.4524	55.5789	51.8646	55.158	63.6661	61.7267	67.1635	58.1771	59.1711	64.894	61.6326	59.9582	55.2815	61.5166	64.0344	60.9493	58.5938	60.7849	54.2409	48.3409	60.2816	61.776	54.9003	60.7418	56.5721	52.5765	55.216	61.0692	56.4367	64.0936	59.6678	50.6565	59.5893	55.1558	58.2835	55.587	59.8045
ko00710	184.5557	203.0306	220.7195	223.3775	305.2359	238.7474	252.0958	196.775	228.5236	222.8976	232.7882	216.5179	215.1865	238.9893	223.8649	232.9597	234.7461	255.253	265.5933	242.862	241.2769	252.367	240.9371	247.8836	231.0012	245.3823	257.1954	243.9331	238.4892	253.7795	216.1454	195.9753	242.4514	247.7809	235.8934	217.8043	226.145	226.8268	228.0869	240.1726	234.2342	247.5079	231.8501	213.7338	222.82	212.7889	223.5573	211.6473	248.487
ko00720	103.1429	102.6703	109.2783	111.088	142.2271	125.121	119.388	103.9709	123.7053	118.5773	120.0085	112.9418	110.0808	116.2465	109.7888	130.0415	125.8216	136.5702	138.0987	120.6989	123.5871	132.5898	119.9835	128.7279	124.2946	127.1768	138.1196	128.0362	126.9812	130.342	114.5333	108.1419	127.5481	129.1598	117.4115	121.0738	115.1957	112.5343	114.0767	128.3114	122.5264	120.2166	123.984	103.6803	118.9453	115.8068	121.3427	113.4409	129.4351
ko00730	146.4409	167.4855	162.5895	161.3114	167.9621	156.4252	160.7016	142.9613	159.1889	177.7806	186.3634	178.1829	163.5513	183.1971	159.9408	173.407	187.6512	195.9506	198.7492	190.3158	178.8559	175.9401	180.6338	191.2607	180.5329	180.5951	183.7478	186.6174	180.1919	186.8538	160.1508	153.7926	179.9219	188.0744	176.2328	191.6768	179.1907	171.1829	183.2588	183.9169	190.039	185.2759	185.5029	148.9353	172.4641	169.9611	163.8913	190.6355	204.0963
ko00740	26.1972	26.8377	35.103	34.0411	38.5973	27.2744	22.7635	29.6851	29.4038	40.8662	38.5623	26.6579	30.3259	37.4987	32.4683	33.0208	34.0014	35.8581	24.332	25.4467	27.3848	25.2555	23.4718	26.2996	23.942	23.8458	28.8122	28.2708	28.2617	26.4273	22.86	31.0937	32.2205	28.4509	27.0307	27.9966	25.8932	29.4747	29.7576	29.8245	34.1294	25.5433	26.2328	24.4977	26.6666	21.6836	20.6562	26.1762	33.6206
ko00750	71.5013	99.0575	97.4473	94.2451	163.4816	88.4153	100.1592	90.2082	95.6444	108.1626	112.0086	97.7589	103.0258	106.9465	101.3928	107.1282	105.8662	113.5399	104.7155	102.2199	94.3952	103.3209	92.798	110.394	94.4927	94.8558	112.7296	95.0323	89.4388	97.1119	88.8656	105.0276	101.9133	96.7137	100.6564	104.8174	89.4519	88.5157	88.6769	89.7503	95.1435	96.0846	94.8351	80.5772	88.5659	92.2011	90.9519	94.1962	104.8403
ko00760	53.9975	60.2367	61.1153	58.8663	67.5303	64.692	63.729	65.3596	60.2111	67.2991	65.7605	58.3871	61.7086	62.553	56.2782	64.4143	62.9847	65.865	62.3096	65.4698	56.6155	61.4995	59.146	59.744	57.8282	57.7347	61.0016	62.3741	60.2633	62.2247	54.1256	55.3432	60.7678	55.747	61.1879	59.4472	57.3435	57.0254	56.0407	60.5481	65.7622	61.3202	58.4625	55.8828	54.9648	59.2154	57.1022	58.2564	59.4989
ko00770	125.3865	118.0692	131.4233	147.8915	146.7626	170.948	120.826	137.5737	152.816	146.5562	153.5863	124.521	145.3691	162.5697	141.0539	135.3195	149.3083	173.533	148.4275	141.0409	135.7841	139.3579	134.4777	135.2456	113.5063	127.9541	143.6402	146.9232	128.5106	133.238	123.3634	135.7712	145.7283	133.4219	143.7095	150.8777	137.6795	130.8069	128.9209	146.0376	155.0984	131.9654	130.5427	116.4859	130.3268	129.3453	122.2261	152.0047	159.6058
ko00780	106.4553	97.1607	144.5299	148.5635	175.5425	128.1639	130.3957	133.4942	122.8948	137.5541	146.8246	124.0004	132.7235	154.8153	115.8774	137.8712	152.5983	143.2644	143.4285	131.2927	119.0306	119.9593	140.2906	127.5076	120.317	110.7741	132.4136	147.6869	140.5918	131.3824	112.7195	133.494	131.7785	139.6406	123.8987	125.5382	129.1099	132.2545	128.6335	131.7257	142.6268	134.9784	122.3928	112.7624	127.5952	115.6303	114.2397	138.2427	144.3797
ko00785	54.2351	25.6481	30.1872	35.3469	92.2374	49.3894	41.6967	55.1719	49.7208	38.1122	32.6837	32.475	26.5444	29.1977	27.8798	27.2284	32.4209	51.6079	17.8415	26.3717	21.2243	33.3912	28.8251	26.4739	24.4451	22.0145	32.6406	19.4435	30.55	24.8528	24.7293	16.427	24.6546	16.0645	21.9999	21.9352	19.6802	21.503	17.7909	19.0915	22.4916	25.7682	31.607	19.2306	23.6046	22.3309	24.3124	14.3682	20.2281
ko00790	44.5594	52.0416	60.7561	64.4075	76.7435	46.8942	45.2787	46.2498	52.4075	61.2773	59.6926	47.7571	54.5485	57.2227	50.539	53.5525	63.3044	60.9558	44.3632	45.8668	43.9893	40.6895	47.7536	45.8258	40.7892	46.0002	46.0124	48.2152	47.1428	48.731	42.3544	43.9273	48.6518	48.377	44.9438	48.2871	43.5545	54.9361	48.8465	47.5421	55.9104	50.0351	42.3305	41.7794	42.6214	42.2549	39.657	48.888	49.8296
ko00791	2.5461	1.5312	2.717	4.8766	6.0606	9.2746	2.3321	10.2926	5.3527	1.0439	3.0078	3.3431	0	0	1.2611	2.2099	0	7.3838	3.418	2.9879	3.8222	2.1922	2.5767	5.3282	3.2055	5.3919	4.9748	3.2798	3.5911	3.1771	2.8788	8.8617	2.7323	3.6747	5.7742	5.0418	2.9028	3.1578	4.2703	5.8954	4.0229	2.2618	5.9574	4.3115	0	2.892	3.5816	4.5727	5.6793
ko00830	1.6655	1.2385	0	1.4553	0	0	1.5013	0	0	1.4636	2.3966	1.2836	0.7012	0	1.6757	1.3357	2.3121	0	0	0	0	0.7935	0	0.7716	1.0827	1.4986	1.2561	0	0	0	0.9625	0	0	0	0.5455	0	0	0.3326	0	1.6213	1.7623	0	1.8383	0	3.1339	0	0.9391	0	0
ko00860	49.5643	40.3144	53.3492	44.1525	59.1226	61.8449	56.8653	57.8765	52.6394	46.9621	50.302	49.8882	54.6311	55.2599	49.9604	52.063	67.3659	60.9366	60.6755	55.6607	56.0264	54.7234	47.0937	54.0319	47.7737	57.2059	62.133	56.8589	47.188	48.7945	46.7095	55.798	51.2788	60.1177	53.9635	53.4062	54.2007	48.9786	52.5639	62.3312	56.3003	48.9877	55.3059	45.298	50.7134	49.564	51.219	62.2074	72.564
ko00900	89.8871	90.8601	104.8143	93.6202	117.1247	91.0105	92.9604	82.3499	88.4783	99.7452	101.1087	91.923	93.2901	96.6859	94.2711	103.5176	91.1335	107.2557	101.4197	98.9934	93.0469	93.3044	91.0679	93.7963	92.7703	86.7971	99.5157	95.0366	97.922	96.1811	90.8213	92.0539	98.259	95.3273	97.6281	99.3619	88.0585	93.0854	94.3385	94.858	98.0268	95.3662	91.244	81.1975	88.8782	90.7625	86.3314	92.1398	102.6743
ko00903	29.0878	21.2259	22.5271	24.3408	84.6545	44.6341	31.9519	26.0049	56.778	23.2506	38.1333	21.7859	24.5686	28.63	20.4362	21.4132	34.628	0	22.2632	0	18.3055	0	0	22.458	20.1007	27.4701	34.7333	0	0	0	23.3116	21.6772	20.4008	24.3547	24.6611	25.833	24.5446	18.9719	18.4363	24.8822	25.1175	19.1399	0	0	0	0	23.5994	19.0546	0
ko00906	1.5085	1.8026	1.6514	0.7083	1.3204	1.9269	9.9079	1.9208	1.2575	1.375	1.2279	2.9471	1.2631	1.1854	2.7535	2.0534	2.3247	1.1131	1.867	1.5127	2.0031	2.8707	1.4091	2.2024	3.7878	1.9183	3.422	2.3743	1.4677	2.1024	1.8596	0.9031	1.0506	1.1739	2.0678	1.2878	1.9848	1.1208	0.576	1.0047	1.015	2.9753	1.9441	1.4009	1.729	1.5065	2.8016	0.5691	1.4672
ko00908	55.0338	72.2639	74.1855	76.582	153.3802	47.2857	58.974	66.0954	31.0794	76.8351	74.0706	59.4147	69.3297	72.1574	64.7836	77.4483	74.4947	68.9791	66.7091	66.3478	67.1573	70.0293	62.1813	61.2797	63.2451	58.6089	66.1169	67.8741	76.9727	78.6809	56.1491	66.9602	69.2993	67.5648	70.287	61.1961	63.0708	62.6829	69.1956	61.5752	68.0768	74.5574	58.4228	57.2908	54.4663	59.2228	62.9561	54.7157	49.8491
ko00909	0.1735	0.0374	0.302	0.0864	0.3059	0.0662	0.1408	0.024	0	0.2956	0.2192	0	0.0132	0.2035	0.1324	0.2789	0.0589	0	0.0943	0.2645	0.0822	0.085	0.1109	0.3519	0.2601	0.295	0.1674	0.1521	0.1185	0.3798	0.1545	0	0.1034	0.0496	0.0529	0.0912	0.018	0.2673	0.053	0.1518	0.4253	0.0445	0.058	0.05	0.218	0.3497	0.1596	0.0431	0.0118
ko00910	62.0383	65.8644	78.9474	75.3283	81.9135	84.5536	74.493	78.5932	83.8079	75.7808	79.1454	78.1526	82.4457	86.8858	72.2864	82.9615	82.0679	89.0067	96.7482	88.3182	83.4455	85.9638	85.7264	90.0138	75.5476	83.696	90.2569	82.2456	83.9502	83.8327	77.265	76.3325	87.228	83.4425	76.6987	92.3288	75.3796	78.5303	77.228	89.2644	85.8763	77.0223	78.7481	71.7591	79.4758	78.338	78.705	82.1072	96.836
ko00920	27.8506	27.7214	29.4125	27.6865	33.4565	28.7558	32.5981	32.9903	47.8671	32.7472	32.4795	33.4101	29.0337	35.8464	32.0659	33.5282	35.6144	30.039	34.8754	31.246	33.2399	36.2849	32.3606	30.0931	29.2168	31.9091	33.2873	35.6597	31.4382	33.0208	32.3589	35.2679	34.3403	32.3516	31.8547	33.3336	32.5807	30.5727	33.1868	35.2236	32.9338	31.9626	32.1761	32.7331	32.0341	29.7293	29.9603	37.6715	39.8261
ko00930	0	0	0	0	0	0	0	0	0	0	0	0	0	0	0	0	0	6.3484	0	1.7289	0	4.676	2.5508	0	0	0	0	2.816	2.5787	2.2882	0	0	0	0	0	0	0	0	0	0	0	0	2.6156	1.9321	3.0331	1.9389	0	0	1.7445
ko00940	40.9508	0	0	0	0	0	0	0	0	0	0	0	62.7358	60.2667	64.8443	56.2571	65.7013	73.543	106.4199	0	62.2141	0	0	65.0175	52.6359	50.8143	0	0	0	61.0783	54.3177	0	74.5886	72.4133	0	62.4701	0	0	61.9712	60.2104	60.8086	49.9677	52.8799	51.5876	55.285	51.2834	53.619	55.8081	0
ko00943	0	0	0	0	0	0	0	0	0	0	0	0	0	0	0	0	0	0	0	0	0	0	0.2382	0.0489	0.0795	0.0554	0	0	0.0615	0.0614	0	0	0	0.071	0	0	0	0	0	0	0	0	0	0	0	0	0	0	0
ko00960	52.8806	49.9912	52.0646	51.0738	0	51.808	54.3617	0	0	62.1106	0	53.0817	0	0	56.2365	55.8324	59.126	63.3836	57.3284	52.1863	47.7783	48.7334	51.5921	57.2018	47.3288	56.6045	55.7287	50.9693	48.3585	51.4616	41.9134	44.7022	51.6622	48.8971	54.7981	54.3683	50.6052	49.6689	44.6469	58.379	55.3319	50.8167	50.997	45.5355	47.6303	53.9979	54.9721	0	0
ko00965	0.4132	10.6595	0.8663	0	17.3066	8.9528	2.3398	3.2452	17.2997	0	0	0	0	0	0	0	5.6306	0	0.3436	0.1706	1.9839	0.5099	0.269	0.216	0	0	0	0.3933	0	1.077	1.6473	6.7082	0.3231	0.9539	0.7755	0.1156	2.5976	0.6747	0	0.8759	0.402	0	2.582	0.1635	4.3263	1.3941	2.4965	0.526	6.0989
ko00970	294.4011	250.5426	294.0916	273.7082	363.6449	280.3139	300.6591	221.6068	233.4041	304.984	311.446	306.0276	300.0236	297.8661	292.5214	340.9534	305.707	284.8555	415.1961	335.3816	376.2897	367.3007	381.2888	360.2277	363.6034	381.6613	362.9339	381.5589	370.0661	381.206	329.0721	300.1463	352.0669	394.4426	341.5054	355.3246	347.7511	350.7976	356.7095	381.2046	358.0374	370.3458	368.8925	316.3709	339.1169	330.6608	339.2745	331.2209	356.2388
ko00980	0	0	3.1607	0	2.8927	5.5056	0	0	0	2.5227	4.0118	0	0	0	0	2.3549	0	0	0	1.5772	0	0	0	0	0	0	0	0	0	0	0	0	0	0	0	0	1.3542	0.9767	0	0	0	0	0	0	0	1.1436	0	0	0
ko00983	158.4642	0	174.8677	183.7652	0	0	0	0	0	173.6552	180.7679	0	0	0	166.7182	185.7576	0	0	190.4197	0	0	0	0	187.2193	0	0	0	0	0	0	0	0	0	0	0	0	0	153.0276	164.4969	0	0	0	0	0	147.3862	167.334	179.7672	151.7214	0
ko00984	0.3182	2.0975	0	0.5251	2.1206	0	0	0.0623	0	0	0	0.8396	0.1615	0	0	0.3586	0.379	0	0	0.2004	0.3329	0.0974	1.4162	0	0.1285	1.6102	0.8396	0	0.4254	0.5253	0.0613	1.2523	0.1294	0.4255	0.2231	0.5953	0.073	0.1112	0.4497	0.0638	0	0.2077	0.0984	0	0.8307	0.0497	0.2861	0	0.1457
ko00997	0	0	0	0	0.0555	0	0.1745	0.1889	0.6257	0	0.0803	0.0325	0	0	0	0	0.0322	0	0	0	0	0	0	0	0	0	0	0	0.0674	0.1026	0.0135	0	0	0	0	0	0	0	0.0253	0	0	0	0	0	0	0	0	0	0.0807
ko00998	9.9005	9.382	12.1959	16.5771	7.3714	0	14.6441	10.6926	5.528	10.789	15.0655	11.4689	9.8812	14.1971	14.3115	11.2404	0	9.8856	13.0648	13.6298	11.4696	11.4908	11.7591	0	11.0708	10.9519	10.0078	0	10.3738	10.6021	12.0782	0	10.9846	12.1027	11.748	10.7405	13.5929	11.7447	0	11.3549	12.2549	13.5253	0	0	9.8265	10.0419	10.5921	13.1088	9.9909
ko01040	6.4623	0.54	0	2.0703	1.5227	1.6142	0.4775	1.6688	3.0146	2.508	2.1524	0.3214	0.442	1.1175	3.1037	1.1799	0.4313	1.4534	0.2186	0.566	0.4541	0.383	0.2608	0.25	0.2772	0.5599	0.3897	0	0.3268	0.3257	0.4072	3.1957	0.4045	0.4216	2.0384	0.3417	0.6431	1.113	1.3039	0.2185	0.3176	0.1976	0.6233	0	0.6378	0.5176	0.392	0.4238	1.0128
ko01051	0	34.9868	0	0	0	57.047	55.7169	0	0	0	39.3282	0	39.5394	48.0571	0	0	0	0	0	46.4136	44.5709	52.6783	0	50.6221	41.9204	0	52.1496	45.9237	44.0233	47.8398	44.4113	40.8216	41.2466	44.5667	41.6604	38.5053	42.6169	42.3264	0	0	43.1137	45.3393	42.3928	36.1153	0	0	40.6772	0	51.0262
ko01052	0	0	0.0178	0.0606	0.0186	0	0	0	0	0	0	0.0922	0	0	0.1422	0.0685	0	0	0.0093	0	0	0	0	0	0	0.0176	0	0	0	0	0	0	0	0	0.0634	0	0	0	0	0	0.045	0	0	0.0385	0	0.0432	0	0.0221	0
ko01053	0.8393	2.3116	2.7345	4.2505	2.197	1.6061	3.4388	8.8952	24.205	6.6307	2.3158	1.8051	2.1815	3.7541	2.8462	3.1319	2.1635	5.6048	1.9717	1.3759	1.793	2.8466	3.0329	1.2438	2.4491	0.7329	1.7044	3.0573	4.3224	3.9172	3.6786	3.07	3.5626	2.0009	1.2311	1.6489	0	2.1687	3.2562	1.1209	3.1915	2.5644	0.9174	1.4691	0.9244	1.0947	0.7943	1.1578	1.987
ko01054	2.1575	1.8953	2.7204	2.0318	3.3757	5.8061	3.2196	3.816	3.9562	2.6304	2.1742	4.0021	2.2437	2.8194	1.5774	2.7093	2.8789	2.4344	2.3642	2.6156	2.1351	4.0354	4.3834	3.8823	2.5663	3.3376	3.0613	2.8301	2.3592	2.7453	3.1724	2.453	3.1368	3.8982	2.829	4.4287	3.3933	2.7973	3.1305	2.762	3.2037	2.5701	3.4167	3.0852	3.1612	3.8245	3.1334	2.4214	3.555
ko01057	0	0	0	0	0	0	0	0	0	0	0	0	0	0	0	0	0	0	0	0	0	0	0	0	0	0	0	0	0	0	0	0	0	0	0	0	0	0	0	0	0	0	0	0	0	0.059	0	0	0
ko01501	42.8231	48.8843	45.5374	48.4357	73.2883	60.7872	54.6464	50.2836	45.5676	48.9666	48.6536	51.5931	46.7593	45.7124	47.5063	52.6069	61.8113	55.8591	60.0625	51.6355	52.5969	54.2469	54.717	53.9096	50.7024	53.3357	57.7302	49.7012	52.4189	51.7424	47.3393	44.1976	56.5609	57.3472	50.8852	51.5723	49.394	41.7112	45.9682	50.6848	47.0133	50.2136	50.5166	41.7576	46.1892	42.8249	43.9721	45.1322	51.4312
ko01502	188.9028	142.976	174.4775	165.4777	182.5107	205.0105	198.3745	166.3723	149.0463	155.8813	177.5609	184.6633	163.0384	156.4529	180.4648	196.9301	222.3904	175.9457	219.3009	208.3222	198.0974	209.8009	217.441	200.9875	202.8476	209.935	217.7794	201.6217	201.6277	197.2313	179.8874	151.263	208.441	208.9713	193.9553	190.5601	187.882	188.5173	206.2121	200.324	191.9326	217.312	202.3699	159.1525	186.2813	178.3547	179.0026	190.0295	197.1782
ko01503	44.2647	57.8396	45.7931	56.2769	93.0847	66.6295	57.2237	64.6688	94.1787	56.4181	49.9083	52.5881	41.831	53.1751	55.5903	57.8355	57.449	61.4132	51.0993	58.1577	48.3612	54.7117	52.7027	48.9013	50.3043	54.0403	53.8033	50.7802	49.4817	49.5833	48.098	47.3781	60.6705	55.2524	53.6892	58.0115	46.8653	51.9482	47.2096	54.6456	55.1705	52.2608	47.6318	46.0198	48.2801	44.0639	47.4662	48.5263	50.5247
ko01522	2.8335	0	0	0	0	0	0	0	0	0.3782	0.7157	0	1.3722	0	1.4505	0.2114	0	0.5331	0	0	0	0	0	0	0	0	0	0	0	0	0	0	0	0	0	0.0172	0	0.3152	0	0.1466	0.2297	0.3279	0	0	0	0.5813	0.4487	0.6065	0
ko01523	0	0	0	0	0	0	0	0	0	0	0	0	0	0	0	0	0	0	0	0	0	0	0	0	0	0	0	0	0	0	0	0	0	0	0	0	0	0	0	0	0	0	0	0	0	0	95.3945	0	0
ko01524	18.4294	8.4701	11.0244	7.2973	7.9987	6.8842	8.7351	9.7702	9.8443	8.8135	9.5862	9.9525	11.4216	9.3263	9.3873	10.0728	5.6353	7.4619	8.1789	7.3705	7.9814	11.1109	10.383	8.7423	8.1725	9.1059	9.2252	10.6127	8.9433	9.0089	10.5577	11.6629	7.2878	8.931	12.2905	11.0039	12.0307	12.8506	10.5588	11.0701	10.783	14.8024	9.9796	10.2477	12.0162	11.0599	10.2191	10.5238	11.4114
ko02010	56.5824	35.6687	47.8968	47.1103	58.7167	76.9896	72.963	46.6167	58.3105	38.768	48.9708	61.0968	49.815	50.7387	47.3655	49.7992	72.616	47.1754	64.4824	55.3723	50.7861	59.9003	47.9766	60.5769	55.5854	61.0865	67.5486	53.1867	47.674	49.1926	52.7907	46.6718	49.6496	53.6363	52.1532	54.4805	48.3469	42.5011	44.1493	52.0897	43.7709	46.2416	53.5989	44.4887	48.2909	48.1618	53.9383	48.6046	58.0355
ko02020	33.7529	32.7173	35.3661	38.871	47.4903	44.1811	41.5044	39.8085	51.1626	34.7516	39.1811	41.3775	37.9398	43.7782	39.9053	40.8909	47.3616	38.2255	47.5921	44.7841	43.8894	40.4045	40.8614	44.3202	39.0191	41.301	43.004	41.8811	37.2024	36.3618	37.3034	37.8478	38.9884	43.1059	41.0402	43.4036	39.9549	42.3928	37.8298	43.6457	42.5573	41.4793	38.7534	37.0472	36.8504	35.4622	36.4257	47.0623	46.4859
ko02024	57.5478	45.144	57.6874	53.1016	69.2681	72.2468	71.3112	47.4744	61.3412	49.8374	57.2644	64.6457	57.7068	56.1074	57.3158	61.542	73.9233	55.1964	72.2386	62.971	61.5443	63.7746	62.1862	65.5692	62.8931	67.4566	73.4357	61.1808	60.6826	58.5694	58.4713	51.7475	59.8122	66.42	61.4221	61.9761	59.8582	55.2377	59.519	60.6581	56.0281	59.9596	65.1675	51.3605	59.2175	55.7593	60.3978	54.2643	65.536
ko02025	6.477	9.6026	8.9295	9.2714	7.4877	7.6593	7.5202	8.1078	13.3453	9.3489	10.2549	9.6624	7.9695	10.4518	11.7083	11.9317	9.1025	8.786	10.917	9.6741	10.433	8.7672	9.5994	10.0661	7.5132	8.6046	7.2837	10.6877	9.2844	8.2473	7.6327	11.7215	7.5597	8.8605	15.796	11.6417	11.2051	13.0139	9.7342	12.6557	13.8453	9.0889	7.3072	8.7337	8.1987	6.9587	7.0836	15.8861	13.1504
ko02026	48.4589	47.1448	54.8957	55.4022	41.9721	55.3537	56.406	46.5746	70.3165	50.9584	59.1262	50.0079	51.4574	62.3379	51.6942	58.7854	61.5068	52.7704	67.4593	59.7777	57.9451	58.0275	60.834	59.5891	52.0105	55.9152	57.8918	62.1644	56.0242	53.2453	50.2099	50.2694	54.9674	56.235	57.4245	63.7284	59.4419	56.559	55.0169	66.719	63.8164	58.3333	54.8767	46.9149	53.5845	52.2902	53.1229	63.6059	65.2441
ko02030	76.1736	60.8725	79.8016	101.1372	55.0604	111.4106	52.8592	57.1518	89.8859	74.0451	116.0337	113.1688	88.1643	115.5158	94.1803	111.7998	129.1475	72.9487	164.6106	127.8692	148.6049	74.4153	104.8956	166.1351	72.1934	129.2292	74.0736	128.9535	76.4912	77.9444	71.9626	113.7653	85.5465	118.618	119.5173	137.3512	109.1533	173.282	76.8566	134.4668	153.3466	129.2732	80.8809	122.0497	61.1941	78.9099	87.8477	211.5498	132.4902
ko02040	37.3193	37.4687	34.4639	61.574	10.7994	29.634	22.4469	26.3601	88.2514	49.1847	61.9845	67.8439	42.7938	59.9269	60.9105	74.3864	57.4041	23.8196	102.3768	84.0889	104.7874	35.1161	55.5189	112.2272	51.2399	73.2457	42.7952	80.7236	50.4449	52.3055	40.1224	70.831	43.5451	72.2563	92.1551	108.6323	79.3057	133.1905	54.5328	91.0573	116.7824	86.0016	51.552	84.8683	28.0332	50.2241	50.6444	140.1428	101.6687
ko02060	22.64	32.8008	26.6148	27.1931	31.2347	40.535	16.3762	43.8263	82.9608	23.3092	25.3799	21.1762	27.616	30.1724	21.1436	20.0064	23.3778	42.8397	29.0353	24.2176	31.6934	27.049	31.5376	21.6322	29.2899	28.9627	18.8679	28.3665	22.9677	20.3264	25.578	38.999	29.1817	35.0191	25.4012	28.7386	33.21	19.8783	33.2735	36.9041	24.3272	19.7876	31.4065	26.3207	42.0367	19.6104	24.5978	30.004	48.2176
ko03008	27.8377	7.6734	13.8888	8.3028	5.8611	6.1607	6.8741	5.8774	5.0802	11.4576	13.2026	7.674	16.6566	8.2734	12.4564	10.1297	5.2207	10.057	5.9161	5.9995	5.7863	5.74	6.4379	5.7583	5.986	6.6034	6.8078	5.7458	5.7591	5.8106	6.3347	6.1507	6.8611	6.9004	6.9154	5.9219	6.2993	8.3345	9.5762	8.417	7.0047	9.2453	7.0108	6.2901	7.526	9.4925	9.2	8.0554	5.6571
ko03010	101.2677	81.1584	105.6345	115.5972	147.5454	123.2298	114.3865	105.7993	87.1265	95.4379	106.7138	106.4473	101.5651	112.6844	100.5069	109.738	110.3221	112.0224	136.9551	116.707	122.8311	114.9324	125.9928	119.2685	116.459	120.3903	122.637	117.7788	113.4201	117.4131	101.3455	107.2689	114.4134	131.1587	110.725	107.8959	113.4313	120.8772	121.251	125.6066	116.0975	128.4392	117.9566	106.3141	115.4218	97.6193	109.9754	111.4958	117.155
ko03013	22.7232	8.6034	14.9084	10.6475	12.5654	8.0351	7.1813	7.0062	5.9299	11.0303	12.8125	7.4333	11.0751	8.9394	12.0218	11.4978	9.8983	10.0176	9.4946	7.1994	6.7079	8.5304	7.8272	7.413	8.5414	8.07	7.8547	8.2676	9.126	8.8921	8.9031	6.6739	8.1434	7.4956	7.818	8.0135	8.1802	8.7863	8.7765	9.3982	8.88	9.7943	8.3332	7.164	8.1287	8.276	8.9081	9.473	8.1837
ko03015	18.5193	1.5087	6.3013	2.2792	0.9691	0	0.1822	0.1568	0.2288	3.4198	6.6012	0.2269	5.8104	2.4003	6.1838	2.1025	0.6801	1.5328	0	0.0569	0	0.0868	0	0.0337	0.1401	0.157	0.0271	0	0.1301	0	0.3609	0.1737	0.1853	0	0.1523	0	0.8799	1.2184	1.649	1.2763	0.9044	2.0397	0.5796	0.8111	0.7307	2.4509	1.3706	2.0899	0.125
ko03018	111.4422	98.5462	122.535	120.811	130.7541	115.5339	116.2128	104.4319	112.4391	125.9725	133.3085	116.044	123.9321	126.059	120.1963	126.2859	133.5879	139.374	148.2523	127.1041	139.6046	133.9855	146.2777	135.3672	126.9206	134.719	137.2438	140.8036	137.0526	138.3658	123.7681	123.5515	133.3624	144.2341	127.3693	131.957	134.9943	129.8418	133.5622	141.1518	137.5046	130.5564	127.1186	118.9717	126.2218	117.4002	123.209	128.2198	141.158
ko03020	73.1018	47.3299	58.3485	57.1348	59.7028	60.2454	63.9295	41.5457	54.7325	60.7135	63.9296	62.8639	59.4302	63.4042	60.8639	72.8342	62.9016	54.1626	96.6712	68.1342	85.7566	76.7462	78.0631	85.3645	78.064	89.0143	73.2251	85.4651	81.9759	80.0715	68.2473	69.192	70.8875	88.1892	75.5575	71.2131	72.8551	77.7309	78.6462	89.737	77.7034	81.6934	87.457	75.0417	76.9732	75.7589	76.9937	74.4908	79.4322
ko03022	12.5096	1.3586	9.258	4.613	0	0	0	0	0	3.7239	5.2005	0	3.6395	2.2628	7.9717	3.1072	1.5412	1.2286	0	0	0.5904	0	0	0	0	1.4309	0	0	0	0	0.629	0.4705	0	0.9822	1.3156	0	0.8694	1.4503	0.9952	1.4242	1.0082	2.531	1.3017	0	1.1922	0	1.5692	1.723	0
ko03030	206.2377	194.2611	204.4334	202.3873	234.046	191.6124	246.7412	214.4792	232.8554	201.2358	224.0336	244.9622	194.8567	207.1677	209.3006	236.1472	199.2279	207.8261	241.0232	227.0757	252.8162	229.1986	241.3069	248.1536	231.4158	249.6479	225.0627	242.5385	245.2457	243.3512	241.9283	220.9528	229.5842	256.1588	260.7791	235.4585	237.1849	255.9856	246.0503	243.255	239.0693	254.777	231.5728	252.4771	249.7514	242.0597	244.6786	229.9599	243.2294
ko03040	19.5046	1.8175	5.9211	2.6646	0.1724	0.4876	0.2357	0.0126	0	4.544	7.3783	0.3657	10.3353	1.2986	5.7748	2.9215	1.4438	3.0069	0.1592	0.0758	0.1103	0	0.2168	0.2565	0.1271	0.1213	0.057	0.0364	0	0	0.1293	0.1836	0.188	0.0512	0.1196	0.0747	0.5045	1.9456	2.7445	1.3987	2.3527	1.6471	1.1867	0.6781	0.8613	2.9001	2.2695	3.7699	0.3036
ko03050	17.4319	0.6191	7.3294	3.7613	0.9728	0.7602	0.462	0.2541	0.7963	2.803	7.1116	0.2842	6.1441	1.1922	6.6058	2.6966	0	1.7313	0.1704	0.0777	0.1065	0.0661	0.1298	0.2438	0.0544	0.5585	0.2046	0.3914	0.2498	0.2048	0.3169	0.2804	0.0952	0.3437	0.3971	0.1687	0.6613	0.8567	1.3426	0.4796	1.1395	1.5852	1.0859	0.596	0.8221	1.2546	2.079	2.5071	0.65
ko03060	151.3052	149.2513	169.4056	171.2927	208.8107	165.5194	166.8328	139.4762	146.6324	175.6025	182.0003	178.1307	155.2885	172.0023	166.5394	201.7523	179.786	167.3788	203.6653	192.3952	184.4013	182.0376	195.4728	183.2347	176.7563	188.7886	192.2181	192.961	193.574	190.5135	168.7254	160.4297	194.2081	195.8517	183.0354	183.9779	180.0045	184.6914	184.349	184.2995	190.5377	191.5174	190.6846	164.0308	182.0297	155.767	164.2347	170.4993	185.7923
ko03070	80.277	85.1179	105.692	93.9104	140.1802	95.9938	96.9604	92.5818	104.8406	95.9279	99.6023	97.1503	83.8472	91.7795	93.7846	111.9474	97.7008	92.0993	114.8774	107.9425	114.844	106.5849	112.5915	101.9038	104.3471	102.466	110.952	110.7029	106.6877	109.139	99.985	97.7627	109.926	114.3875	112.9951	102.6144	107.3584	109.7277	112.3813	106.6051	103.8309	108.0684	111.415	94.5886	104.7864	85.755	89.7737	98.2011	112.3545
ko03320	34.1314	36.3998	37.3109	33.1644	0	29.5512	31.5932	31.425	23.9929	45.984	44.6494	0	36.2283	33.7925	37.5287	0	0	0	0	0	35.0444	38.0975	0	34.3278	38.8947	36.8142	39.9563	0	0	0	0	0	0	0	0	0	33.556	37.2903	0	0	34.3812	39.4963	39.6828	32.5893	0	38.687	0	0	0
ko03410	136.0908	125.5938	128.8202	133.9598	144.7885	142.8291	143.9666	131.4846	165.2786	132.5426	143.7767	152.39	131.488	145.629	136.54	159.8451	149.1479	134.4136	155.1188	154.9673	160.1033	156.9243	159.6112	157.8545	160.6892	166.4106	153.8161	144.7711	146.7745	154.4888	150.1209	144.2765	139.0103	160.0409	159.403	158.5351	156.8338	162.6383	169.0482	160.9593	157.8319	169.2804	160.0581	160.3814	168.0199	158.6835	159.5442	150.7315	167.7638
ko03420	179.8087	171.1047	180.3101	171.4026	207.0532	169.3009	170.075	131.8681	179.5933	190.0092	194.5576	203.1292	170.4098	185.0446	192.8895	218.3151	195.2679	162.3088	229.8816	198.316	225.6473	219.7306	228.878	225.6628	218.0119	230.446	200.5297	221.6616	220.8672	224.6377	210.2793	194.7755	202.4853	232.7712	217.1264	218.1104	224.7935	230.7495	234.4427	231.7357	227.0848	225.7634	227.1568	213.5632	235.0415	211.5513	215.2961	205.7045	223.5236
ko03430	294.3774	323.5245	325.3051	331.7121	365.1112	298.9813	372.8948	313.3161	351.8575	317.8915	344.4342	376.4316	312.7102	336.3146	341.4905	374.3924	329.0648	316.4377	406.231	364.717	416.0057	380.3271	398.8001	407.6049	392.106	405.3277	379.554	398.6536	400.2602	397.7852	381.148	347.3494	368.0525	415.9196	398.3105	378.4393	389.8009	400.5634	391.5691	403.0644	392.4931	398.7554	382.2941	390.8996	384.8894	389.2337	384.05	370.1771	393.4094
ko03440	208.6131	244.2096	231.3652	230.5745	249.5391	196.5921	257.126	223.24	222.6946	239.3432	250.1853	257.0051	231.7421	245.1828	232.0249	268.6844	223.3126	220.0769	270.8994	252.8709	276.3749	254.7787	268.1123	275.1802	267.1337	271.1342	255.1177	269.0156	272.8765	272.7603	256.6067	231.7715	254.1344	281.8167	273.3501	262.5691	251.4908	261.4883	266.9601	261.0237	260.7421	279.3428	258.2888	257.7829	256.6472	254.3177	255.0799	240.4868	260.706
ko03450	12.9828	1.7346	5.7172	2.9597	4.4325	5.2192	4.5724	43.9931	3.8041	2.0107	3.6547	1.8279	2.405	4.9037	5.74	3.5848	2.5495	2.3778	2.4428	0.3907	3.3289	1.1346	1.052	4.5423	1.3937	4.0938	2.3019	2.3614	1.7033	1.9297	1.4757	0.7725	1.3294	1.2253	1.9276	2.773	2.1248	3.1443	3.3624	1.7061	1.903	5.282	2.7372	3.3564	3.1662	3.3942	2.9025	1.7243	2.2677
ko03460	11.7064	0.9876	4.4684	2.0777	0.6787	0.9461	0.5182	0	0.0268	2.244	3.1466	0.2792	4.3817	1.1244	2.4098	1.6822	0.4363	1.3379	0.084	0	0.0946	1.2149	0	0.2799	0	0.3457	0.1542	0	0.0581	0.1977	0.0282	0.9912	0.615	0.0237	0.0802	0.5935	0.307	1.3386	0.6855	1.1987	0.819	1.5544	0.3339	0.5726	0.4198	1.3188	1.7628	1.2201	0.2126
ko04010	2.8245	0	1.0183	0.5132	0.1606	0.3318	0	0	0	0.7105	0.9961	0.1876	1.7114	0.1655	1.1145	0.4059	0.1002	0	0	0	0.078	0	0	0.0684	0	0.0838	0.048	0.0304	0	0	0	0	0	0	0	0	0.0717	0.2944	0.5175	0.1481	0.3013	0.2328	0.1599	0.1525	0.1184	0.6198	0.3521	0.6568	0
ko04011	15.0102	0.5165	11.4697	4.6476	0	2.3243	0	0	0	2.8159	5.8209	0.9593	2.3882	2.0884	6.8816	2.6358	1.4098	2.6973	0	0	0.0868	0	0.3652	0	0.227	0	0.4412	0.4216	0	0	0.2886	0.3585	0.2904	0.3564	1.0213	0.3851	0.4568	1.0387	1.5843	0.4009	0	0.4812	0.9518	0.413	2.0673	0	1.1013	0.8455	0.4342
ko04013	6.4608	1.6557	2.9282	2.9514	0	0	0	0	0	2.4571	3.3771	0	2.5144	1.1441	3.8154	2.1093	0	3.0923	1.1646	1.8144	1.0872	0	0	1.5972	0.864	0	0	2.2001	0	0	1.1746	0	1.1214	1.6724	0	2.1427	1.5146	2.4814	1.5953	1.3786	2.1421	1.8288	1.1391	0.9082	0.9195	1.7465	1.4686	1.9889	1.113
ko04014	2.2942	0	1.0551	0.4383	0	0	0	0	0	0	0.7247	0	0	0	1.1638	0	0	0	0	0	0	0	0	0	0	0	0	0	0	0	0	0	0	0	0.0025	0	0	0	0	0	0	0	0	0	0	0	0	0	0
ko04016	9.2033	0	0	0	0	0	0	0	0	10.3421	9.7416	10.0931	8.9916	0	0	10.7347	0	0	0	0	0	0	0	0	0	0	0	0	0	0	0	0	0	0	0	0	0	11.4081	9.9151	10.9633	10.3126	12.2618	0	9.3199	0	8.7518	9.4002	6.9378	0
ko04020	1.9431	0.1509	0.8901	0.4465	0	0.0501	0	0	0	0.5444	0.7332	0	1.0015	0	0.886	0.306	0	0.2579	0	0	0	0	0	0	0	0	0	0	0	0	0	0.0702	0	0.0123	0	0	0	0.1722	0.3054	0	0.1081	0	0.1079	0	0.0849	0.3529	0.1787	0.3699	0.0929
ko04022	0	0	0	0	0	0	0	0	0	0	0	0	0	0	0	0	0	0	0.0226	0	0	0	0	0.1359	0	0	0	0	0	0.0154	0	0	0	0.0259	0.0167	0	0	0	0	0	0	0	0	0	0	0	0	0	0
ko04062	0	0	0.8378	0.4286	0	0	0	0	0	0	0	0	0.9407	0	0.8231	0	0	0.2133	0	0	0	0	0	0	0	0	0	0	0	0	0	0	0	0	0.0168	0	0	0	0.1939	0	0	0	0	0	0.072	0.199	0	0	0
ko04064	0	0	0	0	0	0	0	0	0	0	0	0	0	0	0	0	0	0	0	0	0	0	0	0	0	0	0	0	0	0	0	0	0	0	0	0	0	0	0	0	0	0.0565	0	0	0	0	0	0	0
ko04066	0	0	0	0	0	0	0	0	0	0	0	0	0	0	0	0	56.1361	0	0	0	0	0	0	0	0	0	0	0	0	0	0	0	0	0	0	0	0	0	0	0	0	0	0	0	0	0	0	0	0
ko04068	0	1.991	0	0	0	5.6037	0	0	0	0	5.322	0	0	2.7703	6.1926	4.5432	0	5.0141	2.9604	0	0	0	0	0	0	0	0	0	0	0	2.5627	0	2.1744	0	0	3.9973	0	0	0	0	0	0	2.8654	2.6181	0	4.6022	0	3.9007	0
ko04070	18.6001	0	0	0	0	0	0	0	0	15.5928	15.6393	0	15.624	0	12.5611	14.4448	0	0	0	0	0	0	0	0	0	0	0	0	0	0	0	0	0	0	0	0	0	0	11.66	10.9545	0	0	13.0774	0	0	10.8347	0	0	0
ko04071	6.2338	0.346	0	0	0	0	0	0	0	1.1173	2.0014	0	1.6645	0.7727	2.6129	0	0	0.7266	0	0	0	0	0	0	0	0.3079	0	0	0	0	0	0	0	0.0758	0	0	0	0	0	0.3694	0	0.5268	0	0	0	1.0837	0.7537	1.0436	0
ko04075	0.2116	0	0	0	0.0351	0	0.02	0.0486	0	0	0.0327	0	0	0	0	0.1413	0.1569	0	0	0	0.0476	0	0	0	0.0637	0.1738	0	0	0	0	0.0399	0	0.1487	0	0.0049	0	0.1373	0.1023	0.1133	0.07	0	0.0416	0.0233	0.1523	0	0.0658	0.0677	0.1237	0
ko04110	12.2722	0	4.7612	0	0	0	0	0	0.0775	2.9048	0	0	3.9937	0	4.0657	2.3201	0	1.2765	0.1508	0.0778	0	0.532	0.057	0.039	0.1831	0.0402	0.1152	0	0	0	0	0	0.3857	0.1114	0.1999	0.3205	0.4076	1.1942	1.5177	0	0.8739	0.9944	0.8515	0.3542	0	1.5353	1.4118	1.5103	0.1325
ko04111	14.8184	0.6806	9.0676	3.4835	0.0871	0	0	0	0	3.6229	5.3656	0.0386	3.3546	1.9184	6.3915	2.8318	0.5877	1.6735	0	0.0322	0	0	0.0538	0	0.1243	0	0.1336	0	0	0.0396	0.1038	0.1626	0.1062	0	0.0974	0.0436	0.1854	0.856	2.1474	0.5479	0.7875	0.7852	0.7153	0.3381	0.8462	1.2773	1.1419	1.2571	0.0956
ko04112	214.834	188.1015	225.7517	220.3649	263.4577	232.894	221.9737	211.2239	194.8392	240.7346	234.6473	235.619	216.8565	228.5667	225.8553	255.6316	256.8625	234.5252	274.698	251.0444	272.1154	254.7995	272.1643	268.8456	258.9181	278.6357	257.1873	260.9861	261.9546	269.5018	250.7714	224.2949	250.8778	274.177	257.692	249.0893	257.9251	255.8121	271.9163	277.6108	254.7581	278.2125	263.9017	250.6193	277.9098	243.7039	242.2094	256.2386	280.6178
ko04113	15.8784	0.8772	8.8976	3.8038	0	0	0	0	0	4.2848	6.7734	0	4.367	2.3724	6.4307	3.3999	1.4782	2.5806	0	0	0.6744	0	0.5788	0	0	0	0.9072	1.098	0.645	0	0.2035	0.3008	0.5306	0	0	0	0.651	1.84	2.4769	1.5081	2.1673	2.0982	0	1.1115	1.0474	2.2739	0	2.7825	0
ko04114	0	0	0	1.9028	0	0	0	0	0	0	0	0	3.9679	0	0	0	0	0	0	0	0	0	0	0	0	0	0	0	0	0	0	0	0	0	0	0	0	0	0	0	0	0	0	0	0	0	0	0	0
ko04115	2.5015	0.1518	0	0	0	0	0	0	0	1.0104	0	0	0.9846	0	0	0.7147	0	0.4394	0.0564	0	0	0	0	0	0	0	0	0	0	0	0	0	0	0.0452	0	0.2025	0.2066	0.8201	0.062	0.2062	0.36	0.3558	0.4791	0.078	0	0.4538	0.275	0.6857	0
ko04120	7.2954	0.4143	3.1547	1.6812	0.3457	0.2556	0.295	0	0	1.9441	3.1468	0.248	3.1875	0.8005	2.7471	1.3545	0.6054	1.1667	0.3694	0.2152	0.4395	0	0.4076	0.309	0.5693	0.475	0.5928	0.1749	0.5725	0.3457	0.6797	0.218	0.1985	0.277	0.3155	0.2746	0.2468	0.9454	1.2414	0.6392	0.8335	1.3234	0.6611	0.4955	0.3611	1.239	1.0061	1.4538	0.363
ko04122	95.4009	74.0992	86.5618	84.779	92.1764	92.9412	110.3893	71.9131	107.8904	81.2422	92.9046	104.7404	89.0512	98.905	88.7011	99.9102	108.1371	85.4157	115.7376	102.5451	109.1864	105.7599	104.9488	108.4605	116.7619	112.7427	115.4277	117.5321	104.3569	104.057	102.967	81.6704	97.3068	106.5259	105.2415	106.2538	108.8299	103.9878	113.7854	113.7527	100.0604	111.4524	113.8311	92.703	104.2363	104.07	108.4425	110.993	121.9531
ko04130	6.3225	0	2.8846	1.7983	0	0	0	0	0	1.0656	2.5072	0	0.8234	0.6275	1.4688	0.6387	0	0.9094	0	0	0	0	0	0	0	0	0	0	0	0	0.0221	0	0	0	0	0	0.2705	0.2317	0.5198	0.2521	0.1008	0.3024	0.1111	0.213	0.3599	0.5703	0	0.5829	0
ko04136	12.4029	0	7.8544	3.4296	0	0	0	0	0	1.6199	3.7474	0	0	0	7.0183	1.3727	0	2.1237	0	0	0	0	0	0	0	0	0	0	0	0	0	0	0	0	0	0	0	0	0.9008	0	0	0	0	0	0	0	0	0	0
ko04137	7.0562	0.2736	2.9176	1.5763	0	0	0	0	0	1.7463	0	0	4.0521	0.637	0	1.6153	0	1.9981	0	0	0	0	0	0	0	0	0	0	0	0	1.2157	0.2546	0	0	0	0	0	0.828	0	0	1.1658	1.5725	0.961	0	0	1.5524	1.5373	1.5255	0
ko04138	14.7522	1.6793	7.1175	6.1797	1.993	2.521	2.619	2.081	2.1682	4.5521	5.8761	2.448	7.4731	3.2677	7.2397	4.0575	3.6768	3.303	3.2486	2.307	2.2747	1.5139	2.847	2.7208	2.3578	2.9952	3.3501	2.8724	2.2665	1.4786	1.9988	1.9648	2.6529	3.7054	1.9771	2.1121	2.3602	2.0248	3.4967	3.0227	2.1506	2.8644	3.3631	2.2067	3.1359	3.757	3.5688	3.4765	2.6108
ko04139	17.321	1.0633	8.666	3.8705	0.0979	0.7646	0.1919	0	0	3.7945	5.4241	0	4.6089	2.1483	5.7839	3.0514	0.8366	3.9793	0.2936	0.3408	0	0.2213	0.1622	0.3122	0.3381	0.8307	0	0.8379	0.2301	0.1483	0.7783	1.325	0.5654	0.4089	0.193	0.1351	0.5966	1.5121	1.8227	0.9621	1.5965	1.2703	1.9095	0.6588	1.3917	2.2283	1.6231	3.386	0.4271
ko04140	7.3548	0	3.6119	1.425	0	0	0	0	0	1.1982	0	0	0	0	0	0	0.5962	0	0	0	0	0	0	0	0	0	0.1227	0	0	0	0	0	0	0	0.0794	0	0	0.5511	0.5361	0.41	0.7543	0	0	0	0	0	0	0	0
ko04141	25.7989	12.9054	15.0746	11.0795	17.4394	10.1984	9.5216	8.6988	8.0115	14.3793	15.3545	9.9502	16.8782	10.8354	15.4205	12.0324	10.7821	12.3765	10.6913	8.398	9.165	9.5313	9.2778	10.3559	10.185	10.1879	10.3646	9.6999	11.7806	10.3475	9.3422	10.5732	9.538	8.7512	8.6372	9.9683	11.1586	12.3296	11.4532	10.6846	11.2137	11.3881	10.9927	10.4557	9.4905	11.935	11.5887	11.7242	10.1373
ko04142	35.0719	26.5947	34.9312	27.6045	47.7255	0	23.9066	38.7787	0	47.3281	31.1544	27.0271	27.0003	18.3783	26.9371	29.9799	23.8094	39.4787	21.9923	0	0	0	21.7046	19.1778	20.5049	13.869	23.1982	22.7285	28.5366	28.0173	22.751	18.0039	23.8718	0	18.5262	21.7355	18.7019	21.5416	22.3353	16.4408	22.7874	21.4246	19.4941	16.829	17.8039	20.9602	16.6849	17.9887	14.8881
ko04144	9.57	0.5443	4.3813	1.6054	0.2006	0.4471	0.0499	0.2135	0.0167	2.2657	3.5384	0.2197	3.8524	0.6333	3.4157	1.5748	0.6019	1.469	0	0.078	0.1309	0.085	0.1251	0.1667	0.1154	0.13	0.1077	0	0	0	0.1445	0.8078	0.1772	0.0631	0.132	0.126	0.3448	0.9502	1.2657	0.4668	1.0367	0.6923	0.66	0.3158	0.5356	1.1096	0.8671	1.4885	0.156
ko04145	10.8858	0	0	0	0.7116	0	0.4186	0	0	3.1664	4.2736	0.1199	2.769	1.2891	3.9273	1.903	1.7723	0	0	0.3141	0	0.4296	0.3229	0.3176	0.2678	0.403	0.3421	0.4205	0.2562	0.2277	0.1606	0.2636	0.1273	0.2035	0.3393	0.1446	0.7303	0	1.1752	0.9612	0	1.3014	0.6163	0.5769	0.964	1.5377	1.2779	1.4995	0
ko04146	29.4748	30.0812	32.598	29.055	51.5625	32.3551	28.0395	36.5897	31.9863	36.7788	34.074	31.0212	30.928	32.4062	32.8597	36.9779	0	32.9574	32.9221	31.4787	30.4453	0	36.6717	29.9877	32.5191	33.066	35.7172	0	34.669	34.7748	28.3452	25.8629	30.4184	33.6762	26.6895	31.3834	27.5532	35.2209	30.1485	30.7024	31.5416	34.4506	33.7436	26.9074	24.2935	31.5286	30.5638	28.7428	28.1634
ko04150	9.2202	0.4393	4.2354	1.5613	0	0	0	0	0	2.0291	2.7583	0	2.1646	0.9905	3.4969	1.323	0.8477	1.2104	0	0	0	0	0	0	0	0	0.0322	0	0	0	0	0	0.0294	0	0	0	0	0	0.7182	0	0.5042	0.9227	0.3226	0.3112	0.3844	1.0124	0.8973	1.2588	0
ko04151	7.4031	0	4.896	4.1491	0	0	0	0	0	5.0174	5.239	0	5.6264	0	5.5345	0	0	4.5344	0	0	0	0	0	0	0	0	0	0	0	0	0	3.482	0	4.4471	4.039	0	0	5.7177	4.5208	0	4.8611	5.1705	0	0	4.7071	0	5.4746	0	4.3109
ko04152	27.3284	15.4234	21.296	18.2179	19.6899	0	23.3505	18.375	0	16.7337	21.7838	16.9871	18.8236	17.8632	21.5268	17.4306	23.3424	19.1403	0	0	0	0	21.6096	0	0	18.9448	0	0	0	0	17.2431	13.3699	0	0	0	0	0	18.2427	17.0214	0	18.4254	0	17.4338	0	15.0471	19.8526	19.2672	20.2661	20.1704
ko04210	6.3632	5.3683	4.8936	3.8756	6.6775	0.9606	1.3556	3.3556	1.098	6.6109	4.922	2.3335	6.9364	4.1025	8.2181	5.2513	2.6666	5.8119	2.3315	2.8394	2.334	2.0963	3.1854	2.0537	2.1124	1.3377	1.6445	3.0687	3.6025	3.602	2.8013	1.7998	3.7291	1.999	3.8132	2.5803	2.8001	3.4631	3.1237	2.6079	3.2841	2.842	2.0158	2.6094	1.459	3.0916	2.4283	2.5729	1.2571
ko04212	49.4773	33.1027	51.8279	48.2217	0	0	0	0	0	50.6638	51.9434	0	47.6254	50.2149	50.8168	52.6355	52.5731	45.6867	0	0	0	0	0	0	0	0	0	0	0	0	0	0	0	0	0	0	0	0	57.9292	0	0	0	55.3749	0	55.0633	0	0	0	0
ko04213	35.0655	17.3498	25.9253	26.6035	25.7678	27.2115	23.6952	23.5399	27.8297	27.0425	29.5021	25.7888	27.2061	25.0686	26.441	28.5693	26.2822	25.1149	32.1693	27.7621	28.3231	25.8238	24.9341	30.2391	25.6899	27.3857	30.3798	27.9439	28.3277	30.5538	23.3749	15.4304	23.7579	28.8882	25.5793	27.0641	23.8421	30.3717	23.0561	27.8944	30.6517	32.306	28.1525	23.2092	20.199	26.2974	28.1998	31.4199	23.8608
ko04214	8.0174	3.9276	5.5855	5.3761	6.9906	10.5543	7.4586	7.8899	6.2663	3.1329	3.7709	4.8311	3.6949	3.0901	4.4434	4.6005	4.8854	4.1483	5.9361	4.674	3.0634	5.6387	5.5506	4.4432	4.7355	4.0368	4.4787	3.8568	3.3224	3.5652	4.0402	2.5091	2.9849	3.1736	5.16	3.3637	3.7479	4.541	3.9933	4.9756	2.9849	4.1128	4.5509	3.2741	4.3782	4.033	4.1784	4.2703	3.5521
ko04216	36.5031	0	45.8603	42.7198	0	0	0	0	0	54.8559	54.2512	0	47.1916	0	47.0239	56.5554	0	42.5415	0	0	0	0	0	0	0	0	0	0	0	0	0	0	0	53.0589	0	0	0	48.4089	44.9067	41.9524	45.1583	0	48.8185	0	34.2943	0	0	31.3284	0
ko04217	0	0	0	0	0	0	0	0	0	0	0	0	0	0	0	0	0	0	0	0	0	0	0	0	0	0	0	0	0	0	0	0	0	0	0	0	0	0	0	0	0	0	0	0	0	0	0	0	0
ko04218	6.3053	0.4645	2.556	0	0	0	0.0304	0.0366	0	1.3697	1.8517	0.0301	1.9205	0.748	2.5468	0.9267	0.459	0.8108	0	0	0	0	0	0	0	0	0	0	0	0	0	0	0.092	0	0	0.0185	0	0.4979	0.4126	0.2457	0.4881	0.4979	0.4235	0	0.2398	0.8904	0.7291	0.9979	0.2413
ko04260	3.9324	0	5.9926	1.7502	0	0	0	0	0	2.2354	2.3656	0	0	0	2.5005	1.6745	1.5128	0	0	0	0	0	0	0	0	0	0.1239	0	0	0	0	0	0	0	0	0	0	1.2322	0.4582	0	0	0	0	0	0.2249	0	0	0.1514	0
ko04310	3.2413	0.1168	1.1946	0.5453	0	0.0248	0	0	0.0061	0.376	0.7428	0.0592	1.1575	0.1598	1.2418	0.3934	0.1417	0	0	0	0.0414	0	0	0	0	0	0	0	0	0	0.0115	0	0	0	0.0375	0	0.1339	0.2296	0.3045	0.1212	0	0.0534	0.1671	0.1594	0.2548	0	0.2734	0.4205	0
ko04320	3.7124	0	0	1.0883	0	0	0	0	0	0.6729	1.4458	0	0	0	1.5284	0.401	0	0	0	0	0	0	0	0	0	0	0	0	0	0	0	0	0	0	0	0	0	0	0	0	0	0.5095	0.6261	0	0	0.6511	0.7001	0.8486	0
ko04330	0	0	0	0.1859	0	0	0	0	0	0	0	0.1145	2.8123	0	0	0	0	0	0	0	0	0	0	0	0	0	0	0	0	0	0	0	0	0	0	0	0	0	0	0	0	0	0.3177	0	0	0.8928	0	0	0
ko04340	1.7297	0	0	0	0	0	0	0	0	0.5459	0	0	0.6206	0	0	0	0	0	0	0	0	0.0376	0	0.063	0.1387	0	0	0	0	0	0.1011	0	0	0	0	0	0	0	0	0	0	0.0427	0	0.0082	0	0.1747	0	0.4717	0.043
ko04341	0	0	0	0	0	0	0	0	0	0	0	0	0	0	0	0	0.6495	0	0.061	0	0	0	0	0.194	0	0	0	0.058	0	0	0	1.3216	0	0.0437	0.0115	0.1063	0.0719	0.236	0	0	0.1877	0	0.367	0	0.0429	0	0.1917	0.9334	0
ko04350	2.7361	0.1059	0.9661	0.3879	0.132	0.0908	0	0	0	0	0.9174	0	0	0	0	0	0	0	0	0	0	0	0	0	0	0	0	0	0	0	0	0	0	0	0	0	0	0	0	0	0	0	0	0	0	0	0	0	0
ko04360	1.9408	0	0	0	0	0	0	0	0	0	0	0.0268	0	0	0	0	0	0	0	0.0123	0	0	0	0	0	0.0228	0	0	0	0	0	0	0	0	0	0	0	0	0	0	0	0	0	0	0	0	0	0	0
ko04361	3.5903	1.6462	0	0	0	0	0	0	0	1.1211	2.0065	0	3.1606	0	0	1.6602	0	1.8428	0	0	0	0	0	0	0	0	0	0	0	0	0	0	0	0	0	0	0	2.5557	0	0	0	0	0	1.2879	0	1.7946	1.1658	1.7377	0
ko04371	0	0	0	0	0	0	0	0	0	0	0	0	0	0	1.8246	0	0	0	0	0	0	0	0	0	0	0	0	0	0	0	0	0	0	0	0	0	0	0	0	0	0	0	0	0	0	0	0	0	0
ko04390	0	0	0	0	0	0	0	0	0	0	0	0	0	0	0	0	0	0	0	0	0	0	0	0	0.0637	0	0	0	0.0735	0.03	0	0	0	0	0	0.0119	0	0	0	0	0	0	0	0	0	0	0	0	0
ko04391	5.6278	0	2.9669	1.0787	0	0	0	0	0	1.7733	1.8259	0	1.1942	0	2.8286	0.8313	0.2092	0.4962	0	0	0	0	0	0	0	0	0	0	0	0	0	0	0	0	0	0	0	0	0	0.3261	0	0	0	0	0	0	0	0	0
ko04392	9.4753	1.6048	4.937	1.2734	0.0108	0.1527	0	0.6965	0	2.4223	2.5056	0.5662	0	0.4038	2.8453	1.847	0	0	0.1956	0.0276	0.2875	0.0151	0.2151	0.1966	0.5011	0.1034	0.7263	0.3012	0.2504	0.19	0.2617	0.0616	0.5252	0.2309	0.1099	0.0385	0.3134	1.0441	0.841	0	0.6001	0.555	0.5134	0.6621	0.5958	1.6405	1.1504	1.3116	0.1876
ko04510	0	0	0	0	0	0	0	0	0	0	0	0.2074	0	0	0	0	0	0	0	0	0	0	0	0	0	0	0	0	0	0	0	0	0	0	0	0	0	0	0	0	0	0	0	0	0	0	0	0	0
ko04512	0	0	0	0	0	0	0.7045	0	0.7811	0	0	0	0	0	0	0	0	0	0	0	0	0	0	0	0	0	0	0	0	0	0	0	0	0	0	0	0	0	0	0	0	0	0	0	0	0	0	0	0
ko04514	0	0	0	0.1076	0	0.0044	0	0	0	0	0	0	0	0	0	0	0	0	0.0417	0	0.0184	0	0	0	0	0	0	0	0	0	0	0	0	0	0	0	0	0	0	0	0	0	0	0.0555	0	0.088	0	0	0
ko04530	0	0	0	0	0	0	0	0	0	0	0	0	0	0	0	0	0	0	0	0	0	0	0.0611	0.0899	0	0	0	0	0	0	0	0	0	0	0	0	0	0	0	0	0	0	0	0	0	0	0	0	0
ko04550	1.1445	0	0.2541	0.0664	0	0	0	0	0	0.2099	0.2887	0	0.6042	0	0.5639	0.133	0	0	0	0.0802	0.0183	0	0	0	0	0	0	0	0	0	0	0	0	0.0599	0.0613	0	0	0.1074	0	0.0561	0	0.0526	0	0.0401	0.0377	0.1087	0.2331	0.0918	0
ko04610	0.0292	0.0623	0.1378	0.1188	0.0368	0.0218	0.0835	0.0095	0	0.0057	0.0441	0.0437	0	0	0.2078	0.0461	0	0	0.0166	0.0628	0.0326	0	0	0.0352	0.0247	0.0457	0	0.0261	0	0	0.0266	0.1098	0.1675	0	0	0.0873	0.05	0	0.1325	0.0669	0	0.0075	0	0.0438	0	0.0926	0.0357	0.1099	0
ko04612	40.5877	19.5261	0	0	27.6034	0	0	0	17.4751	27.8552	27.1701	20.3161	32.2605	21.6942	23.3559	26.1046	21.1286	24.0854	0	0	0	0	23.4377	0	23.0834	24.3305	23.1296	22.8701	0	0	0	0	0	0	0	0	0	26.6427	24.5356	23.1084	26.102	23.5524	24.1159	20.3378	0	24.553	24.9588	25.9654	0
ko04614	2.8512	2.9054	1.7741	4.9812	1.1451	2.7078	1.3545	0.9704	1.8458	6.6018	4.6377	1.633	1.9958	1.1262	1.6374	2.98	3.7103	3.0872	1.441	2.1305	1.7372	2.5694	1.7867	1.9949	2.6596	3.7425	2.0632	1.7991	3.0793	3.6751	1.0361	2.6284	2.1161	1.6722	2.1397	0.8338	1.5782	2.3244	2.9235	2.4678	3.7442	1.6201	1.3438	2.0504	2.6543	1.833	0.8336	1.487	2.6027
ko04621	0	0	0	0	0	0	0	0	0	0	0	15.64	0	0	0	0	0	0	0	19.8586	0	0	0	0	0	0	0	17.6568	0	0	0	18.8255	15.8795	0	0	0	0	0	15.5291	0	0	17.5474	0	0	0	14.8874	16.6192	22.4013	20.6791
ko04622	2.4921	0	2.368	1.0853	0	0	0	0	0	0.9855	1.3968	0	0.6338	1.1232	1.1562	1.1721	0	0.2667	0.0614	0	0	0	0	0	0	0	0.1372	0	0	0	0	0	0	0	0.2508	0	0.4018	0.2944	0	0.0759	0	0.4009	0.1579	0.672	0.6819	0.6256	0.8769	0.5533	0
ko04624	0	0	0	0	0	0	0	0	0	0	0	0.0962	0	0	0	0	0	0	0	0.0381	0	0	0	0	0.0785	0	0	0	0	0	0	0	0	0	0	0	0	0	0	0	0	0.0581	0.098	0	0	0	0	0	0
ko04625	0	0	0	0	0	0	0	0	0	0	0	0	2.0552	0.1324	0	0	0	0	0	0	0	0.0537	0	0	0	0	0	0	0	0	0	0	0	0	0.0235	0	0	0.2792	0	0	0	0	0	0	0	0	0	0.3833	0.1787
ko04626	31.2631	31.0747	30.4657	32.0885	54.0653	34.9768	31.8678	28.0343	35.1959	35.5871	36.5361	34.8439	35.78	33.5706	33.168	41.3205	33.7649	32.4892	44.5704	40.4451	41.4256	33.3964	36.1747	44.2054	38.6828	40.6314	38.8321	39.646	37.9091	37.2302	34.1504	36.3515	33.355	40.157	41.5745	43.3042	40.162	46.1939	34.2927	41.1891	41.5243	36.7782	37.6506	38.9715	34.4021	34.9489	35.2338	44.0906	43.0443
ko04630	0	0	0	0	0	0	0	0	0	0	0	0	0	0	0	0	0	0	0	0	0	0	0	0	0	0	0	0	0.0258	0	0	0	0	0.0497	0.0835	0	0	0	0	0	0	0	0	0	0	0	0	0	0
ko04657	11.9662	10.0513	10.0602	9.8568	0	0	0	0	0	12.774	11.6414	0	0	11.2076	11.2914	13.0688	10.7344	12.4624	0	0	0	0	12.9044	0	0	0	0	0	0	0	0	0	12.1578	0	0	0	0	0	12.0459	0	0	0	13.0295	0	12.5775	0	0	0	0
ko04666	0	0.3223	0	0	0	0	0	0.53	0	0	0	0	0	0.6901	0	0	0	0	0	0	0	0	0	0	0	0	0	0	0	0	0	0	0	0	0	0	0	0	0	0	0	0.589	0	0	0	0	0	0	0
ko04712	0	0	0	0	0	0	0	0	0	0	0	0	0	0	1.6365	0	0	0	0	0	0	0	0	0	0	0	0	0	0	0	0	0	0	0	0	0	0	0	0	0	0	0	0.278	0	0	0	0	0	0
ko04714	13.2538	8.9551	11.7216	8.11	0	0	0	0	0	10.7176	10.884	7.8463	8.5194	7.8509	10.1929	10.4804	7.2445	6.8629	0	0	7.5659	0	0	0	0	7.9614	7.7337	7.9877	0	0	6.9617	0	7.6048	0	0	6.8032	0	8.624	8.0536	6.9541	7.4424	8.9066	8.4305	7.1246	5.985	8.0854	6.9295	5.5597	5.8988
ko04721	14.2682	0.7943	5.4964	2.2684	0	0	0	0	0	3.5153	4.3901	0	0	1.3483	4.2622	0	1.229	1.4489	0	0	0	0	0	0	0	0	0.21	0	0	0	0	0.0815	0	0	0	0	0	0	0	0	0	0	0.3012	0	0.9017	0	0	0	0
ko04722	3.3758	0	2.0304	0.7373	0	0	0	0	0	0.7788	1.6069	0	0	0.214	0	0	0	0.4938	0	0	0	0	0	0	0	0	0	0	0	0	0	0	0	0	0	0	0	0	0.5432	0	0.2046	0	0	0	0.1587	0	0	0	0
ko04723	4.2488	0	0	0	0	0	0	0	0	0.9883	0	0	1.2437	0	0	0	0	0	0	0	0	0	0	0	0	0	0	0	0	0	0	0	0	0	0	0	0	0.314	0	0	0.3758	0	0	0.4653	0	0.3072	0	0	0
ko04724	16.5281	0	0	0	0	0	0	0	0	18.3307	18.7085	0	19.619	0	0	0	0	0	0	0	0	0	0	0	0	0	0	0	0	0	0	0	0	0	0	0	0	0	0	0	0	0	0	16.4567	0	20.6003	0	0	0
ko04725	0	0	0	0	0	0	0	0	0	0	0	0	0	0	0	0	0	0	0	0	0	0	0	0	0	0	0	0	0	0	0	0	0	0	0	0	0	0	0	0	0	0	0	0.0446	0	0.207	0	0	0
ko04727	0	0	0	0	0	0	0	0	0	0	0	0	0	0	0	26.5798	0	0	0	0	0	0	0	0	0	0	0	0	0	0	0	0	0	0	0	0	0	0	22.5579	0	0	0	0	0	0	0	0	0	0
ko04740	0	0	0	0	0	0	0	0.2398	0	0	0	0	0.9271	0	0	0	0.3131	0	0	0	0	0	0	0	0	0	0	0	0	0	0	0	0	0	0	0	0	0	0	0	0	0	0	0	0	0	0	0	0
ko04750	0	0	1.1199	0	0	0	0	0	0	0	0	0	0	0	1.4606	0.5026	0	0	0.0093	0	0.0245	0	0	0	0	0	0.1385	0	0	0	0	0	0	0.1627	0	0	0	0.1709	0.3091	0	0	0	0	0	0	0	0.3491	0	0
ko04810	3.9898	0	1.9522	0.8266	0	0	0	0	0	0.7741	1.4288	0	0	0	1.6399	0.4701	0	0.6497	0	0	0	0	0	0	0	0	0	0	0	0	0.1121	0.0897	0	0	0	0	0	0.2627	0.5046	0	0.1396	0	0	0	0.146	0.5078	0	0	0
ko04910	25.2873	13.6725	18.283	17.4124	16.4807	16.4293	19.4298	12.8864	12.4763	17.614	21.1202	17.2619	19.7854	18.4366	19.8194	20.8501	21.1736	15.8733	22.5218	19.1614	20.4478	19.8996	20.1157	20.5201	19.7923	19.2016	20.1085	21.0154	18.1695	18.0492	18.0936	14.6027	18.076	19.9521	21.1806	21.5517	19.8274	20.7514	19.4181	22.1372	21.0724	21.1639	19.5492	17.1605	17.9708	21.9916	21.5643	23.626	22.73
ko04915	0	0	0	0	0	0	0	0	0	0	0	0	0	0	0	0	0	0	0	0	0	0	0	0	0	0	0	13.2436	0	13.1632	0	0	0	12.2516	0	0	0	0	0	0	14.4178	0	13.9543	0	0	0	0	0	0
ko04918	0	0	0	0	0	0	0	0	0	0	0	0.7632	0	0	4.0803	1.3584	0	0	0	0	0	1.3889	0	0	0	1.2262	0.6945	0.9741	1.0345	0	0	0	0	0	0	0	0	2.1683	0	0	1.402	0	0	0	0	0	1.0836	0	0
ko04919	16.7186	12.6954	15.7709	14.1217	0	0	0	0	0	13.0474	15.296	0	0	14.5929	14.7907	12.1555	0	15.9748	0	0	0	0	0	0	0	0	0	0	0	0	0	0	0	14.757	12.8899	0	0	0	13.8316	0	0	14.3755	14.116	0	11.8065	0	0	0	0
ko04921	0	0	0	0	0	0	0	0	0	0	0	0	0	0	0	0	0	0	0.0517	0.131	0.1418	0.2288	0	0.1589	0.2535	0	0.1843	0.2414	0.0547	0.044	0	0	0.096	0	0.2636	0.0545	0.2174	0	0	0.2731	0	0.459	0	0.3879	0	0	0	0	0
ko04922	67.7083	0	56.959	58.5346	0	0	0	0	0	54.9383	64.0378	0	64.8595	0	58.1716	65.1386	76.5173	62.5211	79.7394	0	69.9891	0	0	0	0	0	0	0	0	0	0	56.4393	0	0	0	0	74.6004	66.6116	75.2173	0	71.9393	67.7881	0	0	0	69.4403	65.775	79.6055	0
ko04924	0	0	0	0	0	0	0	0	0	0	1.0674	0.2591	0	0	0	0.3046	0	0	0	0	0	0	0.0645	0	0.1996	0.3281	0	0	0.1564	0.005	0	0	0	0	0.0368	0.0172	0.6216	0	0	0	0.7864	0.7674	0.2495	0.38	0	0	0	0.919	0
ko04925	0	0	0	0	0	0	0	0	0	0	0	0	0	0	0	0	0.4469	0	0	0	0	0	0	0	0	0	0	0	0	0	0	0	0	0	0	0	0	0	0	0	0	0	0	0	0	0	0	0	0
ko04927	0	0	0	0	0	0	0	0	0	0	0	0.0231	0	0	0	0	0	0	0.0603	0.035	0.017	0	0	0	0	0	0	0	0.1239	0	0	0	0	0.0073	0.0153	0	0	0	0	0	0	0	0	0	0	0	0	0	0
ko04928	1.2356	0	0.823	0.2327	0	0	0	0	0	0.2428	0.3309	0.0476	0	0	0.6484	0	0	0.1881	0	0	0	0.0247	0	0.1385	0	0.0685	0	0	0	0	0	0	0.013	0.023	0	0	0	0.1412	0.1111	0.0154	0	0.2923	0	0	0	0	0.143	0	0.0287
ko04931	33.4787	0	26.6673	26.4274	0	0	0	0	0	28.1749	28.4605	0	30.2969	0	29.8444	32.3833	0	25.9898	0	0	0	0	0	0	0	0	0	0	0	0	0	0	0	0	0	0	0	0	36.386	37.3035	0	34.1056	35.1955	0	32.5161	0	33.7482	0	0
ko04934	2.8864	0	1.8874	1.3158	0	0	0	0	0	2.2249	1.5198	0	2.6382	1.6866	1.689	1.8708	0	1.4947	0	0	0	0	0	0	0	0	0	0	0	0	0	0	0	0	0	1.5717	0	1.8154	0	0	1.389	1.3858	0	1.2155	2.0634	2.3143	2.2782	1.5405	0
ko04940	0	0	0	0	0	0	0	0	0	0	0	0	0	0	0	0	0	0	0	0	0	0	0	0	0	0	0	0	0	0	0	0	0	0	38.2399	0	0	0	0	0	0	0	0	38.7986	0	35.3015	0	38.5949	0
ko04962	0	0	0	0	0	0	0	0	0	0	0	0	0	0	3.7663	0	0	0	0	0	0	0	0	0	0.147	0	0	0	0	0	0	0	0	0	0	0	0	0	0	0	0	0	0	0	0	0	0	0	0
ko04964	25.2056	0	26.435	0	0	0	0	0	0	20.3557	28.5349	0	0	19.5779	28.1389	20.9894	0	20.2544	0	0	0	0	0	0	0	0	0	0	0	0	0	0	0	0	0	0	0	0	0	0	0	0	0	0	0	0	0	0	0
ko04966	26.7951	0	10.6641	4.1428	0	0	0	0	0	7.405	8.626	0	0	0	8.4004	5.2932	0	0	0	0	0	0	0	0	0	0	0	0	0	0	0	0	0	0	0	0	0	0	0	0	0	0	0	0	0	0	0	0	0
ko04970	3.1724	6.4754	4.6862	7.9361	0	0	0	0	0	5.3988	7.0523	0	0	0	0	0	0	0	5.9563	0	8.0067	0	6.7577	0	5.4008	0	0	6.3681	0	0	0	0	0	0	0	0	0	0	0	0	0	0	6.3647	0	5.8842	0	0	0	5.4001
ko04972	0	0	0	0	0	0	0	0	0	0	0	0	0	0	8.7604	0	0	0	5.763	0	0	0	0	0	0	0	0	0	0	0	0	0	0	0	0	0	0	0	0	0	0	0	0	0	0	0	0	0	0
ko04974	4.9069	7.6577	9.5234	7.4225	7.1905	4.2111	3.4736	6.1258	5.3426	12.4126	10.1632	5.6031	7.0882	7.4029	9.1515	8.6541	3.8649	9.1246	3.5184	4.2065	3.4486	5.6539	6.678	3.3169	4.2275	2.0295	3.0079	5.7755	7.3513	8.0207	3.3887	5.5337	8.0773	4.2532	3.7974	5.3843	4.7086	6.5664	4.8986	3.9611	7.092	5.1025	3.2611	3.856	3.3887	4.3098	2.9134	3.103	2.3443
ko04975	0	0	0	0	0	0	0	0	0	0	0	0	0	0	0	0	0	13.9494	0	0	0	0	0	0	0	0	0	0	0	0	0	0	0	0	0	0	0	0	0	0	0	0	0	0	0	0	0	0	0
ko04976	0	0	0	0	0	0	0	0	0	0	0	0	0	0	0	0	0	0	0	0	0	0	0.4224	0	0	0	0	0.1459	0	0	0	0	0	0	0	0	0	0	0	0	0	0	0	0	0	0	0	0	0
ko04977	4.6985	0	0.3509	0	0.1795	0	0	0.2071	0	1.2599	0.2953	0	2.0414	0	0.5853	0	0	0	0	0	0	0	0	0.0553	0	0	0	0	0	0	0	0	0	0	0	0	0.1141	0.8161	0	0	0	0.6233	0	0.1007	0	0.9281	0	0.7394	0
ko04978	10.7668	10.3422	10.2229	8.1583	9.9593	9.007	0	12.1522	9.441	8.4852	9.6534	10.4987	9.5854	10.5896	9.4429	11.9856	0	7.8155	9.9074	9.275	9.5385	13.0987	12.9175	10.9241	10.4398	11.8328	12.0191	12.1582	10.3937	10.6861	12.5546	0	9.0635	10.7208	12.9057	0	11.4105	11.9918	12.6266	13.0011	10.6914	16.3618	12.0574	10.6561	13.4356	10.0728	11.0561	9.4949	13.6944
ko04979	5.3743	3.1523	6.5159	4.9095	0	0	5.49	0	0	0	2.8105	0	0	2.105	3.3347	2.6415	5.3969	0	0	0	0	5.4143	0	0	4.541	0	4.4238	2.8665	0	2.7251	3.5002	0	2.4603	0	0	0	2.5932	0	2.5615	3.3965	0	0	0	0	0	0	0	0	0
ko05010	10.813	0	6.9827	4.4606	0	0	0	0	0	4.2753	5.7602	0	4.9773	3.6529	6.1323	4.0536	0	3.2659	0	0	0	0	0	2.8647	0	0	2.897	0	3.0056	0	0	2.9658	0	0	3.6788	0	2.8079	3.4979	3.661	0	2.9586	3.4762	3.1421	2.9936	3.0035	3.2763	3.592	3.03	2.6841
ko05012	16.3707	6.248	11.2074	7.2272	4.7514	5.7952	4.7141	0	0	7.8944	8.9697	4.4011	7.6362	0	0	6.5507	5.6003	6.5752	4.35	0	4.2009	4.0813	4.6864	3.5933	3.7821	3.7142	5.4423	0	4.5419	4.2271	4.3432	0	0	3.7214	4.5206	4.1567	4.335	5.0377	4.6703	4.2195	4.5852	4.6097	4.2434	4.1427	0	4.618	4.9762	5.1322	0
ko05014	11.8811	2.4079	7.6051	3.3171	0	1.8064	1.9207	1.9783	0	3.5638	4.6508	1.6314	3.8883	2.5354	5.4665	2.8108	0	1.92	1.1557	0	1.1263	1.1217	0	0.948	0	1.1686	1.526	0	1.3077	0	1.1147	1.9525	1.0458	0.8039	1.661	0	1.2109	2.0332	1.3936	1.4097	1.5854	2.0157	1.7722	1.4233	1.1639	1.9785	1.74	2.7678	1.2419
ko05016	12.9034	0	7.5372	0	0	0	0	0	0	0	0	0	0	0	0	0	0	0	0	0	0	0	0	0	0	0	0	0	0	0	0	0	0	0	0	0	0	0	0	0	0	0	0	0	0	0	0	0	0
ko05017	13.5635	1.5276	6.6923	3.2506	1.1282	1.0816	2.7266	1.6822	4.9811	4.8116	6.2607	3.5732	5.7159	2.9633	6.4923	4.1547	1.6163	3.1723	0.7696	1.497	1.1771	1.4573	1.5274	1.0775	0.7064	1.171	1.8846	1.6779	1.5599	1.4376	1.8719	1.2227	1.4394	1.0602	2.6259	1.6812	1.3026	2.125	2.0931	1.0122	2.3111	2.2124	1.3025	2.1475	1.6636	2.4518	2.3851	2.5737	1.1856
ko05020	12.8364	1.8508	6.371	2.5391	1.4138	0	0	0	0	3.3957	4.6881	0	4.5027	1.5894	5.2588	2.7723	0	1.2405	0	1.0617	1.0445	0	0	0.863	0.7987	0.9265	0	0.8248	0	0	1.0256	0	0	0	1.1789	0.6355	0.6719	1.9605	1.3358	1.2239	1.4986	1.9184	1.8761	0.9978	0.8322	1.574	1.756	2.8506	0.8675
ko05034	9.7695	0.445	4.6075	1.1201	0.1545	0	0	0	0	0	3.0891	0	0	0	3.0456	0	0.4045	0.6684	0	0	0	0	0	0	0	0	0	0	0	0	0	0.0642	0	0	0	0	0.2373	0	0.7278	0	0.5923	0	0	0	0	1.3058	0	0.8373	0
ko05100	4.9822	0.55	2.0248	1.3612	0.9063	1.0192	4.2432	1.5405	15.7999	1.9064	2.8629	1.2659	1.4365	0.8083	2.3394	1.6368	1.2162	0.5755	0.9895	1.3903	1.1398	1.8259	0.5138	1.3113	1.5227	1.2336	2.4876	1.0593	1.0212	1.0837	1.0562	0.437	0.7511	1.4182	1.2047	0.6853	0.8133	0.7261	0.8378	1.0408	0.8804	1.0412	1.4539	0.7771	0.4107	1.3209	1.4509	0.9327	0.9763
ko05110	16.0849	0	6.3688	0	0	0	0	0.2687	0	0	5.4734	0	4.1518	2.1364	5.1886	2.9819	2.0574	0	0	0	0	0.5179	0.2145	0	0	0	0.5979	0.2812	0.0303	0.1514	0.0145	0	0.0919	0.3458	0.4636	0.3566	0.6695	0.7972	1.2087	1.0842	0	1.5681	1.1483	0	0	1.5009	1.0607	1.7072	0
ko05111	28.2726	32.7903	31.4871	36.4104	38.0463	31.4957	30.6367	38.8061	32.6458	38.3552	37.9017	31.7656	29.4129	33.2972	34.0966	35.7095	30.8688	33.7329	31.8679	33.982	33.2298	33.9518	31.9468	30.5355	32.0149	28.9961	36.2486	30.7811	33.6461	32.7762	27.8549	34.6523	31.5013	29.8366	33.397	32.2759	31.8274	32.1059	28.0033	30.709	31.1133	29.5844	30.3166	27.5387	25.9543	27.9719	26.4579	26.3957	29.2296
ko05120	21.0737	14.3242	18.4933	16.8544	15.4655	16.0145	16.4945	15.1627	14.1246	16.4972	19.2315	16.0604	19.1207	15.7292	16.9469	21.0382	19.5289	15.9434	20.9702	17.8751	19.724	19.6646	22.128	19.6452	18.5612	22.8149	18.2552	17.919	20.6668	19.2688	19.5254	19.1048	17.8173	21.3066	16.5913	18.3217	19.298	18.9792	19.4077	19.784	18.7323	20.4581	20.614	16.9993	20.0555	17.8502	18.4821	17.9762	22.6602
ko05130	8.5427	4.7229	6.7305	6.1885	6.7524	0	6.859	4.2808	4.3466	5.6363	7.0567	5.2818	6.7913	6.0068	7.0939	5.4053	5.1938	5.1222	0	0	5.4225	0	0	5.3564	5.3205	0	5.5142	5.3467	5.8016	6.2058	4.8128	4.3158	4.9615	0	6.0718	0	0	6.0544	6.5304	5.5732	5.0265	6.1139	5.3598	5.1363	5.3556	5.5475	5.7931	4.8171	5.1604
ko05131	7.8646	0	4.6226	3.4573	0	0	2.1003	0	0	3.45	5.2758	0	0	3.5469	5.5518	4.439	0	1.3309	0	0	0	0	0	0	0	0	0	0	0	0	0	0	1.9713	0	4.6837	0	0	0	3.1754	0	0	0	0	0	1.6637	0	0	0	0
ko05132	17.8943	13.0451	15.158	15.3267	0	14.267	12.5709	11.0054	13.6583	15.6312	16.564	14.4237	16.5987	16.7383	15.4814	16.4792	13.7079	14.2752	18.4806	0	17.153	13.5439	15.2497	0	0	15.601	0	0	0	14.9662	14.4649	0	0	0	0	0	0	20.3803	15.2071	17.6829	17.7714	16.3001	14.635	0	13.7405	14.4083	0	18.7071	17.9733
ko05133	1.898	9.1198	4.646	3.2388	22.0417	3.1068	6.4853	9.1241	20.9913	5.6637	5.0025	2.5047	3.6734	3.1752	4.0883	3.8969	1.8206	4.4973	2.0324	2.7861	3.1091	2.7137	2.8797	2.1233	1.9876	0.6741	2.5059	1.9499	3.6575	3.4369	2.9878	7.7548	3.2335	3.045	2.8882	2.4265	2.2362	3.1918	1.8855	2.164	3.3614	1.5666	1.1989	2.3904	0.9113	1.7231	1.2692	3.2196	1.8937
ko05134	37.4312	26.9644	40.1343	32.2656	29.7311	27.8686	30.5448	25.0108	31.1306	38.6446	43.4145	35.4258	34.8274	40.3969	38.4627	46.408	35.7398	30.4548	49.0546	46.4518	48.8205	38.4501	38.5744	47.7575	41.6529	41.9497	38.1112	44.7819	41.4029	42.318	38.35	42.192	39.8613	45.2375	45.9354	48.5868	46.4597	55.7541	40.8085	50.2631	52.7986	44.7704	41.5598	45.6532	35.398	37.8113	38.2618	53.7328	53.7457
ko05142	0	0	0	0	0	0	0	0	0	0	0	0	0	0	0	0	0	0	0	0	0	0	0	0	0	0	0	0	0	0	0	0	0.0409	0	0	0	0	0	0	0	0	0	0	0	0.3785	0	0	0	0
ko05143	2.1607	0.3116	0.6468	0.3091	0.4019	2.6609	1.3184	0.3068	4.3288	0.7906	0.5942	1.1224	1.0751	0.4818	1.0256	0.7618	0.7315	0.1427	0.301	0.1903	0.2801	0.5653	0.1246	0.3592	0.9955	0.9293	0.7931	0.159	0.1434	0.2286	0.4965	0.2707	0	0.2762	0.0449	0.1071	0.2962	0.5535	0.3739	0.4246	0.4033	0.8155	0.5943	0.6943	0	0.6102	0.3838	0.5302	0.2152
ko05146	7.2287	7.0185	7.1079	6.3366	11.435	7.2271	6.4205	4.9303	5.5016	4.3475	6.3121	6.8814	5.9489	7.033	6.468	6.2767	7.1108	5.5375	6.965	6.6237	7.2859	9.1111	9.9069	6.8248	8.5535	8.6994	6.4908	7.7266	7.589	7.5047	6.5614	6.0636	7.1495	8.2334	6.8145	6.8059	8.0756	7.0724	7.8467	7.9307	6.623	7.7515	8.1236	8.289	7.9506	7.789	7.1452	7.2426	6.8965
ko05150	2.0096	2.1719	1.3981	1.0393	2.4614	3.5826	1.3677	3.3075	5.4196	1.9119	0.9905	2.5293	1.0848	1.9892	1.1018	2.056	1.3101	0.73	0.7944	1.2282	0.9888	2.008	2.157	1.2499	1.9547	3.0281	1.3377	2.5698	2.6561	2.6752	3.5609	4.4604	4.1605	2.1044	1.9492	3.3895	2.7617	1.4415	1.8581	2.4205	1.7396	1.5791	2.7877	1.5479	5.6851	1.2278	1.4598	0.8834	2.5361
ko05152	0	0	21.5166	19.3807	0	16.6111	0	0	17.6134	0	0	0	0	19.9676	20.4527	0	0	18.2587	25.2501	0	24.2986	0	0	24.3475	0	22.232	0	0	0	0	0	20.3171	0	0	0	0	22.6364	23.0408	0	0	23.1797	0	0	0	19.76	21.0833	21.9589	22.8803	25.5461
ko05160	0	0.2894	1.375	0.7479	0.3123	0	0.0927	0	0	1.3811	1.4046	0.3254	0	0	0	0	0	0	0.0804	0.1288	0	0.052	0.1495	0.1265	0.0104	0.2268	0.114	0.1903	0	0	0	0	0.0278	0	0.0964	0.1627	0.1565	0	0.3555	0.387	0	0	0.4476	0.1786	0.1227	0	0	0	0
ko05162	5.446	0.4578	1.3057	0.626	0.2211	0	0	0	0	1.5442	1.8216	0	2.8181	0.4112	2.3551	1.071	0.3022	0	0	0.1458	0.1556	0.0906	0.1198	0	0	0.1253	0	0.0739	0	0	0.1875	0	0	0.1352	0.1795	0	0.2	0.8485	0.5213	0	0.794	0.5952	0	0	0	0.6404	0.8266	0.9513	0
ko05164	4.747	0	0	0	0	0	0	0	0	0	0	0	2.1612	0.3572	0	1.0076	0	0.775	0	0	0	0	0	0	0	0	0	0	0.1771	0	0	0	0	0	0	0	0	0.8132	0	0	0.5503	0.5968	0	0	0	0.7	0.7087	0.797	0
ko05165	7.8062	3.1704	4.8139	3.5306	2.1988	0	0	0	0	3.5537	4.3472	3.1987	4.759	3.5339	4.2994	4.1352	3.3137	3.2174	0	3.0958	3.4078	3.5073	0	0	0	0	0	3.9267	3.1265	0	0	0	0	0	0	0	3.7443	3.9833	4.4682	4.1251	3.765	3.5647	3.6651	3.0706	3.246	3.7507	3.6043	4.6768	3.836
ko05166	5.9766	1.2059	3.1871	2.0498	0	0	1.5754	0	0	1.3928	1.7706	0.8396	2.1846	1.1446	2.7038	1.3749	1.6938	1.4368	0	0	0	0	0	0	0	0	0	0	0	0	0	0	0.6935	0	0	0	0	1.2363	0.9641	1.045	1.1028	1.2261	0	0.7155	0.6998	1.5361	1.6087	1.6143	0
ko05168	0	0	0	0	0	0	0.1056	0	0	0	0	0.2546	0	0	1.5705	0	0	0.5127	0.8637	0	0	1.2052	0	0	0	0	0.0709	0	0	0.0621	0	0	0	0	0	0	0	0	0	0	0	0	0	0	0	0	0	0.5089	0
ko05169	4.4209	0.2818	1.9816	0.7516	0	0.1142	0	0.0271	0	0	0	0	0	0	1.6779	0	0.2771	0	0	0	0	0	0	0	0	0	0	0	0	0	0	0	0	0	0	0	0	0	0	0	0	0	0	0	0	0	0	0	0
ko05170	0	0	0	0	0	0	0	0	0	0	0	0	0	0	0	0	0	0	0	0	0.085	0	0	0	0	0	0	0	0	0	0	0	0	0	0	0	0	0	0	0	0	0	0	0	0	0	0	0	0
ko05200	0	0	0	0	0	0	0	2.2569	0	0	0	0	0	0	0	0	0	0	0	0	0	0	0	3.4178	3.019	3.1564	0	0	0	0	0	0	0	0	0	0	0	0	0	0	0	0	0	2.6081	0	0	0	0	0
ko05202	2.883	0	0	0.2307	0	0	0.0119	0	0	0.8011	0.6817	0	1.9038	0	0.4862	0.2398	0	0.629	0	0	0	0	0	0	0	0	0.0211	0	0	0	0.058	0	0	0	0	0	0	0	0.2595	0	0.2875	0.2482	0	0	0	0.5337	0	0.4635	0
ko05203	9.0773	0	0	0	0	0	3.2188	0	0	4.5455	5.4758	0	5.9919	0	0	5.2927	0	0	0	0	0	0	4.9328	4.7879	0	0	4.0094	0	0	0	0	3.7988	0	0	0	0	4.7727	0	5.7854	5.1691	4.7042	0	0	0	0	4.6601	4.3841	5.924	0
ko05205	0	0	0	0	0	0	0	2.6117	0	3.6776	0	0	0	0	0	3.5096	0	3.3376	0	0	0	0	0	0	0	0	0	0	0	0	0	0	0	0	0	0	0	0	3.9742	0	0	0	0	0	0	0	3.3806	0	0
ko05206	9.0403	0	0	0	5.2165	0	0	0	0	0	10.4872	0	8.8711	9.9664	12.7968	0	0	0	0	0	0	0	0	0	12.1899	8.8786	0	0	0	11.2044	11.6907	0	0	0	0	10.8387	11.1811	10.4917	0	0	9.8325	0	0	0	0	9.6577	0	9.6921	0
ko05225	3.7145	0	0	0	0	0	0	0	0	0.8767	0	0	1.8911	0	0	0.7838	0	0.5952	0.1136	0	0	0	0	0	0	0	0	0	0	0	0	0	0	0	0	0	0	0.5355	0	0	0.4547	0	0	0.3053	0	0.6357	0.3979	1.5586	0
ko05231	7.0532	0	0	0	0	0	0	0	0	1.9875	3.7536	0	4.1647	0	0	2.9266	0	0	0	0	0	0	0	0	0	0	0	0	0	0	0	0	0	0	0	0	0	2.5635	0	2.3929	1.0141	2.3962	0	0	0	0	1.7168	2.0036	0
ko05322	11.9665	0	5.0602	1.324	0	0	0	0.8734	0.4961	2.4096	3.6662	0.1386	2.8132	0.6268	2.9333	2.2064	0	0.5379	0.0213	0.0785	0	0	0	0.2528	0	0.1081	0	0.0181	0	0.0293	0.0952	0	0.1963	0.1356	0.1974	0.0281	0	1.3367	0	0.4116	1.2213	1.3579	0.4501	0.6037	0.2567	1.9777	0.7059	1.3454	0.0869
ko05410	1.3143	0.5242	0.7857	0.4793	0.4779	0.1927	0.08	0.1471	0	0.7769	1.1371	0	0.753	0.093	0.5017	0.1984	0.2857	0.3816	0	0.1942	0.2586	0.2282	0	0.2292	0.4848	0.3417	0.1666	0.1362	0	0	0.1399	0.0466	0	0.1549	0.0453	0.0262	0	0	0.2466	0.2775	0.3567	0.6256	0.1675	0.2148	0	0.4981	0.332	0.534	0.0431
[truncated: 6 more columns]
