# Supplementary material for: Hybridization alters the gut microbial and metabolic profile concurrent with modifying intestinal functions in Tunchang pigs
Source: Front Microbiol. 2023 Apr 20;14:1159653. doi: 10.3389/fmicb.2023.1159653 (PMC10157192; doi:10.3389/fmicb.2023.1159653)
Supplement: Supplementary file 3 [file Data_Sheet_3.CSV]

ID	name	mz	rt	exact_mass	ppm	formula	precursor_type	class	sub_class	KEGG	KEGG_Pathway	CAS	hmdb	library	level	posneg	A1_30d	A2_30d	A3_30d	A4_30d	A5_30d	A6_30d	A7_30d	A8_30d	A9_30d	B1_30d	B2_30d	B3_30d	B4_30d	B5_30d	B6_30d	B7_30d	B8_30d	B9_30d	A1_60d	A2_60d	A3_60d	A4_60d	A5_60d	A6_60d	A7_60d	A8_60d	A9_60d	B1_60d	B2_60d	B3_60d	B4_60d	B5_60d	B6_60d
M102T105	Pentanamide	102.0916	104.6	101.0841	2.19411285	C5H11NO	[M+H]+	Carboxylic acids and derivatives	Carbonyl compounds	C01842		626-97-1		MetaDNA	2	pos	847042164.4	43874694.23	26606821.9	39903200.86	851932483.4	800331115.6	803878058.2	712615994.4	26383951.92	305054422.6	30849890.11	863638740.2	162596058.5	209066620.6	16435613.83	909479788.1	13238567.35	895895771.4	914479965.8	890999439.5	55301706.73	901245668.4	58683031.81	972773135.4	956478356.3	80843495.12	948657090.5	887013266.4	801988508.5	887618291.2	788493039.4	814042817.7	80662147.21
M233T159_1	4-(Glutamylamino) butanoate	233.1133	159.1	232.1059	0.531930465	C9H16N2O5	[M+H]+	Carboxylic acids and derivatives	Amines	C15767	Amino acid metabolism; Global and overview maps	5105-96-4	HMDB0012161	MetaDNA	2	pos	3322506.071	40628377.63	21089967.36	6394974.387	43416880.89	23295077.98	17122309.36	44921970.81	8378268.921	6367899.496	11496195.38	50488239.83	11040562.38	50240051.31	19587107.94	13948927.94	38779037.5	111521261.5	20681553.43	24496337.67	17835578.44	42625584.39	69304620.9	12939295.76	80294206.76	20009324.1	35005594.31	83682528.11	44201482.24	93441289.11	5138347.186	24762008.87	183883187.4
M129T414	(S)-Piperidine-2-carboxamide	129.1025	413.9	128.095	1.73505849	C6H12N2O	[M+H]+			C19809				MetaDNA	2	pos	290699170.1	265088169	272204002.4	293595395.8	263801937.8	267462528.8	211762109.8	207111729.2	220485721.6	287242025.3	309105757.4	283400008.1	283890412.1	282213924.7	265738559.9	312257433.6	295490232.8	301877303.9	331405305.4	281745453.8	292948629.2	295041229	311685690.6	325481397.2	278216300.1	278127140.3	310123756.2	321676171.7	324350361.9	286905760.1	307731221.8	313934356.3	302748672.1
M128T473	(S)-2,3,4,5-tetrahydropyridine-2-carboxylate	128.0704	473.4	127.0633	1.374242277	C6H9NO2	[M+H]+	Azacyclic compounds	Amino acids, peptides, and analogues	C00450	Chemical structure transformation maps; Amino acid metabolism; Biosynthesis of other secondary metabolites; Global and overview maps		HMDB0059657	MetaDNA	2	pos	48390143.21	37332212.17	39911746.52	77607372.2	41205380.96	53512153.94	76357205.3	67536689.1	49087752.34	63513246.59	67126467.48	105694997.4	127255266.9	86688175.85	46880006.79	100104760.6	44558946.36	121494617.6	28457285.27	67702710.07	109019544	78166615.82	44131844.31	17973197.03	83598837.12	66152264.04	74722090.73	62302919.15	62579552.13	99205109.01	67921153.49	72713512.73	59813768.64
M557T684	N1,N8-Bis(sinapoyl)spermidine	557.2696	684	557.2737	7.357246538	C29H39N3O8	[M]+			C21170				MetaDNA	2	pos	325636.2043	7080067.381	4011925.406	3594074.201	1077793.507	4961107.102	1554129.88	4985076.04	45295.626	6252053.725	1981409.572	5164593.437	4003968.392	3840694.034	4749494.595	131481.0041	4036497.506	5869513.516	5442680.472	6565952.454	4517976.777	4098736.952	7646625.302	3583488.214	10516573.94	5668099.231	4575988.506	491786.0179	4160634.754	6053915.821	446843.9236	2513949.128	5268601.33
M187T401	N1-(3-Aminopropyl)agmatine	187.1806	401.2	187.1797	4.808213711	C8H21N5	[M]+			C20560				MetaDNA	2	pos	206719343.9	1092746087	269001119.6	300446522.9	1559958030	379983133.8	139203354.8	381493326.9	1602843352	1088984437	198209980.7	297144047.1	982919164.6	430587761.3	811879340.8	238549240	174076536.5	1142578150	785822337.6	443757679.4	1380611764	151527461.6	1462810558	317326096.7	746712718.5	1620178407	1418038039	91518295.57	594103808.6	350557352.7	390676586.5	1092595743	1134715010
M129T665	L-Lysine 1,6-lactam	129.1032	665.1	128.095	7.15711627	C6H12N2O	[M+H]+	Azacyclic compounds	Amines	C02837				MetaDNA	2	pos	4724884.482	49614335.36	26031115.13	89816766.48	4632355.134	13201781.68	3280587.112	10334431.51	4238502.884	100339505.8	41030000.5	9914190.487	91014902.36	123103708.2	36855815.55	6498822.232	5340508.479	60973146.45	111953739.7	30146632.94	104562371	12976673.98	116605733.6	34704005.51	55259900.79	109836516	18715960.24	22395380.52	32435000.76	26291007.59	7308025.804	53710817.95	98465467.1
M240T334	Homocarnosine	240.123	333.9	240.1222	3.331636975	C10H16N4O3	[M]+	Azacyclic compounds	Amines	C00884	Amino acid metabolism; Global and overview maps	3650-73-5	HMDB0000745	MetaDNA	2	pos	2159977.551	784255.959	7834330.619	225992.0273	8636553.008	7238066.602	67925189.45	8433166.117	38674387.34	413722.8413	2367877.574	5290514.047	270363.0001	1347112.401	1761565.601	1574975.8	2139208.101	80778.71707	12753315.99	13448980.67	10895807.94	14366510.39	6851744.923	11087967.72	9504167.699	18259350.66	14453711.32	1737492.766	2160040.767	3174722.66	3068484.056	1721809.561	4195296.626
M167T245_2	Isopyridoxal	167.0536	245.1	167.0582	27.53531404	C8H9NO3	[M]+	Azacyclic compounds	Alcohols and polyols	C06051	Metabolism of cofactors and vitamins	6560-46-9/66-72-8	HMDB0004290	MetaDNA	2	pos	273203.3912	9809959.064	2547393.214	878236.3443	293063.0469	836315.7733	819688.5096	4305711.24	125707.2846	2568804.269	656938.4314	3723986.058	2578949.197	2254264.844	4646773.936	2226142.078	3163840.746	9732190.366	7533090.549	7112403.123	7109514.666	8248969.32	24597734.3	3724366.175	5805015.584	8610097.568	7267353.161	1027549.748	5027788.835	1025999.604	1449257.121	2582601.485	1076700.76
M274T176	N2-Succinyl-L-arginine	274.1299	175.8	274.1277	8.025456749	C10H18N4O5	[M]+	Carboxylic acids and derivatives	Amino acids, peptides, and analogues	C03296	Amino acid metabolism; Global and overview maps			MetaDNA	2	pos	1692019.945	12498026.14	12232529.75	4299073.546	1190555.952	14567371.91	8974244.516	9988269.893	4161915.733	3777636.212	3059886.649	13231025.29	5507756.356	11113927.41	6195823.043	2495400.797	5957311.279	10831266.23	2876529.054	9282976.075	6698619.855	10532276.36	6340389.721	5660825.9	8719576.711	9066322.385	10888224.68	1963405.875	3388197.202	3113083.253	1625609.4	1394111.82	4405112.576
M181T292	D-Sorbose	181.0734	291.9	180.0634	15.04384951	C6H12O6	[M+H]+	Organooxygen compounds	Alcohols and polyols	C00764		3615-56-3		MetaDNA	2	pos	2715105.852	13728978.52	4109446.033	2464133.301	32840758.3	35216416.34	23092696.78	17078970.34	39196304.92	2849878.422	4439713.64	17801945.29	1908151.491	11641357.31	2687423.747	2675468.246	17917176.73	17768172.72	2182929.107	3339615.42	2793739.908	5148072.111	10967770.37	2716709.121	5767756.563	6290010.29	8570985.436	1876746.439	2075847.018	2888059.32	2081367.41	1686303.629	3480490.218
M232T140_1	N6-Acetyl-LL-2,6-diaminoheptanedioate	232.1013	139.9	232.1059	19.81853973	C9H16N2O5	[M]+			C04390	Amino acid metabolism; Global and overview maps			MetaDNA	2	pos	421986.9196	2510498.083	2349455.696	7752051.252	8056007.698	1078262.016	1885385.714	2934359.215	1317273.832	1385580.29	1174101.777	4331076.28	792208.8241	1567770.306	1104135.625	649954.5783	1119390.324	646056.7775	898122.7544	21378631.89	2672800.455	3837334.386	8103157.987	18630566.09	20644547.19	48688454.45	3797714.354	743739.9178	2465676.32	10958554.59	1106815.413	11638042.7	11716262.01
M196T322_3	Gulonic acid	196.0608	322.3	196.0583	12.75130918	C6H12O7	[M]+	Carboxylic acids and derivatives	Alcohols and polyols	C00800	Carbohydrate metabolism; Global and overview maps	20246-53-1/526-97-6	HMDB0003290	MetaDNA	2	pos	2676422.168	4126620.04	6111762.782	4075970.912	31454637.02	6617315.289	5820322.235	15422983.71	2601889.331	1107497.289	6654270.888	10681682.93	1385272.351	7315678.463	4447293.769	1070235.866	4437050.828	190676258.1	2690262.373	3662014.551	1507021.998	10357438.93	21024307.87	1186492.645	4940638.852	15191532.29	3821989.644	6482407.424	3414250.359	1186800.089	6425505.619	672914.9661	11335765.86
M259T299_1	6-Phosphonoglucono-D-lactone	259.0139	299.3	258.0141	28.86248276	C6H11O9P	[M+H]+	Carboxylic acids and derivatives	Alcohols and polyols	C01236	Carbohydrate metabolism; Global and overview maps	2641-81-8	HMDB0001127	MetaDNA	2	pos	706944.2425	13892049.34	11858375.19	15058691.14	6431369.946	1955609.92	16377159.23	9618983.048	2382483.861	12683112.4	15845467.17	12553662.12	10456137.9	16298960.5	12204282.06	8372803.182	3115509.837	5270612.427	12259990.7	13835286.11	14210200.89	7694108.056	5938052.306	11508478.23	15540671.27	18811387.87	9403666.155	11059474.77	10682239.42	1209704.966	6572357.31	11317226.68	10578746.41
M259T309	2-Keto-3-deoxy-6-phosphogluconic acid	259.0138	308.5	258.0141	29.24855129	C6H11O9P	[M+H]+	Carboxylic acids and derivatives	Alcohols and polyols	C04442	Carbohydrate metabolism; Global and overview maps	27244-54-8	HMDB0001376	MetaDNA	2	pos	4752355.56	2310463.526	2784936.641	3577222.581	5620159.2	4719889.78	3188664.567	946010.4521	3219685.666	1154245.529	1781420.522	2759875.206	2530257.201	2776691.897	2539846.414	2200613.372	2620960.178	1950249.652	1738938.623	2763190.281	2694587.299	3362412.962	2244902.009	2264889.483	2396598.735	1008116.857	2667278.922	2104776.455	2750510.865	748270.553	2585162.151	1936058.827	1851861.558
M369T824	Dehydroepiandrosterone sulfate	369.1718	824.1	368.1657	3.185498605	C19H28O5S	[M+H]+	Organic oxides	Alkyl sulfates	C04555	Lipid metabolism; Digestive system	651-48-9/78590-17-7	HMDB0001032	MetaDNA	2	pos	191437.1308	2000281.312	1202247.04	100006.8492	712243.9112	686098.6399	625300.1817	2467039.358	898159.4989	511522.8465	321818.1907	2142951.899	565636.2585	1072601.048	2085707.503	393101.2728	261344.0363	1983173.927	384668.524	288805.7079	207223.9894	1901994.995	1315886.559	546966.9984	626423.9272	362290.2123	3155735.668	63961.34405	438082.6394	107726.4365	169376.7851	205407.0291	324410.0584
M343T95	4-O-beta-D-Glucopyranosyl-D-mannose	343.124	95.2	342.1162	1.527147038	C12H22O11	[M+H]+	Organooxygen compounds	Alcohols and polyols	C02964				MetaDNA	2	pos	166897.4925	15263735.17	9225333.728	2267635.004	780152.3829	455275.7031	4862662.294	6918860.514	569147.9076	697167.3733	386032.2858	14000840.09	1527334.267	889575.0268	5661592.426	949429.4087	2659448.016	4198757.529	8178639.146	17997078.73	4417031.074	1630038.777	13802374.34	840689.0233	9372919.143	8704531.467	1352126.21	523199.647	3956863.915	765325.2024	2553687.161	753698.696	3562606.205
M500T685	Taurodeoxycholic acid	500.3027	684.6	499.2968	2.750327383	C26H45NO6S	[M+H]+	Carboxylic acids and derivatives	Alcohols and polyols	C05463		516-50-7	HMDB0000896	MetaDNA	2	pos	297802.782	10584746.78	3316047.813	3493765.682	38708.67294	777223.9035	2245395.109	5163129.805	6720083.54	4553380.095	3547639.183	5676708.95	4205141.977	1636405.371	5976047.684	2858787.292	602524.7907	9065817.331	1452977.88	4616483.523	1808668.581	6779123.457	4359900.867	924421.2507	2947980.837	1955270.089	5303264.093	155244.5825	1884988.326	1479611.398	806290.5849	112184.0441	1937163.689
M289T720	Etiocholanedione	289.2159	720.4	288.2089	0.954303469	C19H28O2	[M+H]+	Organic oxides	Androstane steroids	C03772	Lipid metabolism	1229-12-5	HMDB0003769	MetaDNA	2	pos	8570579.776	102576185.9	14106830.92	5804809.125	8411631.385	21144691.74	67376940.7	59847138.61	179082389.2	9479741.177	22548356.53	8613590.991	63986243.27	73563107.9	62990150.15	53347185.27	92855259.02	42340796.75	56733985.27	167225796.9	73722583.94	40931658.45	16625066.6	178018768.9	12971015.28	254815632.3	32812441.03	8505104.462	3881856.171	46374200.3	31977584.77	84300913.83	9474783.814
M347T807	Anandamide	347.279	807	347.2824	9.790303223	C22H37NO2	[M]+	Carboxylic acids and derivatives	Alcohols and polyols	C11695	Nervous system; Sensory system; Environmental adaptation; Development and regeneration; Signaling molecules and interaction	94421-68-8	HMDB0004080	MetaDNA	2	pos	3846395.155	10006895.27	9687132.586	5521860.359	20449.28433	302265.4911	1047124.107	4264895.534	195911.6586	11718420.93	16835168.54	4455644.571	57845851.85	25147817.56	21920771.09	9377531.545	2003140.279	10388023.04	1484430.602	7882587.372	4731126.412	1612456.154	3204613.531	4602299.141	19661076.95	6452685.203	3535882.869	1366282.637	6766144.792	2726641.669	4662718.828	3878460.829	20148149.34
M365T309	N-Acetyl-beta-D-glucosaminyl-(1->4)-D-glucosamine	365.1561	309.4	382.1587	13.23834928	C14H26N2O10	[M+H-H2O]+			C21747				MetaDNA	2	pos	209180.7817	1916804.285	792452.0915	318344.1377	1931979.959	881498.9419	3789316.86	1881460.192	2054914.255	753924.4844	1652513.481	995635.8055	391905.9879	802201.9376	703351.4364	217547.7987	1014212.86	682964.2771	495803.1835	1608896.234	1022879.736	1124991.305	1552261.386	740790.2117	1080677.574	1094913.26	2448355.379	308004.2385	934692.6763	574581.163	320819.8368	367821.9318	520793.0356
M387T508	Cortisol 21-acetate	387.2125	507.7	404.2199	0.08780709	C23H32O6	[M+H-H2O]+	Carboxylic acids and derivatives	Alcohols and polyols	C02821		50-03-3		MetaDNA	2	pos	525328.6723	1199689.194	6507474.745	1738813.555	9578812.563	12487920.85	18873795.52	5670035.553	9537551.029	546450.5948	624599.0122	5562429.606	987033.7664	2551054.858	4256957.968	495870.2952	4184268.871	3523262.25	2159219.248	1657702.836	2146690.428	959490.3107	5790713.078	2006912.246	4164835.435	10699186.56	2246734.862	1164943.85	3206636.685	1505158.174	1631001.866	1048081.984	2530225.149
M286T582	N(6)-[(Indol-3-yl)acetyl]-L-lysine	286.1552	581.7	303.1583	15.14585666	C16H21N3O3	[M+H-H2O]+	Azacyclic compounds	Amines	C04211				MetaDNA	2	pos	6371512.019	49372957.43	40575097.57	10860438.15	30373232.71	31957134.99	31678775	33658615.65	48095287.22	7088188.759	8654188.822	20550315.23	14728465.31	14541695.04	24666469.14	11432822.37	25524633.09	16765248.46	29633236.61	177264562.7	7853528.013	81022928.35	35879026.08	19253237.72	20751658.61	28806145.29	32745765.91	3886074.933	8237655.546	10839810.07	4672547.671	3857963.424	10337699.43
M121T161	(S)-2-Phenyloxirane	121.0651	160.7	120.0575	2.676253248	C8H8O	[M+H]+			C20782	Xenobiotics biodegradation and metabolism; Global and overview maps	20780-54-5		MetaDNA	2	pos	4625592862	444142669.9	547166967.9	9025046739	1118330073	2240290908	128944734	351891989.9	1149407715	2677528581	2142772479	487253901.4	159562436	1668683947	1410050834	2037748019	201007490.7	2091996819	1316112027	265475332.4	2148293810	1208117035	489469173.7	1520195507	250702057.3	2018948083	279978110.9	123781036.8	1073785795	1391089193	168394700.2	215919977.2	700115683.4
M257T536	Isoliquiritigenin	257.0878	536	256.0736	26.93315858	C15H12O4	[M+H]+	Benzene and substituted derivatives	1-hydroxy-2-unsubstituted benzenoids	C08650	Chemical structure transformation maps; Biosynthesis of other secondary metabolites; Global and overview maps	961-29-5	HMDB0037316	MetaDNA	2	pos	990712.9018	21316622.97	10003227.64	2065176.954	1236291.534	1469532.458	3923591.074	4320889.381	3024928.898	9220319.312	2372783.111	5782973.905	1544238.629	5806065.408	9483672.668	4273385.859	1456012.842	1741862.257	12049335.14	5645334.8	5426170.095	5498695.732	13295784	2834320.195	7385714.313	4721785.5	3292130.927	3067314.396	1912555.83	2294288.502	3333898.069	3803534.889	2234435.308
M347T310	N-Acetylmuramoyl-Ala	347.1453	309.7	364.1482	13.06098403	C14H24N2O9	[M+H-H2O]+	Carboxylic acids and derivatives	Alcohols and polyols	C02999			HMDB0060494	MetaDNA	2	pos	298813.6937	4887802.615	2598766.88	639167.4049	2990194.829	1781852.993	2035904.443	8188431.735	2948672.898	691504.9954	452587.3006	1695467.507	1508094.953	4003445.958	1129190.904	1238691.757	1444016.609	708690.2245	1870332.374	5285505.227	4779551.64	5059502.501	1570725.754	3933803.502	5288851.48	9047068.265	4625726.026	374198.184	1297755.638	776116.6663	520857.6546	370634.154	555479.6021
M407T778_1	3alpha,7alpha-Dihydroxy-12-oxo-5beta-cholanate	407.2781	777.5	406.2719	2.641922454	C24H38O5	[M+H]+	Carboxylic acids and derivatives	Alcohols and polyols	C01292		2458-08-4		MetaDNA	2	pos	14829543.06	453308261	837733477.9	1340110963	1592867396	1361171807	11958411265	2027687603	3308241631	108759788.4	269302904	406359905.7	216493135.4	679259802.5	37010057.76	114053947	1760754086	158801349.4	50593863.99	966274505.6	65755660.62	719488317.7	121378738.6	98910166.79	613415792.5	137134669.6	1022830379	75426634.97	259431407.5	37251423.95	14965803.24	16959120.58	217937592.5
M407T764	7-Oxodeoxycholate	407.2893	764.3	406.2719	24.85764212	C24H38O5	[M+H]+	Carboxylic acids and derivatives	Alcohols and polyols	C04643		911-40-0		MetaDNA	2	pos	960656.389	35113378.28	6367880.089	7998096.786	6892022.051	721863400.8	34167729.13	219958797.6	370843159.6	8858453.841	4411927.695	28752546.9	4791026.041	16497317.96	8139558.247	5014899.12	19972182.39	6925929.026	4529094.148	5905454.996	6019216.351	14531728.47	4633355.308	5662749.964	18826613.89	10878903.82	5477895.265	3753034.692	16455799.35	7450904.455	2909165.821	9420640.724	2324018.974
M248T147	Pyridoxal 5'-phosphate	248.0311	147	247.0246	3.128630128	C8H10NO6P	[M+H]+	Azacyclic compounds	Carbonyl compounds	C00018	Metabolism of cofactors and vitamins; Global and overview maps; Digestive system	54-47-7	HMDB0001491	MetaDNA	2	pos	496609.6233	3556106.822	3098612.616	5333892.139	2037398.542	5418811.953	4213197.536	3635037.62	3972423.053	4385184.262	2611840.94	526049.2767	362822.6488	4730306.51	1099687.558	484565.8168	3947624.324	7236967.405	4093480.469	1730232.403	1522910.131	4063782.567	1565384.135	1902356.725	1478743.914	4712442.471	775942.1149	356646.3429	5052825.507	441482.9988	2025254.846	812895.8589	4111162.608
M238T104_3	L-Pyrrolysine	238.1549	104.2	255.1583	16.93884246	C12H21N3O3	[M+H-H2O]+	Azacyclic compounds	Amines	C16138	Amino acid metabolism; Global and overview maps; Translation; Digestive system	448235-52-7		MetaDNA	2	pos	915925.7467	257266765.8	64316875.24	12001367.55	174676.3547	342699.6474	2129956.211	18481020.29	322872.2333	42713973.45	63804300.49	48312301.41	141100441.4	28257115.61	149234362.4	31347034.81	45171470.38	934916.6263	45562609.1	81483315.47	144675887.4	116043799.7	96613533.91	55249959.93	206558710.2	93958855	110528324.2	9702372.133	30697634.73	21935425.95	6121772.69	26398151.88	42623372.17
M443T837_2	4a-Carboxy-4b-methyl-5a-cholesta-8,24-dien-3b-ol	443.3536	837	442.3447	3.663003861	C29H46O3	[M+H]+	Carboxylic acids and derivatives	Alcohols and polyols	C15808	Lipid metabolism; Global and overview maps		HMDB0001181	MetaDNA	2	pos	27217468.28	330678179.3	323255666.4	63565869.34	46546959.92	212167979.5	921031712.6	1160438320	2146051472	283533268.7	50488491.28	592038966.6	251679583.2	244669184.2	481510834	70266831.17	238790199.4	14621219.63	291729619.4	2898156193	764385031.1	985997747.8	469456036.8	938172298.5	994945083.9	1404725089	1099346948	363132084.7	171555767.2	303452097.1	107086729.1	96382565.09	248579359.8
M479T761	Leukotriene D4	479.256	761.2	496.2607	5.704708124	C25H40N2O6S	[M+H-H2O]+	Carboxylic acids and derivatives	Alcohols and polyols	C05951	Lipid metabolism; Signaling molecules and interaction; Immune disease; Immune system; Global and overview maps	73836-78-9	HMDB0003080	MetaDNA	2	pos	20882.67058	6325.358075	1015287.472	844778.225	227644.8058	280705.4537	1741034.167	718117.613	2238398.692	184140.1661	766214.1154	452445.1405	13865.80564	142636.4995	16255.94905	190409.414	16366.52934	748679.0772	629434.6325	2022861.513	293604.2194	646202.6731	923477.5819	30437.66229	3202044.292	231022.9566	585152.512	2912292.514	897090.1985	1984669.921	27127.85027	358820.3149	2563589.9
M173T127	Oxalosuccinic acid	173.0039	127.3	190.0114	0.381494144	C6H6O7	[M+H-H2O]+	Carboxylic acids and derivatives	Alpha-keto acids and derivatives	C05379	Carbohydrate metabolism; Global and overview maps	1948-82-9	HMDB0003974	MetaDNA	2	pos	16802349.4	36411449.53	36333097.1	10222038.71	13903641.28	49404099.51	10352835.4	9339051.682	28436891.67	27962826.13	37077944.96	9077061.186	8953156.589	24378390.5	8319365.79	38791493.76	34581971.23	31484635	39135310.42	31061938.12	28245447.69	24827497.11	21463759.84	34783963.01	27748325.61	24601431.61	7780793.689	9627743.38	22675648.23	12080883.37	10108800.55	41123629.18	24147883.44
M329T143	(3S,4S)-3-Hydroxytetradecane-1,3,4-tricarboxylate	329.1825	142.6	346.1992	28.14772712	C17H30O7	[M+H-H2O]+	Carboxylic acids and derivatives	Alcohols and polyols	C04529				MetaDNA	2	pos	6020307.859	872881.2476	6154467.985	5901241.271	696757.6695	10731360.73	6507981.612	14759572.45	6328297.539	3110531.362	3567942.938	13008265.9	2253135.018	7605029.318	3528948.825	6501608.936	6868163.79	256196.0095	5776373.192	7573666.815	4984612.127	3476694.848	4338459.503	3727971.475	4273931.716	4121320.836	2989853.081	2531655.701	2948177.542	4928262.53	2090039.673	2166382.961	2876246.461
M167T198	D-4-Hydroxyphenylglycine	167.0566	198.3	167.0582	9.577500536	C8H9NO3	[M]+	Benzene and substituted derivatives	1-hydroxy-2-unsubstituted benzenoids	C03493		22818-40-2		MetaDNA	2	pos	21888366	27788961.44	28385719.69	17541689.67	3341564.215	32372087.56	48182728.83	90683828.13	25764778.59	53124922.2	29564204.55	46425478.13	42051820.66	31296151.93	38407763.23	38733212.48	32830383.69	79837818.53	31881605.21	26552123.23	47395060.07	18967021.14	56654527.29	27683296.77	28730707.75	53656230.47	21243045.52	17777036.48	16828197.14	159423287.5	11078032.98	15636045.01	194620823.5
M255T92	4-(3-Methylbut-2-enyl)-L-tryptophan	255.1449	91.9	272.1525	0.650610269	C16H20N2O2	[M+H-H2O]+	Azacyclic compounds	Amines	C04290	Biosynthesis of other secondary metabolites; Global and overview maps			MetaDNA	2	pos	19528553.44	43808149.92	69267509.57	67754947.91	3629712.965	57471163.19	17323503.79	21664547.23	6228497.563	34936282.15	8315270.201	60938475.59	27198350.94	27128335.12	30127047.12	51665569.31	30427825.22	10940873.99	28139584.74	7966871.985	26945593.95	28430389.86	13933588.96	40096791.8	69877019.27	59881622.23	33604820.85	3850563.471	28195233.24	37511865.46	21512019.56	20146508	12298914.04
M180T32_2	3-Hydroxy-2-methylpyridine-4,5-dicarboxylate	180.0218	32.2	197.0324	17.58644965	C8H7NO5	[M+H-H2O]+	Azacyclic compounds	Carboxylic acids	C04604	Metabolism of cofactors and vitamins; Global and overview maps		HMDB0006955	MetaDNA	2	pos	12099705.97	27851232.83	70759104.76	13641760.43	37073054.01	10217563.51	8079575.321	79159831.76	11993934.39	13548304.83	11826033.81	70059877.43	1098752.725	15313109.66	14645828.43	1771237.78	27719450.66	68107537.02	35352349.98	42119261.82	29931390.35	54047824.17	93717301.92	10662932.98	48202342.5	17652162.91	13962106.29	11688152.13	36867858.1	10078754.56	3970361.193	4446350.471	12102645.7
M303T598	16a-Hydroxyandrost-4-ene-3,17-dione	303.1957	597.9	302.1882	0.738797303	C19H26O3	[M+H]+	Organic oxides	Alcohols and polyols	C05140	Lipid metabolism	63-02-5	HMDB0006774	MetaDNA	2	pos	1732738.208	3941356.76	14501450.11	1598646.953	18121403.19	23061250.46	11376345.09	16908535.17	44738030.23	1125594.981	1501340.214	30691244.55	863179.3199	1773847.061	16223075.02	1987876.041	7030436.9	4767400.816	6047630.293	5645471.314	3605306.79	6093904.715	3856876.434	3580707.969	7880016.051	5056664.755	6663671.571	1345041.558	2065589.085	2031100.385	748932.7663	1171316.022	2416648.725
M330T142_2	(R)-Reticuline	330.1659	141.8	329.1627	12.34515642	C19H23NO4	[M+H]+	Azacyclic compounds	1-hydroxy-2-unsubstituted benzenoids	C05178	Chemical structure transformation maps; Biosynthesis of other secondary metabolites; Global and overview maps	3968-19-2		MetaDNA	2	pos	1870147.225	6126738.307	6777245.501	4255881.619	188464.2607	938406.123	5393626.212	3280718.466	859612.1884	6223172.209	5701775	9392106.32	6295957.792	10548696.8	6264520.15	4864495.18	7003711.994	9032715.916	6647526.29	7651855.09	6688095.298	10840167	7040105.245	7714592.369	8571658.722	9295139.822	8772246.782	5580899.585	4910981.414	6392988.955	3597361.074	4195954.426	6272720.214
M129T138	gamma-Amino-gamma-cyanobutanoate	129.0663	138.4	128.0586	3.285144092	C5H8N2O2	[M+H]+	Carboxylic acids and derivatives	Amines	C05715	Metabolism of other amino acids; Global and overview maps	14046-56-1		MetaDNA	2	pos	12098409.51	12523403.58	14084703.53	12511144.57	11850396.8	4192571.028	12247143.94	112781658.9	11143192.1	1995570.39	12333038.42	15599229.47	12820437.69	11694026.7	4404945.774	12178936.33	14731919.24	27432993.88	13975690.62	14745281.44	13207798.62	13629626.14	12098935.8	13352918.5	13765859.44	13402358.94	13527462.39	11701479.26	10161966.83	16896513.15	12123664.43	3521487.841	31469198.02
M259T114	3-Dehydro-D-glucose 6-phosphate	259.0142	114	258.0141	27.70427719	C6H11O9P	[M+H]+			C20668	Biosynthesis of other secondary metabolites; Global and overview maps			MetaDNA	2	pos	697018.2072	1538387.863	30490108.85	541450.8441	2748395.522	933843.8933	3093153.489	5416454.362	1578052.258	5986038.323	1294571.214	9138436.269	6256046.294	9536684.414	8714431.505	3634110.837	1036663.622	13212028.82	8121878.153	6486871.26	1167294.803	10188848.63	2931870.076	2647648.371	5724979.809	5011904.815	8607530.582	1988451.508	3872640.866	992013.5347	1747487.382	2042805.761	1574448.367
M243T568	Galactose 1-phosphate	243.0194	567.5	260.0297	11.79315808	C6H13O9P	[M+H-H2O]+	Organic oxides	Alcohols and polyols	C00103	Endocrine system; Carbohydrate metabolism; Lipid metabolism; Biosynthesis of other secondary metabolites; Metabolism of terpenoids and polyketides; Glycan biosynthesis and metabolism; Chemical structure transformation maps; Global and overview maps	2255-14-3/59-56-3	HMDB0000645	MetaDNA	2	pos	1422622.078	15296747.29	10171033.22	12332764.34	234817.7663	8306602.712	209599.0657	2926661.813	4839777.632	21290780.75	8811330.266	3925650.906	3934220.339	10746094.59	10458818.58	5863357.891	4646197.516	8015038.226	14416924.25	10577669.57	18744523.12	8683971.91	16727643.84	21172881.2	26299339.08	33672417.74	4339765.53	10980262.21	14032354.06	9270043.291	10217999.81	9466206.864	9227581.608
M242T458	Kanosamine 6-phosphate	242.0354	457.8	259.0457	11.84110284	C6H14NO8P	[M+H-H2O]+	Organic oxides	Alcohols and polyols	C12213	Biosynthesis of other secondary metabolites; Global and overview maps; Metabolism of terpenoids and polyketides			MetaDNA	2	pos	6353458.285	46064093.06	167706721.6	39270991.43	5173938.315	5517138.225	69201286.68	101369145	56562304.74	31109890.37	17172052.86	94284241.61	26110317.94	82974385.83	22582092.16	26285709.18	61553032.33	53640793.25	3188701.613	39160515.49	18800085.62	98678424.32	50955513.79	19516792.2	17791410.34	45539508.23	83492381.96	1933257.565	1024153.745	16422870.75	1038279.1	613498.792	6599021.437
M200T34_2	D-Erythrulose 4-phosphate	200.0123	34.1	200.0086	18.49920453	C4H9O7P	[M]+	Organic oxides	Alcohols and polyols	C03604		92175-70-7		MetaDNA	2	pos	9431369.475	9300017.344	8491467.861	8725225.427	7428797.506	8421035.145	8216421.586	10030399.14	8699903.22	8152732.222	8183375.125	8855406.548	8300299.073	7371818.184	6822545.275	8945624.589	7214575.125	10323053.87	8660685.999	9255200.239	9571763.813	9824645.199	9436552.784	10647483.84	9082559.045	10962389.96	9694889.032	10429340.85	10982484.65	10673889	11514867.23	10140171.09	10726847.67
M237T401	Glycolyl-D-mannosamine	237.0873	400.5	237.0849	10.12295595	C8H15NO7	[M]+	Carboxylic acids and derivatives	Alcohols and polyols	C03521				MetaDNA	2	pos	3345900.278	14276868.83	21831880.11	4648422.846	6644254.704	7708493.227	2543977.924	3915788.08	21062530.53	9074572.848	6300244.605	15620526.05	4833143.331	11368924.98	10407473.74	5654186	7202997.312	2661553.272	590862.3978	8449228.31	6725061.536	12515023.21	776603.6803	5579494.33	10110130.63	8796485.205	11996818.35	4650642.474	1934695.331	5637332.067	3928147.827	4062421.495	6969957.757
M267T700	Miserotoxin	267.0996	699.5	267.0954	15.72471858	C9H17NO8	[M]+	Allyl-type 1,3-dipolar organic compounds	Alcohols and polyols	C08507		24502-76-9		MetaDNA	2	pos	618430.2955	1764792.043	2619814.628	552763.0913	850327.5827	1463396.239	8291162.193	5705874.488	2248845.61	2742116.135	1182763.289	5536954.563	770948.8555	2490746.212	2892923.295	1018456.194	1159777.791	3041468.065	1859712.79	940204.1485	1680997.751	474004.7499	4122057	519049.8916	318356.0829	1290681.125	4661014.398	747895.2775	4787613.596	1453510.089	1026825.582	16670066.71	3195696.552
M181T620	3-tert-Butyl-5-methylcatechol	181.1223	619.7	180.115	0.132507169	C11H16O2	[M+H]+			C03929				MetaDNA	2	pos	7083923.626	2961867.869	41834550.84	294950.1945	106353971.5	74311244.89	191309461.2	158821423.8	53574045.11	2286992.664	1840002.55	84649428.74	2169549.893	18653549.05	2236835.24	6709046.327	40022964.06	5257546.615	2360811.293	17876134.78	2153271.822	15189547.68	9038515.394	2073826.68	6188832.074	3181689.257	12352787.29	1638849.412	1948295.106	7355115.233	1516844.039	1497086.792	2192890.988
M365T781	(10S)-Juvenile hormone III diol phosphate	365.1723	780.8	364.1651	0.20812089	C16H29O7P	[M+H]+	Carboxylic acids and derivatives	Alcohols and polyols	C16507	Metabolism of terpenoids and polyketides			MetaDNA	2	pos	8414840.534	11215462.5	36911149.63	8623293.785	147199775	22685217.27	17839371.85	27760628.31	18064316.21	4805751.334	7288026.733	20421850.78	4417826.083	9774679.947	9820864.707	6946675.708	28985992.73	5039867.172	5507064.777	10538485.78	8862038.873	7147992.3	13562963.04	10755464.26	12258057.99	16221173.01	5625810.657	5378242.316	4915588.052	23223174.98	3769270.389	2788455.703	11413322.13
M341T772	Norethindrone acetate	341.2105	772.2	340.2038	1.688104638	C22H28O3	[M+H]+	Carboxylic acids and derivatives	Carbonyl compounds	C08152		51-98-9		MetaDNA	2	pos	210372.075	1016655.69	18138918.69	5428642.552	891364.4059	98030865.17	2878647.285	18674284.67	207878162.6	4591195.395	571557.53	1276873	6605069.399	10823558.98	3633725.469	3101148.924	47009113.56	786374.5676	1099938.837	1138520.203	2118475.931	1219260.931	5942949.692	704950.7288	824434.1382	1174486.634	1249554.196	246055.4722	7215924.036	389075.3006	1564004.379	3017453.605	1469593.799
M289T573	Bz-Arg-OEt	289.1659	572.9	306.1692	14.29649589	C15H22N4O3	[M+H-H2O]+	Benzene and substituted derivatives	Amino acids, peptides, and analogues	C01670				MetaDNA	2	pos	2855163.345	14301013.64	15680546.2	5260968.4	1928033.696	2596932.434	3065997.73	16621242.79	3565229.478	4117553.123	5994558.112	2955778.893	7775762.154	13287734.54	2100091.909	11166540.42	20918576.37	2005230.674	5962413.192	13715636.09	6602938.309	19301556.12	13109429.89	10099758.39	16446152.17	10650341.16	1856029.18	938386.4905	1408275.924	8398437.238	2108142.285	2476537.036	6361596.363
M385T839	20alpha-Hydroxycholesterol	385.3455	839.4	402.3498	8.133027345	C27H46O2	[M+H-H2O]+	Organooxygen compounds	Alcohols and polyols	C05500	Lipid metabolism; Global and overview maps	516-72-3	HMDB0006283	MetaDNA	2	pos	1459014.216	10587775.72	8799269.819	4490408.822	880870.2193	2656882.336	2886693.096	7374259.811	3546274.969	5122047.225	2596995.4	7402040.088	3893623.992	9929721.499	6466321.38	3211769.868	6604814.277	4523241.879	3605663.877	9396990.174	6976355.897	6243956.869	6031674.575	5678920.058	8739061.315	9573804.315	8010931.519	2229459.993	3017007.775	2974286.247	1785749.55	1574867.402	5321877.019
M341T95	Cilastatin	341.1531	95.2	358.1562	12.70413506	C16H26N2O5S	[M+H-H2O]+	Carboxylic acids and derivatives	Amines	C01675		82009-34-5	HMDB0015535	MetaDNA	2	pos	12570699.82	7840345.925	8735432.747	11329928.16	9596528.49	8363812.406	7477755.861	7257683.236	8106858.113	10304261.2	10612855.93	8292975.811	11484124.96	9009618.57	9849963.3	10719708.04	9604409.655	9477412.751	9910058.575	7599459.506	9159521.383	7759353.847	8367133.977	9887329.288	8494643.094	9081466.845	8519078.734	9781369.578	10771680.35	9791044.343	11047106.4	10582566.84	9604878.947
M273T689	(+)-Epicatechin	273.0758	689.1	290.079	15.5050929	C15H14O6	[M+H-H2O]+	Benzene and substituted derivatives	1-benzopyrans	C09728		35323-91-2		MetaDNA	2	pos	2298224.489	230401258.5	169503834.3	25150680.3	6798571.881	27607449.31	23829377.05	141082191	19367798.91	64154243.56	6106570.515	149238327.5	15971851.54	125797549.9	80901243.08	23019264.08	131799042	154534020.2	24296744.09	36347749.59	88582599.73	125620345.1	388478355.1	92738470.43	20171864.63	110247823.2	23492676.42	5266151.951	71868343.94	14243101.47	8766242.03	6762641.399	34182808
M231T667	Dehydrocostus lactone	231.1411	666.9	230.1307	13.51573659	C15H18O2	[M+H]+	Carboxylic acids and derivatives	Carbonyl compounds	C09387		477-43-0		MetaDNA	2	pos	388280.2466	3249764.746	662182.2635	481612.48	1120761.028	2299145.028	3960492.259	6230350.779	1185111.7	5225021.137	2539008.074	6109002.722	1033422.358	579532.8844	467415.4594	514715.1141	451169.023	820131.9475	680794.3914	3119324.75	8100539.951	2841485.797	850665.5963	5042216.126	3832980.062	11642325.33	1162207.598	224318.3884	2294920.094	1610821.05	10337596.78	5574228.639	108609942.4
M427T31	Messagenin	427.3615	31.5	444.3603	20.20344471	C29H48O3	[M+H-H2O]+	Organic oxides	Alcohols and polyols	C08631		18211-63-7		MetaDNA	2	pos	14487274.07	124800290	245696504.2	14248510.69	19291574.97	7542989.924	54806028.37	49518623.6	9547203.75	48430003.14	78388166.13	63678812.67	282839850.1	251589005.3	58909310.9	143312007.8	135873050.1	71583931.61	43638651.13	70320743.31	40968252.94	16283241.52	77877845.66	156881284.1	65124793.06	175489516.5	133692109.2	28020150.27	34866995.31	31007172.28	15809466.23	24235630.29	76770987.21
M293T556	alpha-Licanic acid	293.2112	556.2	292.2038	0.422903533	C18H28O3	[M+H]+	Carboxylic acids and derivatives	Carbonyl compounds	C08319		623-99-4		MetaDNA	2	pos	4250867.892	2781607.64	2017199.224	2876919.592	8600885.01	7560669.219	1803033.474	11221988.72	4060161.804	17705854.26	8590000.552	10694886.62	16054663.38	9913849.067	10198517.29	7096667.334	93019031.85	51329005.41	34044985.78	129820157.1	27201386.91	20536699.27	34137698.88	22810294.33	17826565.87	32480787.89	17854989.98	17723692.09	31460759.73	19349198.95	10599276.4	16318081.86	11363658.88
M331T741	9,10-Dihydroxy-12,13-epoxyoctadecanoate	331.2528	740.8	330.2406	14.86500098	C18H34O5	[M+H]+	Carboxylic acids and derivatives	Alcohols and polyols	C14837	Lipid metabolism			MetaDNA	2	pos	8078914.865	12904389.06	12299545.02	9393349.477	11089455.64	10619263.01	12415480.09	21406262.27	11636038.3	6522046.048	6349981.391	16183191.58	14574080.24	13386414.46	7513358.774	4531368.66	18171306.08	14129081.86	3659898.415	31896082.72	9075923.439	12750718.42	5547690.676	6543729.361	5419978.55	23254325.35	5450568.658	1923185.776	2675498.744	3574775.002	2634481.119	2093244.966	22462191.02
M305T155	Tetraneurin A	305.1345	154.8	322.1416	1.094600465	C17H22O6	[M+H-H2O]+	Carboxylic acids and derivatives	Alcohols and polyols	C09559		22621-72-3		MetaDNA	2	pos	721755.6664	26611653.5	9567947.687	1710702.849	3516046.025	3303305.019	2772016.149	36234904.26	7142056.164	8133483.622	3791421.217	38602977.32	2108312.841	12845645.5	22031002.53	4274661.197	22141411.16	26396564.76	7074643.857	4535134.383	10840657.48	41461113.63	32679855.19	3211753.377	15442096.98	11717382.34	14954240.1	2887306.187	13109128.38	8280895.442	4536109.201	2546670.615	1667093.856
M415T807	Gitogenin	415.3229	806.7	432.324	15.25101698	C27H44O4	[M+H-H2O]+	Organooxygen compounds	Alcohols and polyols	C08899		511-96-6		MetaDNA	2	pos	98654095.35	43996749.64	166938077	149377913.3	73167879.66	214626675.3	93496746.85	67831097.27	95505900.43	77996456.97	57593735.89	74425983.83	146376480.4	96210560.33	111631940	146070129.7	110394036.1	98485461.66	109728552.2	105358463.6	98098248.49	139916220.5	105724037.2	89677414.13	77346389.14	76446701.34	85202923.44	109804407.5	99057604.85	128673532.5	104129241	226608596	123627218.2
M383T766	(+)-Aschantin	383.1506	766	400.1522	15.22662063	C22H24O7	[M+H-H2O]+			C17845		13060-15-6		MetaDNA	2	pos	1044254.037	25708142.9	1750220.595	2739627.464	29438341.84	660113.2251	5461615.352	21796710.09	1360523.173	3121166.741	2090458.512	290764.1867	2329709.979	358488.8872	6930614.432	45330.69429	11134785.42	8187364.775	15447524.45	170809.9781	16600183.24	323123.6594	2161961.84	615652.9495	16533816.98	1824668.802	156424.5981	1632817.65	2119469.155	2204463.197	556608.7721	1259967.739	4130127.834
M264T799	Illudin S	264.1319	799.4	264.1362	16.27948006	C15H20O4	[M]+	Organic oxides	Alcohols and polyols	C09688		1149-99-1		MetaDNA	2	pos	453684.6684	28425021.23	4563997.409	2960330.916	5795315.101	2321932.747	3310555.56	21923810.27	1034321.481	2803337.397	1447887.927	21813775.79	2173426.908	8925514.677	14148308.27	3426407.461	20125638.41	29696422.09	14803248.16	2624958.064	1290527.944	19335826.83	30492092.87	2145778.6	2140785.701	1731020.919	15679844.94	2575873.54	1623674.341	1129288.332	541258.1479	321865.8511	1294182.6
M295T584	Octadec-9-ene-1,18-dioic-acid	295.2265	583.9	312.2301	12.98680773	C18H32O4	[M+H-H2O]+			C19618	Lipid metabolism			MetaDNA	2	pos	6712888.78	46729801.71	20599098.99	18912494.28	629384.3415	362148.6014	842077.4101	1946390.937	4713076.094	24012886.42	36653414.13	2648287.046	72157308.06	58113534.45	51755239.13	16930386.68	8399967.779	28882177.39	295789.7265	20990650.66	384434.9579	1218441.248	2287105.903	522760.1266	34585535.13	404326.9454	2197302.263	34240680.94	23494258.34	17055100.8	48918102.99	32924069.78	52860044.98
M285T403_2	(R)-Coclaurine	285.1438	403.1	285.1365	25.60177319	C17H19NO3	[M]+	Azacyclic compounds	1-hydroxy-2-unsubstituted benzenoids	C06349		2196-60-3		MetaDNA	2	pos	830244.8009	1677597.118	3944663.13	2816239.05	2421787.466	1347955.813	10309178.27	3462621.317	2813868.84	659181.797	1460904.618	3203469.313	158078.4062	742015.8434	2132632.716	2114008.727	2077847.889	1180844.008	643669.4158	1518792.952	17277386.02	1118405.828	1327587.26	23418494.94	25102081.29	36460650.89	588747.8639	6481981.33	7537276.894	16634109.41	2428704.201	1049181.708	9430043.04
M253T564	Benzo[k]fluoranthene	253.1053	563.7	252.0939	16.29387925	C20H12	[M+H]+	Aromatic hydrocarbons		C14321		207-08-9		MetaDNA	2	pos	578074.9035	4992553.687	2680885.305	321243.5809	1086033.758	1562748.163	782519.9641	4064992.028	245092.0578	3173391.597	757936.1442	7415985.024	787116.0293	2899262.749	5033288.146	1510208.454	4243275.293	9505540.961	2538449.407	1797923.37	1825600.831	3859814.655	9266138.216	1966302.376	2390523.123	4039380.634	4066168.204	680021.2489	2591630.084	877607.2858	1272873.364	784581.1496	799756.1057
M279T667	Dibenz[a,h]anthracene	279.1228	666.6	278.1096	21.22408392	C22H14	[M+H]+	Anthracenes		C14325		53-70-3		MetaDNA	2	pos	300613.476	4559973.424	4978210.816	1174321.407	87266.70933	472024.1101	1013186.448	648473.6276	248905.2789	1175714.172	1145682.78	2350501.054	1998625.687	2910289.387	2065400.589	597444.5835	1110770.89	1955804.581	406035.8464	1505258.729	384183.4799	1082265.444	1418125.102	235727.5087	2063223.075	359217.6807	2005757.426	525093.33	744553.4689	650963.7741	455845.7876	524116.8919	1015353.601
M287T315	2'-Deoxymugineic acid	287.1246	314.6	304.1271	17.18447248	C12H20N2O7	[M+H-H2O]+	Azacyclic compounds	Alcohols and polyols	C15485		74235-24-8	HMDB0033909	MetaDNA	2	pos	1454993.488	14529207.52	6018043.659	2286411.913	6809312.945	5150897.631	28837499.41	9213244.891	14794935.5	2769845.875	2633941.559	8363924.514	3104232.887	5592816.9	3797081.714	2354431.129	4595171.177	6457480.098	8196023.918	12289376.59	14448031.78	27436231.87	5793382.008	17579022.78	5734091.605	25970945.98	6114612.706	2071472.349	2949110.848	3059618.768	1302534.154	1458983.584	4903753.262
M303T591	14,15-EET	303.231	590.6	320.2351	10.99503896	C20H32O3	[M+H-H2O]+	Carboxylic acids and derivatives	Carbonyl compounds	C14771	Lipid metabolism; Nervous system; Global and overview maps; Circulatory system	81276-03-1/NA	HMDB0004264	MetaDNA	2	pos	5196938.184	10371815.9	4052400.448	123525.583	3032329.06	1066047.184	2648249.442	7997263.881	3596380.91	10276007.26	8049333.842	9065711.775	7715343.691	13409670.53	10168140.37	111627.4863	1285614.602	9026899.235	8812360.218	9560826.34	14851386.02	16025546.25	12963404.67	11359795.4	10561314.55	22783460.18	8955086.76	9772264.933	7718665.285	8811997.14	7336959.165	8819711.292	8440953.03
M329T721	2,3-Dinor-8-iso prostaglandin F1alpha	329.2323	720.8	328.225	0.072896863	C18H32O5	[M+H]+	Carboxylic acids and derivatives	Alcohols and polyols	C14795	Lipid metabolism			MetaDNA	2	pos	9559864.168	15760294.13	99522961.77	41304680.13	19889784	38163825.8	20423155.68	31614755.05	49053744.12	12366982.79	27092137.59	9427517.678	123468730.1	14767464.59	33592297.86	32462350.27	17728284.03	32268097.46	63617674.16	12049305.93	40803825.56	12024877.07	9883781.98	18613764.53	46578229.1	125006585.6	37562120.13	75319057.37	56389279.6	40173190.29	150175271.9	8322281.791	19426398.09
M293T653	9,10-EOT	293.2107	652.7	292.2038	1.282352649	C18H28O3	[M+H]+	Carboxylic acids and derivatives	Carbonyl compounds	C16324	Lipid metabolism; Global and overview maps			MetaDNA	2	pos	26902374.15	265191786.7	121985107	32288728.94	21268094.23	45138946.93	344549504.1	131750272.6	17564226.26	12420212.13	12765116.8	73890320.36	98537856.64	86346132.95	46826681.21	65641665.7	52863121.85	18209398.95	189062387	36496322.07	106033284.4	144181402.4	133567658.4	134695065.1	230153234.1	276851548.7	173097851.9	11007699.86	46102362.29	96959402.5	9284321.016	10374849.48	74767665.22
M311T838	Mestranol	311.2041	838.4	310.1933	11.3238865	C21H26O2	[M+H]+	Organooxygen compounds	Alcohols and polyols	C07618		72-33-3	HMDB0015446	MetaDNA	2	pos	54402.16017	10779773.94	266832.9473	2914.418018	5331.42327	7596.677898	5637565.476	5355475.117	4816223.606	5161430.689	713278.5176	4848771.981	5779675.718	8227203.017	5341021.659	86539.64805	13040.80939	5848693.034	6424321.485	5020475.755	8575384.888	14676678.55	5255943.491	6199233.689	5543057.56	11969160.89	5925744.428	5071168.472	5508999.331	5240417.469	5982079.941	5444708.176	5408490.124
M291T693	Carbinoxamine	291.134	692.6	290.1186	27.90545489	C16H19ClN2O	[M+H]+	Aryl halides	Amines	C06871		486-16-8	HMDB0014886	MetaDNA	2	pos	835939.1215	1702355.161	16247333.83	767281.6179	4728872.14	3129322.664	33888034.95	7765051.142	6702851.762	702863.4172	3237708.019	19185501.13	980822.3678	2373500.573	1063061.592	2451887.481	1558709.268	1017085.622	7493187.008	68683754.6	4983417.329	12141110.96	11466997.26	18660354.53	19388408.24	5483843.224	10064006.26	940182.1566	1376911.326	7042004.925	2346647.723	706391.1908	7603669.15
M293T757	Carteolol	293.1851	756.8	292.1787	2.987864604	C16H24N2O3	[M+H]+	Azacyclic compounds	Alcohols and polyols	C06874		51781-06-7	HMDB0014662	MetaDNA	2	pos	17658987.86	34974413.18	43231362.82	25354465.49	106313272.6	92122770.15	99280411.81	130134266.5	102844181.5	9369233	13333869.75	77651208.69	14559007.5	19242807.57	14534097.94	16347055.39	52193657.73	4736990.149	13466937.28	27683525.23	13302188.08	27424495.92	17600125.38	15127949.34	19851455.77	25787686.29	21598600.15	5812162.806	7394151.548	10509981.3	3870189.307	4686488.408	7419797.577
M355T799_2	Bufadienolide	355.2643	798.6	354.2559	3.163851691	C24H34O2	[M+H]+	Heteroaromatic compounds	Pyranones and derivatives	C16921		29565-35-3		MetaDNA	2	pos	263746775.8	22000204215	1022418058	621984488.3	6465964731	2262120574	18188694019	1166305950	953570484.5	14977020318	9756585434	8070148159	4724895445	6214458172	547895390.9	1369796810	127959802.6	12038451301	695272550.9	11495237451	292990573.1	20915816921	13041667349	1059929147	45807572525	14766225351	41068372093	10378065437	19155057666	23401258379	20060199116	901453994.8	3359924496
M425T751	Cinobufagin	425.23	750.5	442.2355	4.548147582	C26H34O6	[M+H-H2O]+	Carboxylic acids and derivatives	Alcohols and polyols	C16931		470-37-1		MetaDNA	2	pos	1479476.783	3648605.371	2660976.696	2307363.98	636444.0645	440086.8704	847681.6727	1458222.05	35981.0009	794532.016	5444.850861	1439042.078	3549279.699	4220329.378	170043.8631	1376939.633	2088244.081	3235333.811	1478495.715	4646722.427	5009366.243	6786551.504	3868584.925	21295.16326	7334830.236	33327.70007	1391056.402	5998858.504	5922132.35	5394047.91	5610437.614	5159249.619	7009123.138
M381T816	4a-Methylzymosterol	381.3486	815.6	398.3549	2.973666016	C28H46O	[M+H-H2O]+	Organooxygen compounds	Alcohols and polyols	C05103	Lipid metabolism; Global and overview maps	7448-03-5	HMDB0001217	MetaDNA	2	pos	6293848.829	21601988.91	21460053.59	15085230.21	128145.5645	2437391.227	1545086.525	5268592.234	765699.0779	39789546.61	42082253.4	3573106.491	18646751.72	7753780.43	48731754.25	14172025.39	7185602.183	12052896.91	36150940.64	7956423.763	19511255.42	4597778.799	35110416.38	26562122.26	10290958.37	31091768.36	15211684.15	2102405.962	49111277.54	5031164.612	15287414.08	37764585.16	4313396.599
M412T802	Poriferasterol	412.3788	802.4	412.3705	20.12753095	C29H48O	[M]+	Organooxygen compounds	Alcohols and polyols	C08836		481-16-3		MetaDNA	2	pos	178962.5418	3505385.682	2793529.056	141182.96	201518.6704	288516.8771	255459.5574	354849.7898	291250.5128	659512.4168	754340.508	1070464.029	3438918.06	8475590.904	1434764.44	826358.5977	1340958.59	375672.8039	865707.9392	1454231.385	1081436.077	205243.8524	3135105.679	10946771.63	1954702.565	17761977.34	1294852.132	434398.0371	271800.2362	80495.59243	46847.2166	60159.12186	2120053.725
M447T780	3-Epiecdysone	447.311	780.4	464.3138	10.35978996	C27H44O6	[M+H-H2O]+	Organic oxides	Alcohols and polyols	C16496	Metabolism of terpenoids and polyketides			MetaDNA	2	pos	1357871.441	4224923.273	4322557.243	1797232.094	4457690.595	4723407.105	3065054.912	7685600.433	7803217.451	2304305.284	2000004.44	3226333.387	525417.4587	3016404.379	1704030.853	3019253.831	878741.6513	1839069.441	54697780.94	36785795.67	47434113.18	69031883.11	13727581.06	123940095.5	61709324.65	173196126	32980502.93	11744204.05	10829665.67	2905224.984	1677153.694	5538395.548	13234182.28
M523T794	1-Oleoylglycerophosphocholine	523.3618	794.2	522.356	2.820220806	C26H53NO7P	[M+H]+	Carboxylic acids and derivatives	Alcohols and polyols	C03916		3542-29-8		MetaDNA	2	pos	186923.0451	12592024.91	2239472.239	3807683.446	2925287.82	45925898.56	3644081.694	59450767.09	416418363.6	15313207.02	921458.6242	2755732.716	2233201.599	13389791.81	1623853.751	419202.2514	1794377.843	2168468.553	1645216.421	1991700.884	1202723.378	4303727.536	1119358.222	1442350.564	2232799.662	2393401.406	2720495.562	6003527.538	19261851.72	828094.81	2883136.881	14149016.32	840102.6163
M431T829	Digitogenin	431.3162	828.9	448.3189	10.97582692	C27H44O5	[M+H-H2O]+	Organooxygen compounds	Alcohols and polyols	C08896		511-34-2		MetaDNA	2	pos	92136901.67	47190734.25	333721571.8	96788457.98	124756797.3	418559434.3	146193193.4	470199437.7	2252309963	423894833	60964966.71	84321443.93	160473081.5	149159823.7	134244574.4	24033020.24	202919433.3	56353185.01	70713356.85	215858986.7	40432697.28	199577872.7	141468723.2	116998373.3	121338997.4	88106068.73	211986115.3	164020646.9	161755595.3	40080180.22	63674594.71	51483636.08	50964937.27
M383T768	Pollinastanol	383.363	768	400.3705	0.17216056	C28H48O	[M+H-H2O]+	Organooxygen compounds	Alcohols and polyols	C08833		1912-66-9	HMDB0034418	MetaDNA	2	pos	4429289.749	17160247.12	19249921.55	9768246.707	1165587.013	326316.4106	2518588.387	3001773.239	703082.4625	34801056.09	40291288.91	1209961.544	15144863.33	2171899.814	38158561.2	10843573.3	2707812.966	7278010.809	36902634.8	3413269.348	14227666.25	2908695.003	32624862.99	25587868.9	6599894.696	26092837.49	11424890.16	249338.3174	44181513.81	1938515.512	12042690.81	31380829.99	614677.3091
M411T829	Pseudorhodomyrtoxin	411.1858	829.1	428.1835	23.67355691	C24H28O7	[M+H-H2O]+	Benzene and substituted derivatives	Alcohols and polyols	C08951		24563-20-0		MetaDNA	2	pos	2007436.532	40873471.32	29544297.27	2010582.213	18326304.93	5064820.883	14492164.8	17224617.74	20063757.66	7230890.131	1265340.856	18484677.38	12903004.12	25712283.12	17160492.87	4803480.382	9838538.965	12623146.86	2751208.736	9379472.509	4609541.35	5054480.517	13195250.1	3545479.987	4938239.705	7894433.72	4399076.38	12524590.02	3481338.938	2931983.938	5306713.575	5353397.286	15399031.37
M487T765	Quillaic acid	487.3394	764.8	486.3345	4.875428533	C30H46O5	[M+H]+	Carboxylic acids and derivatives	Alcohols and polyols	C08972		631-01-6		MetaDNA	2	pos	10739282.63	35698160.25	15022414.74	12524316.44	5907172.961	25134304.15	98173663.84	19107121.42	30834529.93	7313886.075	6225610.709	14459210.58	11826592.24	10451723.83	15439436.37	5764090.435	3445465.595	2540834.736	15034638.85	6177039.295	22010167.67	24764666.38	13651413.76	16216998.38	34870787.23	23789575.56	9268337.295	13014396.05	9422962.692	18266117.87	6175923.417	2582035.582	14116173.02
M237T799_2	Farnesoic acid	237.1851	798.6	236.1776	0.944410975	C15H24O2	[M+H]+	Carboxylic acids and derivatives	Carbonyl compounds	C16502	Metabolism of terpenoids and polyketides	462-11-3		MetaDNA	2	pos	110011558.3	47150347.84	85558658.02	113400652.8	30702646.72	53094809.09	8031138.72	6103752.035	15316933.94	166095846	19878575.01	24987461.92	94890674.82	30695968.88	180672775.4	132491421.8	6417056.57	14068396.12	77129687.29	4127259.827	155894235.6	30257004.99	35712830.7	82815377.78	20200185.86	33758325.61	23032005.55	21538164.22	181436411.6	229074474.9	177387342.9	20359734.83	21399746.5
M311T507	Citalopram propionic acid	311.091	507	311.0958	15.42933077	C18H14FNO3	[M]+	Aryl halides	Aryl fluorides	C16610	Xenobiotics biodegradation and metabolism		HMDB0060463	MetaDNA	2	pos	1572395.068	17758718.18	14616231.74	14777421.28	2384372.81	4818531.41	2766041.14	2922430.302	865207.6584	24940776.04	15833578.81	5371328.016	6703035.952	16116070.49	20019017.34	19272523.8	2348526.469	14765338.75	5823818.499	15450180.2	5160439.492	6826257.358	33731823.84	2100643.341	9628751.767	2159640.247	7542352.716	832116.4159	5172465.52	2259723.036	3890746.964	3838455.742	3654220.021
M468T839	Lupeol acetate	468.3868	839.4	468.3967	21.13593029	C32H52O2	[M]+	Carboxylic acids and derivatives	Carbonyl compounds	C08630		1617-68-1		MetaDNA	2	pos	4523571.209	4403192.822	8438490.595	9293708.944	140650.0317	213113.3288	629181.5711	1196916.903	581771.6757	3784907.125	682932.0866	15249071.15	1317795.258	846261.6415	5264454.169	3022915.554	1161605.231	993910.4826	2365186.101	16516439.42	20151324.76	2863177.48	11837377.13	6801049.366	4429086.439	24945890.38	18110498.99	1364216.017	683721.7993	2050925.866	2892268.314	3000311.951	4026066.276
M406T734	UCL 1608	406.2442	733.9	405.2457	21.60230329	C30H31N	[M+H]+	Azacyclic compounds	Amines	C13788				MetaDNA	2	pos	502285.3602	1600804.058	125723.9028	632786.8155	1408.514443	18065.40715	4400969.948	1564461.556	1036559.512	169850.8655	482736.9414	5206080.454	5590.848382	268147.8831	705516.6252	639340.3022	2909900.535	143492.0533	678787.9272	3919938.931	1987721.692	603611.2777	70987.34215	6144793.694	4555601.272	4047166.352	8048040.888	187836.8708	90987.82732	190004.5522	99964.40295	51859.52004	151020.952
M288T440_1	(R,S)-Norlaudanosoline	288.1234	440.1	287.1158	1.12451944	C16H17NO4	[M+H]+	Azacyclic compounds	1-hydroxy-2-unsubstituted benzenoids	C06350		10139-29-4/4747-99-3	HMDB0012486	MetaDNA	2	pos	1610897.55	4038467.217	5909953.669	2757385.177	1244298.911	1889292.79	21113.96005	6641763.785	19629.36724	2855195.979	2431549.402	2323543.478	3304259.383	7382993.225	6158765.704	669917.0205	4465718.597	4419350.515	1943806.124	2788541.972	350813.9367	980535.9861	4699385.335	1328640.256	6732516.843	791729.271	1402579.016	1119493.687	254012.9006	978062.2086	994197.7026	616149.0736	1613248.381
M363T565	11b,21-Dihydroxy-3,20-oxo-5b-pregnan-18-al	363.2164	565	362.2093	0.484559383	C21H30O5	[M+H]+	Organic oxides	Alcohols and polyols	C05473	Lipid metabolism		HMDB0006754	MetaDNA	2	pos	471953.8147	7256191.328	1890218.618	724176.8393	5739113.952	5416047.028	4348140.271	4035302.124	5994960.13	2092907.013	1492626.583	4048166.779	6028341.403	4701875.433	4569743.867	1301834.641	2049406.283	6394552.401	2257929.19	13388781.06	3705852.709	12726779.61	4866130.909	4802194.866	4696235.292	7285348.832	7501395.233	1151396.635	597535.6328	5949655.255	1705465.145	1339576.422	2977995.949
M445T723	Bufotalin	445.2568	723.4	444.2512	3.764105773	C26H36O6	[M+H]+	Carboxylic acids and derivatives	Alcohols and polyols	C16923		471-95-4		MetaDNA	2	pos	6027570.34	15569905.94	17890311.27	8341082.814	76215943.89	70340546.7	38038645.53	66166360.45	411601468	7847982.633	6336370.717	31525717.43	2472318.796	5153046.329	8254445.856	9883974.57	17363559.64	7325464.275	15456359.88	17274094.55	40761304.89	20802236.21	19669273.28	30189900.64	22621527.56	22013541.44	11305381.35	3374269.343	6507714.265	5821174.239	2001042.422	3803662.205	3030529.098
M399T839	Hellebrigenin	399.2176	839.4	416.2199	12.86031985	C24H32O6	[M+H-H2O]+	Heteroaromatic compounds	Alcohols and polyols	C16969		465-90-7		MetaDNA	2	pos	18692.59874	129139.5356	205035.0877	117209.273	141883.6217	331263.3281	447715.1778	425943.818	1707718.944	400235.0874	171671.8088	425051.3783	103229.5191	199112.404	114780.9934	88989.01211	108903.7616	68485.78512	182149.2526	544714.876	686956.2215	187739.8101	198372.3483	488230.0009	78127.80275	900268.6927	316289.9597	41300.42834	74877.91573	93812.84471	26474.85674	28603.92486	59821.16321
M448T815	2-Deoxycastasterone	448.3541	815.2	448.3553	2.67644879	C28H48O4	[M]+	Organic oxides	Alcohols and polyols	C15793	Global and overview maps; Metabolism of terpenoids and polyketides	87734-68-7	HMDB0034423	MetaDNA	2	pos	27358633.69	67623765.27	64887424.78	18965301.61	312108.2295	17761874.64	160313720.3	96314552.78	93969135.15	9420084.676	19892112.35	139008435.6	31281558.99	91521779.32	59889239.42	18322039.65	47081328.43	53766764.62	55216386.3	95644254.55	69382722.37	126042254.4	28694632.63	66028934.6	81345096.35	79115392.71	99690677.91	23267767.06	26625272.96	43086475.78	15640214.28	18907523.73	32067750.45
M272T370	(R)-Higenamine	272.1335	369.6	271.1208	19.93179123	C16H17NO3	[M+H]+	Azacyclic compounds	1-hydroxy-2-unsubstituted benzenoids	C06346		106032-53-5/5843-65-2	HMDB0033103	MetaDNA	2	pos	263572.2171	929516.1671	539545.4979	408847.242	170751.2382	1974602.181	924840.0057	565677.0257	677203.2415	377045.6822	694314.7658	917593.761	961676.8511	1151296.054	271276.1048	883831.2449	540722.4147	229199.774	1550604.432	2377515.9	1515197.686	1982504.109	1392354.81	1205507.013	4069090.85	1661671.316	2597204.403	1383086.764	1098378.893	2497998.058	775985.1409	992510.0633	2319803.311
M272T349	(R)-Norcoclaurine	272.1347	349.4	271.1208	24.34147956	C16H17NO3	[M+H]+	Azacyclic compounds	1-hydroxy-2-unsubstituted benzenoids	C06347		106032-53-5		MetaDNA	2	pos	861623.8114	513767.1689	1341273.8	324489.1982	2448423.504	4364706.283	5400128.657	3050818.902	5165827.623	425174.7514	273675.97	4278203.468	538658.1926	581132.256	800563.7528	777637.0113	1789946.9	580206.2556	98860.09401	1060701.859	305645.0712	2588615.291	530357.9898	536529.7521	246031.3084	367058.5937	1167029.669	40347.49715	270094.2369	397116.3935	39361.71029	30366.8739	399101.276
M101T104_2	Triethylamine	101.0605	103.8	101.1204	3.15984917	C6H15N	[M]+	Amines	Tertiary amines	C14691		121-44-8	HMDB0032539	BioDeepDB	2	pos	302646614.1	1638909664	1333178897	612472996.2	444677883.9	430955913.7	1269602860	927294661.7	437460904.9	289262461.3	454690796.7	825357808.2	818357823	777382971.4	528986155.2	658213850.8	651150698.2	541264096.2	284041347.7	517639944.1	484193011.7	671474075.5	828354206	440998339	538572812.9	646158027.6	677091293.8	230993222.4	209810968	308460329.8	143169820	212990394.1	346950445
M102T270	Valeric acid	102.0552	269.8	102.0681	0.013037709	C5H10O2	[M]+	Fatty Acyls	Fatty acids and conjugates	C00803		109-52-4	HMDB0000892	BioDeepDB	2	pos	41622292.95	15701723.6	29643044.77	27974834.26	36968060.01	33331253.83	39282165.74	27993809.74	68339674.44	26891880.38	47098470.39	40497479.16	30333667.29	43542853.88	34050605.84	41899499.51	39903845.76	36973638.89	44397553.19	33439455.54	34427021.99	29013933.87	26492570.75	58640919.11	34841795.18	34297922.54	38234592.58	30056140.69	33418049.06	26300520.8	32937142.77	33274978.32	31357296.19
M104T91	gamma-Aminobutyric acid	104.0716	91.5	103.0633	5.031083437	C4H9NO2	[M+H]+	Carboxylic acids and derivatives	Amino acids, peptides, and analogues	C00334	Metabolism of cofactors and vitamins; Metabolism of other amino acids; Signal transduction; Nervous system; Sensory system; Endocrine system; Carbohydrate metabolism; Signaling molecules and interaction; Amino acid metabolism; Cellular community - prokaryotes; Global and overview maps	56-12-2	HMDB0000112	BioDeepDB	2	pos	78564324.41	3379068516	326372977	72297513.78	39320442.3	141523590.1	1301469818	1373451147	1162920043	1193830895	385289274.7	1163900421	1257072323	1385625707	1245830345	80361219.3	169999616.7	1297281390	1261792774	1334045708	1301527971	1471358896	1288331749	1299379275	1280681767	754219923.4	1304413199	1090382875	808300728.3	1136093589	713005525.1	863098754	1311632129
M104T97	Dimethylglycine	104.0702	97.1	103.0633	3.612945877	C4H9NO2	[M+H]+	Carboxylic acids and derivatives	Amino acids, peptides, and analogues	C01026	Amino acid metabolism; Global and overview maps	1118-68-9	HMDB0000092	BioDeepDB	2	pos	2665571693	2402622283	5237453922	1986919209	736458076.5	21918510.56	169868510.6	312040601.9	90401919.1	2307002266	3357061167	195010711.5	3302790230	2701127685	510938527.8	1701604153	2503274270	3501248085	1047867188	2106160315	1042842685	734701952.1	2525485500	1196597663	663513245.3	114065591.1	144776791.4	157325626.4	853334647.9	1097992163	1291960937	873938008	926629914.9
M109T161	m-Cresol	109.0653	160.8	108.0575	4.804461181	C7H8O	[M+H]+	Phenols	Cresols	C01467	Xenobiotics biodegradation and metabolism; Global and overview maps	108-39-4	HMDB0002048	BioDeepDB	2	pos	82427187.15	86644365.97	76993682.79	71744650.59	74317419.85	80882996.48	60892557.5	76310691.24	82610719.85	72213395.37	64688432.37	87575951.07	79966723.38	104106055.4	73913687.27	69358008.17	73922883.52	62800391.32	73900992.82	83901486.57	96748071.64	83943594.21	82279329.35	97658108.28	82310640.06	94726652.42	77656552.8	72017863.75	67760333.65	78503957.03	71879035.48	62755816.85	79782654
M110T568_1	Hydroquinone	110.0191	567.9	110.0368	9.569676347	C6H6O2	[M]+	Phenols	Benzenediols	C00530	Amino acid metabolism; Xenobiotics biodegradation and metabolism; Global and overview maps	123-31-9	HMDB0002434	BioDeepDB	2	pos	342161873.9	414441584.1	419491773.2	362261322.8	386218516.7	418928364.4	415341165.9	370815933.4	357339490	298925562.1	367772062	373290174	364012025.1	390243729.3	379162724.9	405031825.1	401290332.6	427485693.7	388599269.6	446370733.1	402007321.2	450823693.1	448101455.9	397829187.9	410460659.3	453772690.1	434571486.3	402401153.1	422281058	414438051.1	423040133.3	453827627	391034208.9
M110T157	2-Aminophenol	110.0205	157.4	109.0528	1.315894683	C6H7NO	[M+H]+			C01987	Amino acid metabolism; Xenobiotics biodegradation and metabolism; Global and overview maps	95-55-6		BioDeepDB	2	pos	246830310.1	350021976	248151333.7	302985665.8	306417973.2	242499591.1	310019083.4	258411992.5	265163357.7	166171461.5	252836534.9	774155992	301087307.8	303469634.5	257760505.6	277630546.9	359241021.6	271186953.1	288164862.4	244938601.7	311364928.7	234593631.3	208909260.9	230177810.6	213220346.9	233104227.5	245896032.6	251510748.3	312228449.5	200858239.5	257442305.4	570606862.5	321159939.7
M110T303	Catechol	110.0353	302.8	110.0368	13.63198901	C6H6O2	[M]+			C00090	Xenobiotics biodegradation and metabolism; Global and overview maps	120-80-9 / 12385-08-9		BioDeepDB	2	pos	153905275.6	117650777.8	111551301.6	20879382.51	19263818.69	16957064.98	134073508.1	388330613.1	107574854.8	173227646.1	25229208.89	188319658.4	24063109.06	217232852.7	107818995	22806930.77	23738803.6	16316151.66	137224019.5	211687174.9	118480613.8	235896531	25545632.19	121589952.4	144087815	210811251.1	137015937.2	174201912.1	224159702.6	76563097.87	84066359.55	81572802.36	177649518.4
M111T743	Pyrrole-2-carboxylic acid	111.0202	742.7	111.032	0.367353788	C5H5NO2	[M]+	Pyrroles	Pyrrole carboxylic acids and derivatives	C05942	Amino acid metabolism	634-97-9	HMDB0004230	BioDeepDB	2	pos	936480177.4	860904781.3	520832897.5	961604985.4	948599529.4	954017526.9	996014916.5	949687735.4	2848777087	4403523163	1013809881	980285035.6	76636415.88	917512939.9	4104978899	921218250.4	910134335.2	3966498860	860482237.2	838234554.4	890607317.8	881176157.9	69657828.07	2181989390	51786752.57	37858690.4	913401740.3	3611315191	840034810	3402568522	848617513.8	3367200611	3446515585
M113T139_2	Uracil	113.0348	139.4	112.0273	0.009415304	C4H4N2O2	[M+H]+	Diazines	Pyrimidines and pyrimidine derivatives	C00106	Metabolism of cofactors and vitamins; Metabolism of other amino acids; Global and overview maps; Nucleotide metabolism	66-22-8	HMDB0000300	BioDeepDB	2	pos	3346870439	3254667379	2411860845	9934144559	260315360	3930473851	1736461463	1381372633	748377982.8	3063110746	2862695144	1884433003	10568046100	7429269410	1075911991	2894226745	1288582625	1573634190	2086439763	6782714571	2400090699	6789530115	2447238653	2129213725	4545529515	10261457010	2000281543	2088965898	10047274423	8240284200	1595738497	8985917055	2091464412
M112T93	Cytosine	112.0508	93.1	111.0433	1.999093268	C4H5N3O	[M+H]+	Diazines	Pyrimidines and pyrimidine derivatives	C00380	Global and overview maps; Nucleotide metabolism	71-30-7	HMDB0000630	BioDeepDB	2	pos	219903921.2	823059731.5	881517115.3	1489460282	228006805.1	203419269.3	923334605.8	200862005.1	235857733	805245005.1	392350462.9	259794923.9	553473097.8	595446835	333478843.7	426832924.6	547638828	1125027879	1048858333	433235894.9	963787259.7	1223262441	579335223.3	881070499.9	570341048.7	734975489.9	1024177143	1179115760	904620570.5	336376023.8	397108321.7	1334363760	494657544.4
M132T771	(R)-Pantolactone	131.5334	770.6	130.063	1.519412681	C6H10O3	[M+H]+			C01012		599-04-2		BioDeepDB	2	pos	108260736.2	228449838.9	910880786.4	226611337.6	462307356.5	228129500	271036364.3	509490197.3	417562100.9	257675614.5	470739516.5	207928004.2	32020053.65	277712041.5	380154996.4	232338048	236025000.3	149660417.2	293218184.6	219614141.1	701317181.8	615808641.4	625564504.4	187172148.1	230783661.9	369146109	161193290.2	326223493.4	231140411.9	474459558.6	427425024.5	441766469.5	337263452.2
M131T65	Heptanoic acid	130.9667	65.1	130.0994	4.270191812	C7H14O2	[M+H]+	Fatty Acyls	Fatty acids and conjugates	C17714		111-14-8	HMDB0000666	BioDeepDB	2	pos	6089367.421	4367909.269	14388537.18	7178341.895	5741333.481	16557141.02	3553851.204	21810072.4	3739634.828	3793014.219	3356795.511	4117797.141	4062008.569	4047330.998	3758649.936	5090181.767	5410456.851	5408676.722	4840440.277	6461988.926	5808982.756	4791298.581	5883073.515	4304100.413	4662592.035	5605863.036	2270015.573	4258990.561	4168242.649	3111866.632	3948313.223	4186619.326	6184175.866
M114T94	Creatinine	114.0661	93.7	113.0589	0.666280341	C4H7N3O	[M+H]+	Carboxylic acids and derivatives	Amino acids, peptides, and analogues	C00791	Amino acid metabolism; Global and overview maps	60-27-5	HMDB0000562	BioDeepDB	2	pos	857500573.6	650475176	2918235589	1230642210	365743245.2	373776164.4	379493420.4	352536893.3	371592266.2	398124761.1	167092096.1	745064041.2	3586934953	912325323.6	1054658608	2130454871	2533251636	383859980	828613796.9	568002050.2	690780043.4	961655762.7	2360536520	402789767.3	387633450.2	380580246	1689344084	1809868191	2870093506	1136400284	394338001.7	356897928.5	3408550219
M115T61	Dihydrouracil	115.0392	61.4	114.0429	0.001485563	C4H6N2O2	[M+H]+	Diazines	Pyrimidines and pyrimidine derivatives	C00429	Metabolism of cofactors and vitamins; Metabolism of other amino acids; Global and overview maps; Nucleotide metabolism	504-07-4	HMDB0000076	BioDeepDB	2	pos	43656351.84	233562436	296259436.8	245578321.4	200076221.2	294727163.4	179932286	210551443.4	139195949.4	266517226.9	284303526.4	55282317.94	155676462.4	26644178.22	57618275.7	148498595.9	115547356.9	184263260.4	86220736.71	131423549.2	115779288.8	160845649.3	201411090.6	80441008.59	119560213.1	128439947.9	128994136.3	27996977.84	73687880.35	15442687.73	105470806.3	120546132.9	63620354.04
M116T99_4	L-Proline	116.0702	99.1	115.0633	3.239418903	C5H9NO2	[M+H]+	Carboxylic acids and derivatives	Amino acids, peptides, and analogues	C00148	Cancer: overview; Membrane transport; Digestive system; Biosynthesis of other secondary metabolites; Translation; Amino acid metabolism; Global and overview maps	147-85-3	HMDB0000162	BioDeepDB	2	pos	17482757557	75923569211	2514733088	33980584305	52178400449	24400146351	20265904652	2726926977	33846539012	31834766962	28916962769	6280784396	48713296355	4373546011	39096575415	28378425473	24842166355	57785399182	33007494169	1678842088	32479081499	2229167197	3152533424	1115757439	2958191008	1700429267	1768982065	1713672592	1255631814	25788424946	1932608577	1179932533	1198957676
M118T665	Indole	118.0647	664.9	117.0578	3.184694494	C8H7N	[M+H]+	Indoles and derivatives	Indoles	C00463	Amino acid metabolism; Biosynthesis of other secondary metabolites; Global and overview maps; Digestive system	120-72-9	HMDB0000738	BioDeepDB	2	pos	72465672.42	183839493.3	41224404.29	41475551.14	180070889.5	33918705.86	72348647.16	129596968.4	24078158.77	138725035.5	36367349.94	134084191.6	65264853.87	192557785.8	137507173.2	142500758.4	24532227.02	33955393.34	121788792.7	89676312.88	171752462.7	37406961.78	75155537.71	282465564.5	126558606.9	271331223.9	119623842.4	161731159.5	181371096.8	27371203.45	93013202.69	87099363.37	276403900.7
M118T108_3	5-Aminopentanoic acid	118.0861	108.2	117.079	1.418353345	C5H11NO2	[M+H]+	Carboxylic acids and derivatives	Amino acids, peptides, and analogues	C00431	Amino acid metabolism; Global and overview maps	660-88-8	HMDB0003355	BioDeepDB	2	pos	31457235163	39303685505	41849594407	47156394509	30957340284	10071773459	19862160010	18827783152	7183184463	29859483934	46076537303	24321144486	7967650868	21198551054	52258404864	69832356411	40625079569	47185546267	27837119204	85037023618	89150075444	50990508692	1.03698E+11	22593697371	27909225290	31326734621	11627573177	77057083208	74640348578	38895324199	37574895571	70254065145	22562722336
M118T120	L-Valine	118.0512	120	117.079	1.220587313	C5H11NO2	[M+H]+	Carboxylic acids and derivatives	Amino acids, peptides, and analogues	C00183	Cancer: overview; Metabolism of cofactors and vitamins; Metabolism of other amino acids; Membrane transport; Digestive system; Biosynthesis of other secondary metabolites; Translation; Amino acid metabolism; Chemical structure transformation maps; Global and overview maps	72-18-4	HMDB0000883	BioDeepDB	2	pos	11006677.36	54962517.81	81043246.1	73105878.54	45832384.96	58547004.86	27577215.48	58287050.83	23032250.83	21292721.41	58137516.03	53469540.29	42120595.26	61410130.01	58184217.72	66610168.91	45569905.03	72460287.27	55738838.04	96176417.01	278386111.7	57868241.85	337078.6706	304146766	62171195.88	357868946.7	18465694.89	304483770.1	260801872	164404229.8	218262927.9	227385816.8	275892148.9
M119T521	Phenylacetic acid	119.0857	520.7	136.0524	3.195018016	C8H8O2	[M+H-H2O]+	Benzene and substituted derivatives		C07086	Amino acid metabolism; Xenobiotics biodegradation and metabolism; Global and overview maps	103-82-2	HMDB0000209	BioDeepDB	2	pos	351558424.2	414766750.5	483343242	428546120.7	557077782.8	630421252.8	343454459.5	251277514.5	475451512	409900044.5	518892910.5	425624697.8	573467532.9	598761863.1	397507457.8	554846424.4	356319180.3	426243937	462474919.7	492523179.5	471770451	609604888.1	467769107.3	396447834	454611242.1	328779474.3	141182930.5	525611493.4	575443525.2	516863139.4	443699942.7	431155094.9	360259516.9
M120T91_2	L-Threonine	120.0654	91	119.0582	0.632988355	C4H9NO3	[M+H]+	Carboxylic acids and derivatives	Amino acids, peptides, and analogues	C00188	Metabolism of cofactors and vitamins; Membrane transport; Digestive system; Biosynthesis of other secondary metabolites; Translation; Amino acid metabolism; Chemical structure transformation maps; Global and overview maps	72-19-5	HMDB0000167	BioDeepDB	2	pos	2855588173	2682818866	2566411623	13285532828	994081512.3	12580997904	824211544.8	2141643354	6424428066	14523113280	11827288022	2816265404	951890466.8	9729973957	8004821885	11274745745	1248048886	2742758062	7211538423	1809956929	11431740782	1713155725	2863090637	5859388488	1437475547	1918425589	1647691137	864922619.9	6235411811	7457115207	1041655884	1263207908	6879541672
M120T544	2-Hydroxyphenethylamine	120.0799	544	137.0841	26.93206773	C8H11NO	[M+H-H2O]+	Organonitrogen compounds	Amines	C02735		7568-93-6	HMDB0001065	BioDeepDB	2	pos	42048871.91	132916745.2	100791176.1	171521796.8	91767677.26	131868808.9	60727265.82	131887894.3	82196728.61	56759211.98	71464432.99	108435148	18231493.85	39960379.49	17306577.38	54942844.74	15902238.67	90809475.01	38039803.74	80218615.48	52671306.8	91038489.65	183792545.9	123089660.9	163352004	141128700.5	108686109.4	34361913.68	41279023.5	44426698.2	33679806.89	32932509.94	61350210.45
M138T177	Tyramine	138.0912	177.2	137.0841	1.274520027	C8H11NO	[M+H]+	Benzene and substituted derivatives	Phenethylamines	C00483	Chemical structure transformation maps; Digestive system; Biosynthesis of other secondary metabolites; Signaling molecules and interaction; Amino acid metabolism; Energy metabolism; Global and overview maps	51-67-2	HMDB0000306	BioDeepDB	2	pos	1192300583	808691379.4	801327086.3	2513899170	851123809.4	819358453.8	776860720.9	991012744.9	726511194.6	923335127	909747526.2	771337103.1	7411447778	7830450512	933697444.7	18209162504	888928990.4	815174305.9	1010143464	5547020678	5949728816	848267518.4	4295153664	4305636188	992059005.1	5766278792	910198089.1	5064473959	6208985774	5273325860	5904105470	6104407840	4332934292
M138T154	4-Hydroxybenzoic acid	138.0551	154.1	138.0317	0.226762242	C7H6O3	[M]+	Benzene and substituted derivatives	Benzoic acids and derivatives	C00156	Metabolism of cofactors and vitamins; Skeleton-based classification; Xenobiotics biodegradation and metabolism; Chemical structure transformation maps; Global and overview maps	99-96-7 / 456-23-5	HMDB0000500	BioDeepDB	2	pos	29001427.04	94384158.46	77629621.58	96459168.43	42247652.49	54409699.05	36909014.78	84025388.69	147265286.9	95595015.41	63263395.66	149091439.8	36665386.97	97911348.75	119567257.7	122584216.4	64337611.7	125067542.5	33391418.24	102446365.6	46230308.71	257346485.6	182373047.7	48388149.84	98261073.29	57420070.41	152457240.2	41842189.94	60867038.28	68393091.56	39405260.16	27655526.23	153703725.7
M121T457	Tyrosol	121.0659	457.4	138.0681	6.972672173	C8H10O2	[M+H-H2O]+	Phenols	Tyrosols and derivatives	C06044	Amino acid metabolism; Global and overview maps	501-94-0	HMDB0004284	BioDeepDB	2	pos	14892611.59	269663722.6	345749499.5	94682075	133600360.2	64788786.05	74427229.89	235048716	45442007.05	171357342	110814614.9	334632759.9	91496141.55	151303377.2	137274694.5	115263142.1	86951300.88	200403282	119396966.7	154008891.4	188995203.9	116045918.6	234105992.1	81162153.95	100583428.5	136078597	81489194.49	58856798.88	125714730.7	103705880.9	59427101.14	71122570.55	122916643.4
M140T102	Phosphonoacetate	140.0707	102.2	139.9875	16.81924763	C2H5O5P	[M]+	Organic phosphonic acids and derivatives	Organic phosphonic acids	C05682	Metabolism of other amino acids; Global and overview maps	4408-78-0	HMDB0004110	BioDeepDB	2	pos	534172710.1	40436991.31	195314355.9	63058223.36	362815790.8	557311269.9	469291085.9	481224068.1	411844622.2	37372635.39	679002711.7	290246758	133360280.1	62472127.26	156612246.9	59114116.31	50490383.76	118139854	67866657.06	146011322.8	37863783.23	118252410.9	146293137.1	71850334.74	123583192	117774459.9	58385007.3	131063418	52621781.73	132097434.4	2305337049	655915181	729850599.3
M126T77	Taurine	125.9865	76.6	125.0147	1.545905188	C2H7NO3S	[M+H]+	Organic sulfonic acids and derivatives	Organosulfonic acids and derivatives	C00245	Membrane transport; Metabolism of other amino acids; Lipid metabolism; Signaling molecules and interaction; Energy metabolism; Global and overview maps	107-35-7	HMDB0000251	BioDeepDB	2	pos	5761050790	7841719484	9524485252	10817892736	7221045179	10298676474	9466781050	15674220745	16563042734	4814447907	8031779870	8472685794	9486439587	12736182351	10173060170	23774971837	10308538124	12288869953	7401158197	11239120125	8837976291	11496301082	2170046207	16389259951	10332926079	14851793860	10861035123	8145362646	6130293043	14396841959	7814196763	5603229875	11453352647
M127T250	Thymine	127.0492	249.9	126.0429	7.682063327	C5H6N2O2	[M+H]+	Diazines	Pyrimidines and pyrimidine derivatives	C00178	Global and overview maps; Nucleotide metabolism	65-71-4	HMDB0000262	BioDeepDB	2	pos	37356253.64	30221480.21	8145124.03	25413233.57	11373403.82	31561214.97	31043076.13	32818900.73	35367766.4	38254632.74	55753664.47	43360496.81	124999168.4	48346305.63	36272171.45	79512508.31	96983703.21	49605845.2	50703128.34	37261606.36	126478468.7	41800067.44	32750144.13	126952639.5	61874897.51	42486287.18	32451682.51	23735061.51	53158139.26	67768668.19	32972371.58	36020808.73	159273445.4
M146T224	4-Acetamidobutanoic acid	146.0815	224	145.0739	2.108298436	C6H11NO3	[M+H]+	Carboxylic acids and derivatives	Amino acids, peptides, and analogues	C02946	Amino acid metabolism; Global and overview maps	3025-96-5	HMDB0003681	BioDeepDB	2	pos	18200344.58	96843718.48	103352695.4	106735179.8	85989284.72	124129836.7	23977598.2	89413865.14	58044162.64	103187082.2	121070519.6	20934920.21	20272291.82	12531500.74	63748481.7	61480423.49	41838270.77	112684597.1	42156045.51	46741085.7	54346931.48	70445659	80698675.35	57258596.25	54242761.24	88869371.91	51558290.6	7717200.478	35163300.86	21297945.92	63509945.37	62501295.24	17755176.4
M130T105	Pipecolic acid	130.0858	105.1	129.079	3.65912344	C6H11NO2	[M+H]+	Carboxylic acids and derivatives	Amino acids, peptides, and analogues	C00408	Chemical structure transformation maps; Amino acid metabolism; Biosynthesis of other secondary metabolites; Global and overview maps	535-75-1 / 3105-95-1	HMDB0000070	BioDeepDB	2	pos	2040406293	1825930882	7830795791	4262499417	1382786035	1396533986	1216702176	1227276022	1152413434	1570163465	3484283236	1297342368	3588268688	4722393495	1831455970	1485111646	1445383865	1759045594	3789132713	4492668262	4625383497	1257479982	4878627064	5288456464	4023571586	8153348492	60567773.11	1259319297	1215242435	3651478723	2839041330	3212832489	3400050163
M148T432	3-Methyloxindole	148.075	431.9	147.0684	3.610165511	C9H9NO	[M+H]+			C02366		1504-06-9		BioDeepDB	2	pos	107401400.2	203151186.2	332114211.9	135778808.1	25059238.08	71086394.67	19143842.06	18828521.03	18745404.58	184799800.8	176584099.9	18374605.98	191291572.3	20025174.4	237185828.8	22825270.55	213631087.8	155994283.2	113000467.6	169628010.7	212180017.8	71626425.64	255419600.7	20838932.98	61382844.52	17499383.86	18728733.66	127822394	318231345.4	106053104.2	94281905.64	70804637.12	531723282.7
M131T203	Leucine	130.9668	203.5	131.0946	0.373387507	C6H13NO2	[M]+	Carboxylic acids and derivatives	Amino acids, peptides, and analogues	C16439		328-39-2	HMDB0062203	BioDeepDB	2	pos	8078797.962	13509063.6	8783213.805	28299799.18	14549889.06	27272209.04	7284078.172	23799488.62	7083870.004	20237560.06	21382771.3	22381992.62	7583328.171	24681827.79	7127277.293	16322097.4	7619960.488	25870587.81	13971665.75	21805294.06	4916482.294	9240456.231	18636097.86	5931763.249	18019407.12	15737845.96	13557444.6	7244422.461	15683212.67	24006243.74	7806264.157	25626289.83	5741435.09
M132T832	3-Methylindole	132.0353	832.1	131.0735	27.45607347	C9H9N	[M+H]+	Indoles and derivatives	Indoles	C08313	Amino acid metabolism	83-34-1	HMDB0000466	BioDeepDB	2	pos	95073499.5	720695101.1	377481455.8	381291722.7	30497769.62	795055687.4	71389895.04	386263283	78050807.11	393452446.6	689410433.9	238536016.1	72943641.51	346807095.9	214785950.1	283472150	70671919.77	588806934	82483018.41	222882865.7	76793728.07	198263722.6	40909268.47	290383142.7	274947517.5	65222404.88	377315175.4	344247296.5	2144241842	450730572.1	67909300.81	601456618.6	342715737.6
M132T97	Creatine	132.0768	97.4	131.0695	0.181712458	C4H9N3O2	[M+H]+	Carboxylic acids and derivatives	Amino acids, peptides, and analogues	C00300	Amino acid metabolism; Global and overview maps	57-00-1	HMDB0000064	BioDeepDB	2	pos	609286320.2	1109213674	1533663607	1065141973	978239785.2	893296642.9	349194348.4	986009836.9	500248574.6	1964488340	289790654.7	761990694.6	677145839.8	1409181087	271325378.5	1369063151	727471398.4	266313857.4	746656355.6	304152562.8	128196638.5	290575084	145636881.7	2462782114	264031318.4	373980973.5	605488446.3	394094848	192320041.7	386713131.8	751109546	239323644.2	276643933.2
M132T514	cis-4-Hydroxy-D-proline	132.102	513.8	131.0582	29.60784003	C5H9NO3	[M+H]+	Carboxylic acids and derivatives	Amino acids, peptides, and analogues	C03440	Amino acid metabolism; Global and overview maps	2584-71-6	HMDB0060460	BioDeepDB	2	pos	257232676.8	130160896.4	289501843.9	120163046.9	88038908.71	120280534	60690413.81	66981776.68	74907640.89	141995486	68494403.85	132520170.5	201331530.9	204100293	212163284.5	227610343.6	134833349.9	135314930.1	307555214.9	28885412.69	34666247.37	126647226.9	97411417.01	33111111.2	103630460.2	29618342.14	155815446.4	38144285.25	190691577.9	117850044.5	154561012.6	136687222.5	37505775.39
M132T194_1	L-Leucine	132.0191	193.6	131.0946	17.13619232	C6H13NO2	[M+H]+	Carboxylic acids and derivatives	Amino acids, peptides, and analogues	C00123	Membrane transport; Signal transduction; Digestive system; Biosynthesis of other secondary metabolites; Translation; Amino acid metabolism; Chemical structure transformation maps; Global and overview maps	61-90-5	HMDB0000687	BioDeepDB	2	pos	4832898.023	4543239.993	27187892.38	48670428.09	4885073.832	19804581.52	4681480.993	11796625.34	4536388.166	39778557.78	23227306.14	18829173.31	4338918.075	14922297.65	17708644.71	4199255.921	4303433.784	12308098.54	28552528.24	11691457.31	12563374.48	8906396.566	2281737.334	3990340.73	23648509.85	3123360.92	23564477.79	4192927.877	19411653.75	3500444.7	4213519.006	4070818.99	4107237.015
M132T191_2	L-Isoleucine	132.1014	190.6	131.0946	3.253526003	C6H13NO2	[M+H]+	Carboxylic acids and derivatives	Amino acids, peptides, and analogues	C00407	Cancer: overview; Metabolism of other amino acids; Digestive system; Biosynthesis of other secondary metabolites; Infectious disease: bacterial; Translation; Amino acid metabolism; Chemical structure transformation maps; Global and overview maps	73-32-5	HMDB0000172	BioDeepDB	2	pos	35871875907	73114930826	80252712594	693817818.8	59678804977	1.98935E+11	737820390.6	1.40009E+11	1517380022	53854983902	590506622.9	1.22919E+11	9509626811	2.81661E+11	1.41364E+11	73443765037	699394926.8	1.01376E+11	758883491.2	2.02637E+11	668732306.6	77195282008	593380912.3	436214668	75039863464	29185451580	1.76325E+11	708837450.9	1.07826E+11	98074174803	71387863037	59688080824	43030556145
M132T91_1	cis-4-Hydroxy-L-proline	132.0657	91.2	131.0582	0.455691917	C5H9NO3	[M+H]+			C01015		618-27-9 / 51-35-4 / 30724-02-8		BioDeepDB	2	pos	217210090	504299749.3	1986143399	537805133.6	381649581.6	431574283.5	243397693.7	529602721.1	175735436.8	1437432742	365316660.7	1509312480	418202802.5	666568444.9	487523222.1	1392137636	357387812.1	626031731	427073533	1370408248	519808938.4	396065310	2180846711	1334127389	449653208.6	607887435.7	427976392.4	907964593.6	842470169.1	379504651.8	318648211.5	326210460.4	796666242.3
M133T89	L-Asparagine	133.0607	88.5	132.0535	0.421604719	C4H8N2O3	[M+H]+	Carboxylic acids and derivatives	Amino acids, peptides, and analogues	C00152	Cancer: overview; Metabolism of other amino acids; Digestive system; Translation; Amino acid metabolism; Chemical structure transformation maps; Global and overview maps	2058-58-4	HMDB0033780	BioDeepDB	2	pos	24141206.04	315010188	194369576.7	13350636.26	676810243.8	194846734.7	204985207.8	59029340.68	27701532.53	79744831.66	88241454.51	486971182	36466499	49622235.04	73838693.09	129582972.9	153086664	49398817.63	29772068.86	47112785.76	78027383.09	104263285	71961842.25	61464833.08	147826901.3	93868999.03	70571138.85	74658509.69	48046800.11	102591246.7	119437910	121690699.1	56782630.69
M135T501_3	Perillyl alcohol	135.1167	501.1	152.1201	5.180706752	C10H16O	[M+H-H2O]+	Prenol lipids	Monoterpenoids	C02452	Global and overview maps; Metabolism of terpenoids and polyketides	536-59-4/18457-55-1	HMDB0003634	BioDeepDB	2	pos	380456461.9	146913176.4	1184966364	116037308.1	41908983.57	174127333.8	1144208392	70254378.67	283935739.5	547480549.4	1054902636	697850093.3	558769898.1	143125410.9	713842988.7	487368555.6	579949704.3	1365972448	595051411.4	208908964.1	630323843.7	772500382.1	631395687.1	1500911503	615653337.5	193192602.9	734120147.4	144183465.8	647892270.8	606932977.7	592180780.4	502150128.7	673734377.3
M154T347	3-Hydroxyanthranilic acid	154.0499	347.2	153.0426	0	C7H7NO3	[M+H]+	Benzene and substituted derivatives	Benzoic acids and derivatives	C00632	Amino acid metabolism; Xenobiotics biodegradation and metabolism; Global and overview maps	548-93-6	HMDB0001476	BioDeepDB	2	pos	453394048.6	215736379.6	245105927	73484118.14	62641943	5905205778	320034999.2	212657684.3	4540803460	285497792.2	205477462.8	679557349.2	300670383.3	797404978.2	194918876.7	491343427.5	169088086.4	583057284.7	186550657.6	386297336.6	205075387.4	152543050.1	667431328.9	162766474.9	142919282.1	290145369.6	558689398.7	1300401473	751123904	804244430.1	1028081583	1071257563	92738161.78
M155T819	Gentisic acid	154.9902	819	154.0266	0.959612085	C7H6O4	[M+H]+	Benzene and substituted derivatives	Benzoic acids and derivatives	C00628	Amino acid metabolism; Xenobiotics biodegradation and metabolism; Global and overview maps	490-79-9	HMDB0000152	BioDeepDB	2	pos	3530908.735	14230154.57	32918581.86	28142055.18	11352115.58	40120008.68	14428381.46	14701950.74	14278953.91	22947386.78	3723114.484	14935009.56	10622068.33	26789780.77	28516105.87	23154168.47	12736308.18	12288495.61	25070358.78	20103664.87	25635821.46	15289429.01	27606551.98	27988269.89	31455893.44	32956232.09	12123206.22	3174468.782	3007724.22	4065288.825	2748402.2	2703674.091	33353963.8
M138T378	p-Aminobenzoic acid	138.0546	377.8	137.0477	2.723560099	C7H7NO2	[M+H]+	Benzene and substituted derivatives	Benzoic acids and derivatives	C00568	Chemical structure transformation maps; Metabolism of cofactors and vitamins; Xenobiotics biodegradation and metabolism; Global and overview maps	150-13-0 / 2906-28-7	HMDB0001392	BioDeepDB	2	pos	248931966.3	196645571.4	217826625.2	302875106.2	278680911	469197977	545143064	593969794.4	629348539.6	1333236098	890205719.8	724501195.2	589843812.2	503972414.4	695702742.7	507245778.2	449327525.2	588569880.7	666420298.3	359840534	421059611.6	357570931.4	304061556.5	155501240.1	405542759.2	145057500.7	430019258.7	113404528.4	373870352.9	117351182.1	360874610.2	102509768.4	105270974.9
M156T88	L-Histidine	156.0268	88.3	155.0695	2.800406577	C6H9N3O2	[M+H]+	Carboxylic acids and derivatives	Amino acids, peptides, and analogues	C00135	Cancer: overview; Membrane transport; Metabolism of other amino acids; Digestive system; Biosynthesis of other secondary metabolites; Translation; Amino acid metabolism; Chemical structure transformation maps; Global and overview maps	71-00-1	HMDB0000177	BioDeepDB	2	pos	1235182.167	10610349.6	776601.9258	906492.1793	847099.9929	999128.2689	1020173.88	892756.7808	968851.4819	9848448.4	6063844.545	886394.8979	6608061.708	1906130.261	31216926.56	8943041.404	4915405.557	15419620.28	6321874.4	2074031.85	8648964.032	11317832.44	9088366.355	10690747.4	5258507.408	6575952.551	11116306.29	1598964.648	2348202.614	5580366.913	6848718.895	1699257.449	5219617.107
M157T134	Uracil 5-carboxylate	156.9662	134.3	156.0171	1.932859144	C5H4N2O4	[M+H]+			C03030		23945-44-0		BioDeepDB	2	pos	6525872.811	4182135.63	7606526.332	7241844.423	9672896.795	9710005.357	36195480.4	24349363.07	53715996.27	6862322.29	3951171.839	9761485.761	8187464.724	11221588.03	6848040.68	4020025.717	10874858.52	18679041.43	58509026.61	12940947.99	21675371.88	17098703.87	8437993.101	18544995.2	19772523.78	42192720.76	6119248.926	8472921.879	5722837.38	7800442.613	4260645.378	4276399.997	16646674.03
M157T385	3-Indoleacetonitrile	157.0861	384.5	156.0687	0.811128368	C10H8N2	[M+H]+	Indoles and derivatives	Indoles	C02938	Amino acid metabolism; Global and overview maps	771-51-7	HMDB0006524	BioDeepDB	2	pos	8333373.044	19865764.92	16056182.97	9365136.275	2757962.692	5152981.683	3599653.41	3134666.836	1097938.48	17630616.91	12500807.69	950175.1048	13983797.16	2425509.307	21419052.97	3623698.392	16690586.58	21777192.01	16018432.13	10989336.12	24879396.95	11726265.04	19853960.93	549155.9567	4086478.751	3394482.583	17021.54989	11576034.41	21876748.76	11906696.53	11624548.24	8580362.43	36812274.86
M158T61	Allantoin	158.0031	61.5	158.044	0.015606149	C4H6N4O3	[M]+	Azoles	Imidazoles	C01551		97-59-6	HMDB0000462	BioDeepDB	2	pos	49604039.32	189137255	157215500.6	98217738.56	93220328.83	77785547.11	150424364.3	338646373.5	93920525.87	176714471.8	192055855.5	275449038.6	107650879.4	246544837.7	114400432.4	96612705.29	147722933.8	85914036.71	72745015.92	136713144.2	103319953.6	203353762.8	150119060.5	101509010.2	32674776.03	179579072.7	174397893.4	46416496.04	50266162.03	59996105.2	44470015.24	41512908.76	84758981.69
M144T400_2	Tryptophanol	144.0803	399.6	161.0841	25.22204632	C10H11NO	[M+H-H2O]+	Indoles and derivatives	Indoles	C00955	Amino acid metabolism	526-55-6	HMDB0003447	BioDeepDB	2	pos	90013903.09	523766480.6	653818276.9	570002661.6	455720486.5	738041832.2	113363811.5	475658251.7	353460024.7	557403006.9	721145295.5	115184165.9	105703076.5	54388069.89	137584730.8	359694425.5	227925892	494683924.2	206654153.5	270924469.5	267539832.5	366095235.8	436698691.3	174547637.5	274429623.6	286241093.2	264755739.3	37397213.85	180105657.4	41373217.16	256332239.9	255391888.6	85805981.07
M162T183	L-Carnitine	162.0551	183.2	161.1052	14.96796316	C7H15NO3	[M+H]+	Organonitrogen compounds	Quaternary ammonium salts	C00318	Environmental adaptation; Digestive system	541-15-1	HMDB0000062	BioDeepDB	2	pos	42230180.81	32861538.29	34233399.26	42560396.17	34958822.18	33961089.2	28322539.94	26735861.03	2818430.086	70829970.79	98732768.23	28344301.55	112444855.4	34476536.76	38687824.6	37462735.94	33035301.38	34289986.53	51973314.64	28116334.55	46649116.76	28948839.09	30794096.59	45984340.84	35713158.49	144031410.4	32398662.15	43980656.83	22852001.06	51027354.22	116947560.1	52995340.72	95043043.6
M146T72	Spermidine	146.1651	71.5	145.1579	0.036734248	C7H19N3	[M+H]+	Organonitrogen compounds	Amines	C00315	Membrane transport; Metabolism of other amino acids; Digestive system; Biosynthesis of other secondary metabolites; Metabolism of terpenoids and polyketides; Amino acid metabolism; Global and overview maps	124-20-9	HMDB0001257	BioDeepDB	2	pos	6333742.806	12184066.03	788621210.8	433826777.6	651252150.1	204531583.3	163312309.6	16113866.11	83943131.17	760783775.1	580121012.6	6532871.401	2331959.117	4415694.333	1145688923	38846072.12	111579136.4	243221714.6	2333241590	1958026328	1152703218	263416568.6	692972179.5	1743705661	1141710706	1790086062	232323899.8	421580127.2	1031451567	1486485716	265563859.1	112884510.5	26786109.26
M145T838_1	3-Hydroxymethylglutaric acid	144.9821	837.5	162.0528	1.167641447	C6H10O5	[M+H-H2O]+	Fatty Acyls	Fatty acids and conjugates	C03761		503-49-1	HMDB0000355	BioDeepDB	2	pos	324654105.3	130841926.3	319355022.1	469294848.6	351470115.2	282061737.1	326156484.5	286466417.6	895012538.7	1022235930	386816616.6	129377081.2	472488193.3	3054212095	1184937399	575407566.4	553266754.8	1181690316	468509888.7	406564655.7	416164902	338520655.1	331426722.9	454498259.6	854203630	269328312.7	367052035.5	528537931.5	2056032704	4686133926	459215466.5	327724751.2	623717587.9
M145T712	Anabasine	144.9821	712.1	162.1157	2.009609614	C10H14N2	[M+H-H2O]+			C06180	Chemical structure transformation maps; Biosynthesis of other secondary metabolites; Global and overview maps	13078-04-1 / 494-52-0	HMDB0004350	BioDeepDB	2	pos	4866770.346	91929968.29	43990198.52	1794930.121	28483158.6	11476881.85	1358542.329	58932874.52	948279.5767	37556460.24	5652040.154	52662043.13	1241279.264	27330897.71	67508228.13	20240427.4	66344457.63	76185209.07	208019351.9	79587784.12	128867621.9	33908882.64	240541852.1	103230303.6	115807127.5	84474181.35	45086972.66	12002395.61	63186451.21	45471010.83	22083563.15	26954590.09	5402681.265
M146T106	4-Guanidinobutanoic acid	146.0927	105.6	145.0851	2.21776995	C5H11N3O2	[M+H]+	Carboxylic acids and derivatives	Amino acids, peptides, and analogues	C01035	Amino acid metabolism; Global and overview maps	463-00-3	HMDB0003464	BioDeepDB	2	pos	94249654.48	58944795.9	63949077.98	16449020.63	8165507.923	8941590.329	41409182.99	54119354.89	9924480.09	62114707.65	89996210.31	56104901.75	238027939.9	96011511.61	45616709.72	85114660.29	9316195.657	9725450.38	36264592.56	89555745.73	34668583.98	56883392.64	105720919.6	64037004.19	67975496.99	79778054.18	120146110	24181786.48	15174630.89	38707868.4	33138322.48	10254099.02	210302466.1
M164T622	4-Hydroxycinnamic acid	164.0707	622.4	164.0473	0.056247191	C9H8O3	[M]+	Cinnamic acids and derivatives	Hydroxycinnamic acids and derivatives	C00811	Metabolism of cofactors and vitamins; Biosynthesis of other secondary metabolites; Amino acid metabolism; Chemical structure transformation maps; Global and overview maps	7400-08-0 / 7400-08-0 501-98-4 / 501-98-4	HMDB0002035	BioDeepDB	2	pos	4394478.697	51192122.49	58142305.98	15253513.23	25991826.68	5488976.134	30702789.82	19151166.81	7678846.957	22537967.89	22901937.88	75995915.51	28039402.88	66041159.39	32168394.22	16667494.55	33479310.49	3077415.071	26077314.69	54010904.24	46058750.75	82118352.35	34205477.54	38203892.32	54683800.02	75099078.3	56481369.01	17930161.68	19946556.61	24033777.42	11113768.44	11663238.62	30629992.75
M147T80_2	L-Lysine	147.1127	79.9	146.1055	0.516610735	C6H14N2O2	[M+H]+	Carboxylic acids and derivatives	Amino acids, peptides, and analogues	C00047	Metabolism of cofactors and vitamins; Digestive system; Biosynthesis of other secondary metabolites; Translation; Amino acid metabolism; Chemical structure transformation maps; Global and overview maps	56-87-1	HMDB0000182	BioDeepDB	2	pos	474074849.8	10778365237	2247201631	3122840652	3427070542	1798022497	1861934420	11734757803	4884768800	6545040777	3706536914	12958788082	5025229596	20126813617	6789016476	3936546434	6124514305	745580489.1	7453791012	13925878950	10247362618	4511682312	8690031916	14769794886	23243605706	31261790467	1313796803	4148237505	1569689417	6152422865	3705442507	3470829818	5494287962
M149T466	3-Methyladenine	149.0235	465.7	149.0701	2.774409056	C6H7N5	[M]+	Imidazopyrimidines	Purines and purine derivatives	C00913		5142-23-4	HMDB0011600	BioDeepDB	2	pos	34940560.12	17776961.11	17748056.25	21982839.08	22985776.54	28266704.54	20206410.76	18681307.32	18403615.24	27858967.87	11153997.48	18309940.81	27300844.37	19393946.59	21219437.46	20127604.51	19616344.71	20376423.04	17011640.62	17402392.79	24302028.45	6793170.41	17037630.38	16135776.94	8974735.919	8193991.6	19231622.99	18926615.16	18534866.81	20672060.1	23858905.2	28178107.47	20215649.76
M151T133	D-Ribose	151.0354	132.9	150.0528	2.970328089	C5H10O5	[M+H]+	Organooxygen compounds	Carbohydrates and carbohydrate conjugates	C00121	Carbohydrate metabolism; Membrane transport; Global and overview maps; Cell motility	613-83-2 / 50-69-1	HMDB0000283	BioDeepDB	2	pos	63289726.89	19812228.88	85997655.06	11633649.07	64223081.08	60367746.6	256894109.1	104579778.2	52598288.43	56193779	44145940.42	177484984	324124433.2	393567385.2	55970545.23	82878569.86	72087980.7	434059115.8	70586001.81	81760387.16	211530908.3	100639005.2	265832390.3	61626464.27	39850391.91	78773675.87	303687832	53709812.2	53865697.76	55835687.81	54669810.51	3136792.703	59773126.85
M170T142	Pyridoxine	170.0814	142.1	169.0739	0.014436952	C8H11NO3	[M+H]+	Pyridines and derivatives	Pyridoxines	C00314	Metabolism of cofactors and vitamins; Global and overview maps	65-23-6	HMDB0000239	BioDeepDB	2	pos	57341087	57785584.12	279634027.4	35887317.31	218053389.4	107508864.6	123770901.9	126739652.3	242768025	133099305.5	96143327.67	95105357.19	89049674.66	141710094.2	291070795.4	83543890.28	104152261.9	66504889.35	61222341.58	83888719.94	72140093.04	91825702.16	65195743.56	21805264.32	81303017.25	40692909.91	103235225.6	52823414.35	22985684.28	23713222.07	50815507.25	48914676.03	55399546.77
M170T444	Norepinephrine	170.0814	443.9	169.0739	1.31701644	C8H11NO3	[M+H]+	Phenols	Benzenediols	C00547	Circulatory system; Nervous system; Signal transduction; Sensory system; Endocrine system; Digestive system; Environmental adaptation; Signaling molecules and interaction; Amino acid metabolism; Cellular community - eukaryotes; Cellular community - prokaryotes; Global and overview maps	51-41-2	HMDB0000216	BioDeepDB	2	pos	13603809.95	34091320.76	28104547.87	14178570.88	32333400.87	25512487.31	34058345.33	127862019.5	25651477.19	18771414.19	38075198.48	89491207.52	24082201.73	29849546.21	18346401.46	19203267.98	25591642.66	23393845.02	16026807.66	50597866.28	16583994.51	138765378.7	25272403.73	26707892.77	43820136.39	38174025.55	74176587.21	18918278.47	25062908.48	35844774.03	22142321.74	11115998.52	34226114.73
M155T375	2,3-Butanediol	154.9892	374.6	154.0122	6.313394914	C4H10O2S2	[M+H]+	Organooxygen compounds	Alcohols and polyols	C00265		513-85-9 / 3483-12-3	HMDB0003156	BioDeepDB	2	pos	21734431.04	30367172.58	99169117.1	23322294.79	9657123.29	20658201.67	39111567.08	51455489.42	28109198.29	35290603.75	71693633.81	48558014.58	16478712.83	98339235.58	25288740.58	37805043.36	64781458.46	30888451.13	37849928.93	44050231.56	66398756.93	69641636.61	26526616.7	52798217.43	53470996.4	49588249.93	44934543.09	33533231.68	29612729.77	43594248.35	30287564.55	55216851.62	72743286.56
M172T36_1	3-Dehydroshikimate	171.9929	36.2	172.0372	0.750803626	C7H8O5	[M]+			C02637	Chemical structure transformation maps; Amino acid metabolism; Global and overview maps; Metabolism of terpenoids and polyketides	2922-42-1		BioDeepDB	2	pos	862800149.9	142721124.4	931063874.9	569743906.7	1548274074	742359031.2	949163768	1064896217	776339477	582716749.2	553424392.1	509809381	575597744	471075261.8	609346117	523406075.2	657234981.1	819608108.3	517454515.2	519674843.1	688467493.8	1048367814	127522363.6	622519164.6	148332975.4	1215707327	404546745.9	623922911.7	721367572.2	75948013.33	159129604.5	173734701.4	1033332113
M174T465	Quinaldic acid	174.0553	465.4	173.0477	1.432594405	C10H7NO2	[M+H]+	Quinolines and derivatives	Quinoline carboxylic acids	C06325		93-10-7	HMDB0000842	BioDeepDB	2	pos	2934710.675	25152323.12	19892816.32	7493499.094	835620.493	7943184.899	16563430.78	6452562.733	1238157.97	5358195.34	5241986.684	7760898.768	7647969.591	8711209.406	6886480.053	4671748.152	5113800.964	7427551.192	7386873.737	7905455.566	7220694.52	13805486.94	5311640.545	6330340.501	9324549.13	10513412.82	10510296.27	3182577.815	4024800.836	3748110.665	2785011.45	3034908.51	7968826.654
M175T87	L-Arginine	175.1192	86.9	174.1117	0.011887657	C6H14N4O2	[M+H]+	Carboxylic acids and derivatives	Amino acids, peptides, and analogues	C00062	Cancer: overview; Membrane transport; Neurodegenerative disease; Biosynthesis of other secondary metabolites; Translation; Amino acid metabolism; Chemical structure transformation maps; Infectious disease: parasitic; Global and overview maps	74-79-3	HMDB0000517	BioDeepDB	2	pos	1751686613	357442476.7	993976738.9	1382805303	222302226.6	1043221822	869526589.4	87056775.42	371239030.4	561398197.7	1425612849	550445734.7	831588933.6	941373056.1	1596958244	586242486.5	511489266.2	1021542024	1068690638	982526256.9	539065602.2	306358996.2	281822821.9	143253386	602153959.1	682676168.4	716317967.5	1600188032	456377131.9	569744034.3	1237395628	823150016	1301426434
M159T204	4,5-Dihydroorotic acid	158.9615	204.2	158.0328	1.810764223	C5H6N2O4	[M+H]+	Carboxylic acids and derivatives	Amino acids, peptides, and analogues	C00337	Global and overview maps; Nucleotide metabolism	155-54-4 / 5988-19-2	HMDB0000528	BioDeepDB	2	pos	111549150.1	143214377	413983563.8	233914094.4	117465340.2	133427149.1	130534990.4	142170366	116981716	435203965.1	432445278.4	819156062.7	916872659	432676772.7	401580989.5	461613745.3	153022032.5	442459162.8	392266876.9	343334116.6	843619216.7	815641346.1	270221542.1	761618191.1	653147676.8	388441139	159058617.1	894612335.8	327405229.8	405688073.2	612809253.8	509390862.8	909344189.9
M161T428_3	Tryptamine	161.1072	428.2	160.1	0.47173559	C10H12N2	[M+H]+	Indoles and derivatives	Tryptamines and derivatives	C00398	Biosynthesis of other secondary metabolites; Signaling molecules and interaction; Amino acid metabolism; Chemical structure transformation maps; Global and overview maps	61-54-1	HMDB0000303	BioDeepDB	2	pos	519021520.2	3582024979	2809227059	1448620745	262300094.6	690396191.6	510062523.6	3684348986	552725342	255339812.6	1887192487	405786527.5	2443507129	3470511003	2007628130	285398268.3	2134851557	242891249.3	1486064363	3538342882	892250327.4	3190486323	2336266527	392016530.3	674919507.8	1019916598	2436567583	1560792082	1163919313	1737058019	202144108.5	1364388048	2520385765
M162T98	Aminoadipic acid	162.0762	97.9	161.0688	0.256202416	C6H11NO4	[M+H]+	Carboxylic acids and derivatives	Amino acids, peptides, and analogues	C00956	Amino acid metabolism; Biosynthesis of other secondary metabolites; Global and overview maps	542-32-5 / 1118-90-7	HMDB0000510	BioDeepDB	2	pos	428416.6353	2061895.605	132953.1645	88111.97714	697393.1818	3930662.603	268584.8303	4199591.176	789266.5005	2215279.796	1052769.561	1058371.954	382335.0071	1515388.068	6495943.67	149805.2762	98779.32657	1104976.797	11108307.13	15721638.72	28364926.63	338824.4465	1833320.18	4095705.69	22881174.77	1181784.082	193879.347	1911307.602	2229327.412	8356754.596	2368844.08	1748414.263	2632064.012
M163T515	Acetylcysteine	162.9994	514.7	163.0303	8.178579989	C5H9NO3S	[M]+	Carboxylic acids and derivatives	Amino acids, peptides, and analogues	C06809		616-91-1	HMDB0001890	BioDeepDB	2	pos	15132828.34	72114262.31	117488952.3	32949264.77	834869.1588	26913187.11	2184192.896	135135307.3	5007899.239	35739182.54	34965961.32	2625420.561	12087929.99	129647585.8	85528403.64	10088932.97	70748645.33	52624596.15	1054726.65	61573269.32	25021767.86	23433931.56	70832385.36	4055153.161	150598141.4	18379952.81	4273475.598	11280380.54	3410932.758	15106770.9	8592860.735	6438950.139	24919136.91
M183T305	Sorbitol	182.9872	304.5	182.079	1.15581321	C6H14O6	[M+H]+	Organooxygen compounds	Carbohydrates and carbohydrate conjugates	C00794	Carbohydrate metabolism; Membrane transport; Global and overview maps	50-70-4	HMDB0000247	BioDeepDB	2	pos	219076216.4	1199156050	2435258669	838020839.1	3030523404	3660543864	418949959.1	3151294118	613655930.2	2970716799	3406616767	2156543989	173380603.4	424338633.3	2501165367	3031952515	1338057923	2211608680	230332160.6	80369218.15	294235268.1	154008110	256510318.1	236255873.3	495493265.7	1057566419	2357258406	142116153.2	258113483.9	134220794.7	146894811.1	130259399.1	163231591.9
M183T490	Epinephrine	183.0921	489.9	183.0895	14.20050346	C9H13NO3	[M]+	Phenols	Benzenediols	C00788	Circulatory system; Signal transduction; Endocrine system; Signaling molecules and interaction; Amino acid metabolism; Cellular community - prokaryotes; Global and overview maps	51-43-4	HMDB0000068	BioDeepDB	2	pos	11357504.8	25702253.88	21776204.7	14926581.7	6967475.029	12032198.09	22140826.13	6933061.63	22547077.81	11179048.15	20594007	22495935.24	11586388.22	10445642.57	18518152.24	11920784.91	17370044.89	11503505.27	11946973.43	15868551.7	16354063.33	9523868.844	12004518.8	10360792.41	13646421.54	11837422.73	8603945.328	10988567.99	10482691.86	10851811.56	11232601.7	10828891.81	15173556.52
M166T395	L-Phenylalanine	166.0864	394.8	165.079	0.628827929	C9H11NO2	[M+H]+			C00079	Cancer: overview; Membrane transport; Metabolism of other amino acids; Digestive system; Biosynthesis of other secondary metabolites; Translation; Amino acid metabolism; Chemical structure transformation maps; Global and overview maps	673-06-3		BioDeepDB	2	pos	35879147.89	138578171.4	56827909.31	71224852.82	128988750.4	145585277.8	65674058.14	58719579.63	75120239.4	93441845.49	75491693.42	101989526.8	126830441.9	136679668.5	118890134.4	78120746.78	48951937.78	106127918	183740923.4	93443503.68	145337426.9	120021029	73488974.62	135634980.8	285364743.1	316471785.5	108721706	70678044.59	68222204.66	126945762.8	64340018.3	48589931.8	116117080.2
M167T502	Phthalic acid	167.1069	502.2	166.0266	0.180106896	C8H6O4	[M+H]+	Benzene and substituted derivatives	Benzoic acids and derivatives	C01606	Membrane transport; Xenobiotics biodegradation and metabolism; Global and overview maps	88-99-3 / 3198-29-6	HMDB0002107	BioDeepDB	2	pos	1581825.358	52371142.33	6558557.976	1194022.194	2542053.719	3009922.689	22222960.86	22042759	25832813.81	10103655.23	8632707.879	25159269.04	29885850.06	28431368.88	29595761.96	1586764.578	3335514.184	29963584.19	6671933.536	28984780.56	24346290.1	18709358.18	17470565.97	14313943.88	28640992.27	21162413.17	28498948.99	25182596.77	20216261.37	6657646.631	14819546.9	20042537	29081289.27
M167T77	L-4-Hydroxyphenylglycine	167.0126	76.5	167.0582	1.663354364	C8H9NO3	[M]+			C12323	Biosynthesis of other secondary metabolites; Global and overview maps; Metabolism of terpenoids and polyketides	32462-30-9		BioDeepDB	2	pos	25949052748	21352180577	22476515056	25228080555	12901052516	2346571906	22454080230	31891043503	4150368498	28011209029	47343195682	26691913728	23011787526	12458592003	26535886696	24199317831	25582852292	37663226810	20043541295	34411032901	21514323919	1104212157	15535550662	16899840762	12737994743	19992114782	18346041603	19764800830	30159436072	19316062846	15644114790	38379758750	12987122145
M169T310	D-Ornithine hydrochloride	169.0609	309.7	168.0666	15.98819429	C5H12N2O2. HCl	[M+H]+			C11320		16682-12-5		BioDeepDB	2	pos	12267486.93	6852017.691	9031871.977	8537339.219	7112833.05	8281123.462	12460092.51	11249011.31	7978919.744	2923453.887	3301327.738	15439187.87	8039098.287	6596963.757	9559982.885	7640309.173	8150219.851	8058992.931	9316150.92	8643095.782	9731344.688	6703314.887	7731945.686	3287237.636	11804932.71	8043570.11	11721300	8677479.347	3053683.603	3524249.967	9851095.007	9874102.79	9534166.765
M187T58	Undecanoic acid	186.9567	58.1	186.162	1.299819445	C11H22O2	[M+H]+	Fatty Acyls	Fatty acids and conjugates	C17715		112-37-8	HMDB0000947	BioDeepDB	2	pos	26107046.97	250103308.2	161056068.4	66155780.89	24335124.04	20250039.58	52981510.43	104193400.9	45658748.11	97561174.96	54123550.48	181191603.9	34194385.86	112071102.4	79889210.3	81730788.12	100694858.5	39314747.14	196314095.8	183275364.8	138183514.7	166352394.8	382339925.5	175903094.3	161536968.3	278381660.7	69012919.45	93741030.68	194785233.5	4484726.677	94686037.22	119782833.1	118178663.3
M171T63	3,4-Dihydroxyphenylglycol	171.0653	63	170.0579	0.724869392	C8H10O4	[M+H]+	Phenols	Benzenediols	C05576	Amino acid metabolism; Global and overview maps	28822-73-3/3343-19-9	HMDB0000318	BioDeepDB	2	pos	9378132.14	1505106.26	1719920.025	6176801.903	1980146.972	34682300.89	1531558.213	1496987.824	1661799.997	10688866.99	1815963.544	1514947.853	6594270.002	7067201.715	1737385.191	19417860.86	8594328.85	4718995.72	4603971.541	5344155.815	1733324.986	11589180.38	2978858.511	1745923.68	1499127.731	15935333.15	12737000.86	2041083.387	4309034.687	4858409.071	10562802.7	9993788.637	1722670.178
M171T36	10-Hydroxydecanoic acid	171.0343	35.6	188.1412	1.437714178	C10H20O3	[M+H-H2O]+			C02774		1679-53-4		BioDeepDB	2	pos	30327353.67	87605373.2	60009957.74	40862781.11	12409882.23	34410422.54	14100560.33	15216294.2	14996590.71	51127638.16	42116289.19	58729973.63	39017490.37	58504495.36	60784591.22	47840900.54	32420702.78	41091935.65	16794334.94	61995355.34	57017511.6	53156318.99	62700315.26	37187983.23	85037164.96	70353335.78	29536837.07	32643428.31	28810452.15	2237595.558	17133370.33	20518217.07	52648324.38
M189T103	N-Alpha-acetyllysine	189.1236	103	188.1161	0.342864402	C8H16N2O3	[M+H]+	Carboxylic acids and derivatives	Amino acids, peptides, and analogues	C12989		1946-82-3	HMDB0000446	BioDeepDB	2	pos	3653331234	885971945.7	802615603.5	1117735024	3404933650	715857441.3	2170503352	219117332	653903167.6	7026330393	1005691912	165313481.6	11232932462	790642109.8	2309887659	976460878.8	844346929.5	6502642932	4474289068	80305647.19	4097140385	118016866	913025942.3	2182448875	874165416.1	1295221605	4237586494	490402561	1062157081	2211407506	360024405.3	1133872268	4872974300
M189T88	Homo-L-arginine	189.1347	87.8	188.1273	0.655617399	C7H16N4O2	[M+H]+	Carboxylic acids and derivatives	Amino acids, peptides, and analogues	C01924		156-86-5	HMDB0000670	BioDeepDB	2	pos	61380056.37	149029434.9	49879470.33	19888311.28	53480328.13	44583988.65	89494410.68	121291598.8	100850472.4	52934639.71	22416651.86	87482028.46	37752160.93	72120841.98	39854229.54	53571529.28	42702108.82	50185661.98	22327391.29	129999701.6	35358327.97	182566332.8	64520840.49	38905719.83	106173864.6	53008969.2	112878345.4	56299689.48	33157120.85	51397407.36	61718755.71	54818344.77	20128438.92
M190T445	Kynurenic acid	190.05	445.3	189.0426	0.017003794	C10H7NO3	[M+H]+	Quinolines and derivatives	Quinoline carboxylic acids	C01717	Amino acid metabolism; Global and overview maps	492-27-3	HMDB0000715	BioDeepDB	2	pos	27434862.17	410874340.4	518110293.5	100137413.9	20189266.2	144601766.9	148891585.1	510662309	40019896.37	247181761.1	133601323.9	1294151935	62238856.81	388392230.1	563133596	212537121.4	1033414113	462593970.5	302000878.3	145559994.2	273380848	90609546.24	994805107	105670310.5	353020492.7	190901525.9	115155393.1	111130856.9	220336392.8	391078995	139544323.8	180742218.8	107608465.3
M191T88	Diaminopimelic acid	191.0404	87.9	190.0954	26.56979005	C7H14N2O4	[M+H]+	Carboxylic acids and derivatives	Amino acids, peptides, and analogues	C00666	Amino acid metabolism; Global and overview maps	583-93-7 / 14289-34-0 / NA	HMDB0001370	BioDeepDB	2	pos	7979329.135	6530036.413	6979150.35	7407704.569	7132380.825	7189334.139	11692523.23	7709145.758	8837887.872	7442545.373	6582878.533	7526870.65	7556333.385	6847225.194	7907619.292	7423691.072	7772072.401	11612418.52	7862084.962	8251540.106	7897120.315	9721900.45	10708160.14	7323467.459	6728531.977	6899201.233	7798057.32	7607088.762	7673607.782	8283152.531	8226260.465	8414952.416	9330721.62
M175T518	1H-Indole-3-acetamide	175.0868	518	174.0793	0.012190685	C10H10N2O	[M+H]+	Indoles and derivatives	Indoles	C02693	Amino acid metabolism; Global and overview maps	879-37-8	HMDB0029739	BioDeepDB	2	pos	52540.16338	29089985.51	3933377.786	11964498.9	1025933.576	6077508.948	1825267.032	12009615.46	9787379.754	18099299.11	3854422.349	546032.1514	11701484.64	22875946.5	18747086.57	318068.8384	17828353.11	18785535.24	4097040.552	9136034.147	16921327.19	4307229.092	11487175.45	2098296.277	9609619.112	3416204.554	2146218.726	7615579.961	10356284.86	5485508.378	7284860.596	8491932.952	7475404.033
M176T44	Guanidinosuccinic acid	176.0135	44	175.0593	0.022886426	C5H9N3O4	[M+H]+	Carboxylic acids and derivatives	Amino acids, peptides, and analogues	C03139		6133-30-8	HMDB0003157	BioDeepDB	2	pos	9994286.617	77743860.62	65733691.99	15089546.2	17043710.68	15052586.03	30732543.53	17124568.07	25480261.73	41127144.07	36772223.42	21795497.74	113757784.9	61021222.44	46993639.87	18651978.3	22312330.01	38128288.29	32375520.93	32341535.63	49513311.13	43625665.2	65441684.5	30564462.1	6553198.131	46940720.47	27447279.45	52279912.7	34928105.9	37741738.2	7611206.137	10834603.61	79764638.55
M177T134	Methyl beta-D-galactoside	176.9721	134.2	194.079	1.553794276	C7H14O6	[M+H-H2O]+			C03619	Membrane transport	1824-94-8		BioDeepDB	2	pos	18312576.61	3829234.92	247363014	4495228.082	3715719.749	1282899.293	206896377.6	156158428.8	4029534.03	22231495.23	170296342	301818462.9	9299911.822	7567717.391	77802294.66	193131627.6	4781528.327	2932488.944	50227953.21	157587605.8	50327662.7	157265615.9	21742445.75	45946591.24	111627715.1	100882686.3	238962738.9	11597068.29	21586457.76	38940032.48	12277403.25	13945103.22	79497639.65
M178T337	D-Gulono-1,4-lactone	178.0532	336.6	178.048	29.20475453	C6H10O6	[M]+			C05410		6322-07-2		BioDeepDB	2	pos	13862257.61	42557576.84	186825527.2	129934847.1	1482523.516	26304391.17	49163417.68	46904599.89	72221689.15	68789224.76	69709318.02	62158517.19	20188155.61	25303388.32	62496462.54	117161986.9	27393375.45	11002135.45	43053615.82	165286133.8	111579895.3	24021676.69	98490107.98	60669391.62	111501958.5	139900801.2	122984491.6	10754290.29	14690972.31	28332288.64	38530221.75	28511298.78	29857866.28
M178T101	2-Amino-2-deoxy-D-gluconate	178.0711	100.7	195.0743	23.7770194	C6H13NO6	[M+H-H2O]+			C03752	Carbohydrate metabolism; Membrane transport; Global and overview maps	3646-68-2		BioDeepDB	2	pos	22342701.57	66821002.78	28909793.86	74401716.26	14903268.03	10668758.31	18327226.49	11733403.74	2420822.705	20876859.37	19862183.8	21189697.31	10881236.11	19250039.48	22071769.66	23558508.76	12685226.59	13030538.1	29684125.65	10702367.04	24129326.76	16889945.02	15225142.66	16596050.3	12875913.93	36873924.69	19564677.14	4203411.868	16689715.8	10124422.77	10816323.7	13437420.37	4286648.251
M179T95	Gluconic acid	179.0548	95.3	196.0583	4.136736558	C6H12O7	[M+H-H2O]+	Organooxygen compounds	Carbohydrates and carbohydrate conjugates	C00257	Carbohydrate metabolism; Global and overview maps	526-95-4	HMDB0000625	BioDeepDB	2	pos	74657991.66	134052249.3	237747584.6	102025130.2	95040803.75	34712752.35	53502075.72	259801174.2	141301272.8	126452773.4	113801115.2	203560270.5	38862747.21	61278012.67	127845562.2	125270082.1	102414363.7	138376193.1	204266929.1	153788001.6	68946947.34	179086838.5	156197879.5	112159813.4	113642576.2	146260966.1	153282041.6	292835376.9	99191039.1	301284470.9	74091642.53	33191465.64	39314963.3
M180T88_2	Paraxanthine	180.0868	87.7	180.0647	1.011596208	C7H8N4O2	[M]+	Imidazopyrimidines	Purines and purine derivatives	C13747	Chemical structure transformation maps; Biosynthesis of other secondary metabolites; Global and overview maps	611-59-6	HMDB0001860	BioDeepDB	2	pos	33780216.41	64410672.03	81505618.68	40796979.75	18560909.23	32703296.15	115780208.8	148307272.2	16038720.45	27441142.35	75013636.38	190706588.1	44127803.03	75953964.28	48300280.02	58574807.46	47298485.25	52086673.11	37864136.51	92884491.23	54714000.03	163043658	66393849.8	67425335	131162457.7	240527057.9	175335002.9	39448365.77	14694029.15	65222565.01	27005867.94	30169158.49	85839997.82
M180T790	D-Fructose	180.1014	790.2	180.0634	0.668623176	C6H12O6	[M]+	Organooxygen compounds	Carbohydrates and carbohydrate conjugates	C00095	Endocrine and metabolic disease; Membrane transport; Sensory system; Digestive system; Carbohydrate metabolism; Global and overview maps	53188-23-1 / 87-81-0	HMDB0000660	BioDeepDB	2	pos	2812957.612	34044444.68	124919319	3455219.001	614364556.7	366831696.1	439496409.4	310961365.8	786180155.6	7151026.553	3264765.8	181856840.9	12932892.06	38570598.32	61288718.94	5093192.66	201653351.4	2984763.79	493964.3448	72247610.5	17413814	48123529.17	38380456.87	10673264.2	18671330.3	13038466.52	46459433.4	9933736.837	10693160.94	21555500.94	8525840.459	6631219.982	19341773.69
M181T63_2	Methionine sulfoximine	181.1224	63	180.0569	26.06509013	C5H12N2O3S	[M+H]+	Carboxylic acids and derivatives	Amino acids, peptides, and analogues	C03510		1982-67-8 / 15985-39-4	HMDB0029430	BioDeepDB	2	pos	56370803.45	22600812.63	24999734.67	25811126.54	28316779.79	25850137.7	22691170.38	23531669.73	5061280.891	26008130.2	34896115.29	19656196.47	38394095.8	24536846.03	7780212.891	32750393.61	22497825.22	39732283.05	23239684.27	40867790.21	29037302.76	22338921.59	20853240.02	27300200.38	32365536.47	21177167.75	22362965.74	39437283.14	26688818.04	49020145.92	49467046.33	37471513.32	31512912.04
M181T63_1	Acetylcholine chloride	181.0861	63.5	181.087	4.970011503	C7H16NO2. Cl	[M]+			C08201		60-31-1		BioDeepDB	2	pos	13273699.17	52851278.94	27271348.24	18981289.61	4887632.794	16489651.84	19522216.75	31843842.43	7161354.805	6154837.251	25563861.87	38856352.45	26142029.14	40570757.73	24276214.1	11924439.35	16280213.15	19651636.74	5351205.297	6827965.13	5351550.67	19072248.22	13160922.89	4919360.264	6181877.295	6563690.098	17181946.97	7548523.027	5811539.718	8127797.11	9220168.389	7147888.675	8791815.724
M199T428	Vanillylmandelic acid	199.0291	427.8	198.0528	0.145849627	C9H10O5	[M+H]+	Phenols	Methoxyphenols	C05584	Amino acid metabolism; Global and overview maps	55-10-7	HMDB0000291	BioDeepDB	2	pos	66428399.8	50082103.51	61974565.59	97777164.74	57175337.32	20365981.48	63264343.38	85418439.92	25885633.28	12879338.75	17397604.84	67473467.47	97262627.65	35657733.24	38776355.95	81823044.7	93199009.9	77513612.6	20980380.6	110024549.9	20687128.56	14949471.81	18726864.51	112431768	71638295.29	120113540	18189339.25	23389986.41	103206154.5	17380989.37	53271117.64	79064881.91	22093345.92
M183T422	Homovanillic acid	183.0655	422.4	182.0579	1.769858329	C9H10O4	[M+H]+	Phenols	Methoxyphenols	C05582	Amino acid metabolism; Nervous system; Global and overview maps	306-08-1	HMDB0000118	BioDeepDB	2	pos	7620264.043	817747.2661	5757097.169	3984164.397	3859253.916	3587235.198	1662110.347	2276496.816	2426368.508	4008552.827	3131199.008	706509.3239	5073717.04	3279349.384	4246475.301	2885273.417	3454445.309	4624839.639	3308609.508	2675025.127	3516454.577	3334821.939	4597205.541	2912687.374	2984878.947	2517431.75	1984107.013	4422826.373	3355071.462	3111154.646	3197422.459	3735646.524	4699884.648
M182T87	Galactitol	182.0927	86.9	182.079	0.319500513	C6H14O6	[M]+	Organooxygen compounds	Carbohydrates and carbohydrate conjugates	C01697	Carbohydrate metabolism; Membrane transport; Global and overview maps	608-66-2	HMDB0000107	BioDeepDB	2	pos	219216403.9	275647662.9	32918617.9	45098166.11	971529706.6	881140494.9	643354792.7	1410193616	1204153745	142486775.9	51074171.23	1832252320	25864335.61	183923008.3	27796643.8	49580725.85	324405308.9	50557821.61	28472886.17	38336902.23	36170146.26	235888381.4	56912658.25	27168376.06	233688155.3	28051907.68	35792453.52	47408049.4	28025252.38	42368196.47	44965511.89	35924080.62	27094344.16
M209T349	L-Kynurenine	209.0925	348.8	208.0848	0.002322207	C10H12N2O3	[M+H]+	Organooxygen compounds	Carbonyl compounds	C00328	Amino acid metabolism; Infectious disease: parasitic; Global and overview maps	2922-83-0 / 343-65-7	HMDB0000684	BioDeepDB	2	pos	8672920.499	20461148.03	8930722.92	7351728.905	40645834.23	8735478.83	10367383.12	10051852.38	32213348.12	24082652.89	19104644.43	9441457.884	74252797.32	61239558.61	16810455.22	72441686.12	52322763.03	52018084.26	55229718.94	59024412.28	40224919.05	19232204.27	61733801.54	47416346.83	50683704.16	41718155.73	46551978.08	44674678.65	58604158.53	43675646.5	50368341.36	13102698.36	14164052.67
M198T380	L-Dopa	198.0765	380.4	197.0688	2.019421789	C9H11NO4	[M+H]+	Carboxylic acids and derivatives	Amino acids, peptides, and analogues	C00355	Nervous system; Endocrine system; Neurodegenerative disease; Biosynthesis of other secondary metabolites; Amino acid metabolism; Substance dependence; Chemical structure transformation maps; Global and overview maps	59-92-7	HMDB0000181	BioDeepDB	2	pos	35936134.06	44723207.77	32607370.78	34373779.36	42139849.27	37864062.87	35473140.38	40033279.69	30748367.05	33244114.51	43980147.45	5911506.068	34055814.85	4013200.433	51456891.62	45561450.33	7999524.968	63824419.53	82387471.84	12782091.94	83651716.28	80241084.97	16109011.18	69495968.88	65649683.16	23187249.86	17300164.04	20688207.79	23166914.79	116687562	81266054.44	17411792.07	22411535.15
M215T510	Dethiobiotin	215.1392	509.7	214.1317	1.041186357	C10H18N2O3	[M+H]+	Fatty Acyls	Fatty acids and conjugates	C01909	Metabolism of cofactors and vitamins; Global and overview maps	533-48-2	HMDB0003581	BioDeepDB	2	pos	742809.7782	4243737.501	2580802.924	2116244.411	6212428.094	11034614.27	7354741.847	9243917.731	11530380.04	4040478.363	12988432.15	965775.5391	15129008.81	2730004.992	3789892.232	11374332.18	11150641.39	31335443.61	15114921.79	681526.6941	25472951.19	13993472.11	2167920.258	3195679.648	2874937.767	2270787.886	2986211.504	13689206.13	13587355.21	30051331.52	16796471.15	15845040.66	20131979.12
M216T678	12-Hydroxydodecanoic acid	216.196	677.9	216.1725	2.816360747	C12H24O3	[M]+	Hydroxy acids and derivatives	Medium-chain hydroxy acids and derivatives	C08317		505-95-3	HMDB0002059	BioDeepDB	2	pos	337494.1381	45871359.9	2803814.012	43075992.98	1019131.785	14768847.07	238369.3056	28138927.77	22521224	27022404.28	27992328.94	16723996.79	10589011.48	46389601.99	18403760.42	75179463.45	6560578.884	43465670.22	40270022.43	36921768.39	82178583.85	68418529.35	102710242.5	41871375.37	68890573.76	30917662.37	77756198.5	43689444.69	38696073.95	73177.6218	29366312.25	29994796.32	16613274.3
M200T430	Dodecanoic acid	199.9893	429.8	200.1776	8.583573551	C12H24O2	[M]+	Fatty Acyls	Fatty acids and conjugates	C02679	Lipid metabolism; Biosynthesis of other secondary metabolites; Global and overview maps	143-07-7	HMDB0000638	BioDeepDB	2	pos	327495223.3	543158288.1	778993996.2	1551307310	278156657.6	1486112203	254140274.8	728360048.6	580793949.9	1196321545	602204863.3	1281830001	874607375.5	1029634323	683153255.8	690110811.4	238978692.4	825708638.7	812509090.7	892408048.3	653544437.8	539678005.8	542075916.9	873571298.4	902397004.8	564168045.6	635177618.3	234756339.5	848247140.4	199909188	811473347.8	1238052025	231548047.8
M202T549	Cis-zeatin	202.1084	549	219.112	18.97001807	C10H13N5O	[M+H-H2O]+	Imidazopyrimidines	Purines and purine derivatives	C00371	Chemical structure transformation maps; Signal transduction; Global and overview maps; Metabolism of terpenoids and polyketides	1637-39-4 / 32771-64-5	HMDB0012204	BioDeepDB	2	pos	561636.9125	5661208.89	1825172.062	2551938.535	903253.8992	2596024.368	2933970.217	2519210.449	784924.6843	2261129.503	2104391.259	3124607.683	1990030.386	5750884.893	4265408.449	1352497.93	1654568.22	728483.0541	2386925.627	4287375.317	3688860.588	6382027.381	1903719.436	3684782.687	4134314.436	6631927.537	3311241.358	5323187.978	2187450.786	8221254.788	1747820.814	1174979.386	5283568.805
M202T92	Spermine	202.1915	92.5	202.2157	2.253143213	C10H26N4	[M]+	Organonitrogen compounds	Amines	C00750	Metabolism of cofactors and vitamins; Metabolism of other amino acids; Digestive system; Amino acid metabolism; Global and overview maps	71-44-3	HMDB0001256	BioDeepDB	2	pos	40433247.44	1646475760	331465369.7	292183398.4	300256703.7	29743846.38	363049471.6	1226361642	34754726.03	32715226.99	4645956.21	902502646.3	137913841.5	306574529.5	816080916.2	350001499.2	331217349.9	1345176799	1582666216	1285491014	629972614.8	1518701316	3224332587	526068590.5	928892878.1	1259269259	847244859.8	237112895.8	663803913.3	44465590.59	40031942.91	284222719.3	26575151.27
M221T96	N-Acetyl-beta-glucosaminylamine	221.1133	96.3	220.106	0.108541639	C8H16N2O5	[M+H]+			C01239		4229-38-3	HMDB0001104	BioDeepDB	2	pos	54129039.72	487241340.6	518288117	200698246.3	11550606.4	218336657	358143182.2	534680240.1	21614825.15	93538864.7	111826626.7	545681799	176739512.8	348886510.6	229831285.2	99724739.22	237126729.2	164368908.2	14686816.86	593732095.3	29104260.9	448096572.1	185861317.1	26951239.04	271234811.5	61348834.84	312127162.5	62891515.85	79195441.75	123726208.4	47413166.03	56633294.67	231559246
M222T100	N-Acetyl-D-glucosamine	222.0976	99.8	221.0899	0.078684047	C8H15NO6	[M+H]+	Organooxygen compounds	Carbohydrates and carbohydrate conjugates	C00140	Carbohydrate metabolism; Membrane transport; Global and overview maps	7512-17-6	HMDB0000215	BioDeepDB	2	pos	769367562.8	3085228889	1327221657	954992676.9	993124939	2529071740	1536401797	2372312163	1105922555	1945968850	749768605.3	5714601809	726741728.8	1477733149	1183090785	1093631505	2200872915	1326347312	2008166812	3121096464	1104018114	2357017764	1522784877	2580877956	4039220324	4010093586	3696534626	1341719561	1089121014	869370544.8	838800066.5	813700619.5	1273151430
M205T400	L-Tryptophan	205.0973	399.9	204.0899	0.604591089	C11H12N2O2	[M+H]+	Indoles and derivatives	Indolyl carboxylic acids and derivatives	C00078	Cancer: overview; Nervous system; Digestive system; Development and regeneration; Biosynthesis of other secondary metabolites; Translation; Amino acid metabolism; Chemical structure transformation maps; Infectious disease: parasitic; Global and overview maps	153-94-6	HMDB0013609	BioDeepDB	2	pos	1213950634	4571925265	4250848817	1412368662	15520252916	4325557444	2298091074	12412040181	1101646900	5620813590	1001913541	14249527852	1595339644	5794093153	7404045392	1985348912	3121047441	7886391850	4550788536	2483232847	1348877957	4459206231	7619958337	2326325656	6523159253	4632053050	2593999507	1487584417	5878263008	2480932398	712864299.2	2166291672	2097878939
M224T33	Hydroxykynurenine	223.9876	32.6	224.0797	3.647956146	C10H12N2O4	[M]+	Organooxygen compounds	Carbonyl compounds	C02794		484-78-6 / 2147-61-7	HMDB0000732	BioDeepDB	2	pos	101754671.4	1027721360	141509892.1	90453152.91	18146612.77	422486214.6	9883630.654	1094925618	20394482.56	68842883.79	52807427.61	12903788.23	108764968.2	146509854.2	110159002.1	2685513.381	169275921.7	240490435	1965396.314	169456708.2	165655434.7	274964488.8	97198181.36	133011037.6	527834412.9	123832783.3	13860653.68	12221094.27	18665631.68	1857534.566	8214660.288	2134532.353	6595112.903
M224T814	Methyl jasmonate	223.9886	813.6	224.1412	3.170781138	C13H20O3	[M]+	Fatty Acyls	Lineolic acids and derivatives	C11512	Lipid metabolism; Global and overview maps	1211-29-6 / 39924-52-2	HMDB0036583	BioDeepDB	2	pos	34790424.71	71402983.22	183457547.7	198072791.6	647893534.4	221836877	133533607.5	157860369.5	111946914.6	273338500.6	219604991.6	223582258.2	276542309	289495942.7	178869362.7	301286371.6	136728781.8	152146512.5	220383130.1	309134852.4	289415160.7	167407331.6	345098848	230071703.5	196499809	302891211.5	177067238.2	205191439.4	155928285.7	298416006.5	127809748.8	248586275.6	239310772.5
M227T87	Carnosine	227.1144	86.6	226.1066	0.626061139	C9H14N4O3	[M+H]+	Peptidomimetics	Hybrid peptides	C00386	Amino acid metabolism; Metabolism of other amino acids; Global and overview maps	305-84-0	HMDB0000033	BioDeepDB	2	pos	24277337.15	19169208.25	21150010.69	22811392.53	23316573.63	20701217.84	20151491.35	20502303.08	21195301.91	19405519.13	23193723.79	20467937.49	25295300.39	20999649.53	24863855.7	23465005.44	22001776.87	26287004.85	25631485.97	20650135.33	23774327.2	19327955.21	21521009.01	20113607.72	20264757.67	20352224.26	21480763.73	24760034.7	23172189.13	23812863.56	25524833.83	25730759.42	21727455.94
M227T784	Deoxycytidine	227.1796	784.5	227.0906	16.84087533	C9H13N3O4	[M]+	Pyrimidine nucleosides	Pyrimidine 2'-deoxyribonucleosides	C00881	Membrane transport; Global and overview maps; Nucleotide metabolism	951-77-9	HMDB0000014	BioDeepDB	2	pos	4135381.9	19649975.24	16525010.99	8462580.193	2066935.247	13092126.93	15278573.33	11340881.51	3097106.289	15253483.84	4652225.654	13566319.28	411876326.3	20257190.35	25613300.03	4927773.455	17006960.47	15628336.2	8508421.323	16190408.66	10916913.21	11586011.52	13908167.27	9591651.605	18950355.47	12586865.01	10823827.99	36330731.44	18299110.57	19741835.82	16361979.19	7781416.261	14494550.75
M228T791_1	Deoxyuridine	228.1958	790.6	228.0746	0.061149789	C9H12N2O5	[M]+	Pyrimidine nucleosides	Pyrimidine 2'-deoxyribonucleosides	C00526	Membrane transport; Global and overview maps; Nucleotide metabolism	951-78-0	HMDB0000012	BioDeepDB	2	pos	195888259.6	242521592.3	158473484.2	11179066.71	59991117.86	51405802.48	56266011.14	39399974.45	61859340.43	128827803.1	631764741.1	129312546.7	527484155.5	250745260.7	467902643.3	570226536.7	299573182	270798106.9	199964001.2	118751871.1	927935212.5	255897879.7	369899297.8	785172289.5	58459169.21	200597889.2	218434256.4	607123927.2	347839408.9	828909807.1	1184512127	498607438.4	915409923.6
M241T89	L-Cystine	241.0311	88.5	240.0238	0.099572213	C6H12N2O4S2	[M+H]+	Carboxylic acids and derivatives	Amino acids, peptides, and analogues	C00491	Membrane transport; Cell growth and death; Digestive system; Amino acid metabolism; Global and overview maps	56-89-3	HMDB0000192	BioDeepDB	2	pos	5238153.794	20476041.7	4113435.318	4717584.684	4594368.144	4625620.681	4994681.36	4413924.385	3879513.036	23886604.32	12189665.83	3919453.82	4543354.217	10440712.51	12041625.44	1216824.555	2975062.354	3609093.477	30106399.29	3254042.557	8862744.39	4718243.661	11988307.82	2608763.924	2805772.822	1703590.342	3453773.78	4856924.609	5197279.07	3110681.858	3050124.601	2166067.966	2820484.897
M243T460	Lumichrome	243.0878	459.8	242.0804	0.254899222	C12H10N4O2	[M+H]+			C01727	Metabolism of cofactors and vitamins	1086-80-2		BioDeepDB	2	pos	16378.91204	500602.5264	5727865.693	34633.89152	256002.9401	77280.01818	778279.5498	637424.1413	259973.4196	736026.5216	935515.8833	5726467.48	18923.74766	5119604.377	4013990.095	124507.2292	1144435.032	217728.4998	13793088.61	5039300.842	6932136.958	427894.7493	4107434.709	6472707.739	9070907.75	15285769.39	790710.3477	3983360.08	4757556.271	5161293.52	1711014.294	2390912.332	2196301.341
M252T321	5'-Deoxyadenosine	252.1092	320.9	251.1018	0.491850357	C10H13N5O3	[M+H]+	5'-deoxyribonucleosides		C05198		4754-39-6	HMDB0001983	BioDeepDB	2	pos	701743.0452	3114966.137	3058448.942	1508371.103	1526878.424	2651802.8	22532605.77	3989483.693	10455404.88	1367392.987	1634572.523	3681957.455	1666968.284	2697807.268	1624241.368	1272138.566	3011112.505	1741877.339	7552433.449	9121745.944	20906989.52	8330201.498	3026268.585	11669855.81	9060654.709	31938657.85	7384739.765	1092832.196	1627077.043	1907614.433	1188613.201	856528.9569	2275659.86
M238T687	Biopterin	238.0895	687.5	237.0862	16.69960246	C9H11N5O3	[M+H]+	Pteridines and derivatives	Pterins and derivatives	C06313	Metabolism of cofactors and vitamins; Global and overview maps	22150-76-1	HMDB0000468	BioDeepDB	2	pos	1018796.216	2141016.243	8813890.875	791086.7612	3244186.918	3160688.049	3162112.614	3182117.842	2985780.868	1705143.453	3297623.939	10563573.12	1513228.36	1310554.917	1078225.988	1942568.058	1147373.446	1935292.221	926853.6405	5468199.06	3916686.023	5258469.395	1304243.02	3267328.208	3097891.612	5228303.945	2207572.051	664381.9529	725472.2001	2817439.871	533330.1625	906680.5674	1351854.956
M252T196	2'-Deoxyadenosine	252.1094	196.5	251.102	0.491849967	C10H13N5O3	[M+H]+			C00559	Membrane transport; Global and overview maps; Nucleotide metabolism	16373-93-6	HMDB0000101	BioDeepDB	2	pos	25652116.45	100707209	112008739.6	49490634.76	27448792.13	70363596.91	156535942.4	150863476.8	311069745.1	46112707.49	71737081.76	168586842.5	75794691.77	180238716.2	127611706.4	35183041.09	113427019	72428548.64	212620739.2	254474404	83888377.09	355916820.7	173868927.7	319623743.2	320354927.1	143147900.4	261555494	90255190.84	106480305.6	97019643.71	42549890.01	39075453.7	49481665.02
M271T704	Baicalein	271.0604	704.3	270.0528	0.291782001	C15H10O5	[M+H]+	Flavonoids	Flavonoid glycosides	C10023		192224-98-9 / 491-67-8	HMDB0031991	BioDeepDB	2	pos	46112917.25	187104423.9	1112142613	185247466.4	633970501.8	124848628.1	1412893994	298324933.6	690505967.8	73570255.26	85119847.68	1675887981	78673004.66	1203487603	536616974.3	250038138.3	377044047.4	103762613.2	198521024.9	866206920.6	417741097.8	1431270874	452534006.6	120149760.5	972012387	213840889	271336732	234094460	434757056.8	243134899.3	169833848.1	286429515.7	127977134.7
M272T455	17a-Estradiol	272.1862	454.9	272.1776	4.82645759	C18H24O2	[M]+	Steroids and steroid derivatives	Estrane steroids	C02537	Lipid metabolism	57-91-0	HMDB0000429	BioDeepDB	2	pos	960950.5954	9578590.219	9671332.803	1823398.203	779954.1843	10571688.03	2356502.644	4295918.221	6213032.059	2001310.592	1104254.313	11904765.36	3062255.071	5628430.745	4993168.247	857597.8208	1279136.71	1177187.065	970718.3741	2224551.854	3874817.467	1962188.458	847609.3905	2245138.957	3838590.07	3014190.271	2893569.001	2046174.052	2891374.575	3766997.15	1761579.084	779967.1069	1113690.773
M259T799	6-Phosphogluconic acid	259.1694	798.5	276.0246	0.600626706	C6H13O10P	[M+H-H2O]+	Organooxygen compounds	Carbohydrates and carbohydrate conjugates	C00345	Carbohydrate metabolism; Global and overview maps	921-62-0 / 53411-70-4	HMDB0001316	BioDeepDB	2	pos	9960738.846	61351980.08	50201879.25	12105728.4	107500648.1	126351815.2	33543889.94	68781454.58	139400013.5	12894070.53	13558702.38	38544646.36	9102545.026	26367410.11	2538260.514	11162418.35	33570415.21	40021647.54	13572567.45	4250773.537	11260227.03	32634476.74	29730312.35	10672462.69	13469586.23	19180289.83	14965190.57	812655.4085	9152782.261	5142812.074	4765937.126	9062285.245	7826745.673
M261T824	Alpha-Linolenic acid	261.2215	824	278.2246	16.59128364	C18H30O2	[M+H-H2O]+	Fatty Acyls	Lineolic acids and derivatives	C06427	Lipid metabolism; Chemical structure transformation maps; Global and overview maps	463-40-1	HMDB0001388	BioDeepDB	2	pos	30299125.7	289267055.1	187845903.1	112046279.3	31650053.68	53052471.87	35951013.99	67405738.07	63056842.95	69135934.15	44325549.54	84889731.9	102049904	280976341.4	92981598.84	55928962.12	133178037	68238028.96	39691517.31	9699238.692	47766833.6	20371667.5	118313010.5	32189360.45	9934440.139	99973733.62	118772665.8	63013181.08	111883785.7	97916413.17	77859962.55	66603337.08	69787222.9
M281T803_1	Linoleic acid	281.2474	803.4	280.2402	0.27022472	C18H32O2	[M+H]+	Fatty Acyls	Lineolic acids and derivatives	C01595	Lipid metabolism; Chemical structure transformation maps; Global and overview maps	60-33-3	HMDB0000673	BioDeepDB	2	pos	143545043.4	157733325.9	302236481.2	139863538.6	34626208.21	51922943.94	102206481.8	144026494.8	92734073.25	253860468.7	102309504.7	214764514.3	257391699.9	237981830.8	201311943.6	114789528.6	185017098.1	199330905.7	385710311	198686718.8	277052558.2	127271952.7	227520837.4	357643024.5	395675686.5	556340547	218415884.3	252110182.2	278684817.2	194633437.2	187100270.1	301834154.3	612991116.3
M282T328	1-Methyladenosine	282.1201	327.7	281.1124	0.060922636	C11H15N5O4	[M+H]+	Purine nucleosides		C02494		15763-06-1	HMDB0003331	BioDeepDB	2	pos	2110116.409	1904881.416	6148290.254	6867287.723	6470627.007	6014061.153	9282298.201	3330037.865	14364176.69	941430.1173	1017493.085	5304654.976	1230493.593	1599736.873	1118181.925	3387743.506	2010135.342	3442631.688	906034.951	4243732.767	2787167.181	3439346.977	2310744.867	2117815.546	3546329.431	2916972.95	3440564.578	573173.844	763615.4426	1636917.542	542853.5908	414075.9828	3422094.321
M283T31	Oleic acid	283.2621	31.3	282.2559	3.76622647	C18H34O2	[M+H]+	Fatty Acyls	Fatty acids and conjugates	C00712	Lipid metabolism; Chemical structure transformation maps; Aging	112-80-1	HMDB0000207	BioDeepDB	2	pos	20234347.06	11409861.46	12701843.37	2753012.89	6595674.737	8509446.382	4795470.512	10164626.88	10860838.81	6263096.678	14350877.53	10660768.43	12914290.68	10868980.01	12283993.18	2154618.028	11959976.29	4380209.836	7987891.252	6216746.098	13651050.86	12697256.08	12095018.51	9244863.138	12981653.56	13230355.86	23454218.6	4350324.826	12525123.16	5225974.911	3702359.059	7061699.183	10782284.61
M285T830	Biochanin A	285.2047	830.4	284.0685	1.45625942	C16H12O5	[M+H]+	Isoflavonoids	O-methylated isoflavonoids	C00814	Chemical structure transformation maps; Biosynthesis of other secondary metabolites; Global and overview maps	491-80-5	HMDB0002338	BioDeepDB	2	pos	308624.7651	504195.5981	2548020.828	890500.4912	449086.8035	689995.7416	623024.1816	833980.8002	1406117.555	3523173.789	2799766.839	1289204.514	2201549.345	21728428.33	3722915.867	1072731	3585301.541	568271.9551	1313041.663	4670387.344	7395412.69	1107078.927	16460238.39	27192292.94	1582768.248	67065521.02	1325661.454	2033734.705	8258205.449	1051266.464	1663817.026	426789.7271	8134212.31
M287T799_3	Luteolin	287.2005	798.8	286.0477	1.489323225	C15H10O6	[M+H]+	Flavonoids	Flavones	C01514	Biosynthesis of other secondary metabolites; Global and overview maps	491-70-3	HMDB0005800	BioDeepDB	2	pos	5154553459	1598200245	2821977098	3384289596	3116071181	5894490143	2352647884	1978298641	1472092717	1018600641	1060349722	4613870504	3025998394	3216315278	1409730520	7118959076	4758141883	4009108999	4280690943	1531308214	1552640460	5639825884	1912370925	1811336297	946490287.7	740486056.5	2116557681	5042803240	4036022074	1308938641	2555485088	2373470781	4548719305
M288T802	Dehydroepiandrosterone	288.2896	801.9	288.2089	0.887846912	C19H28O2	[M]+	Steroids and steroid derivatives	Androstane steroids	C01227	Cancer: overview; Endocrine system; Lipid metabolism; Xenobiotics biodegradation and metabolism; Cancer: specific types; Global and overview maps	53-43-0	HMDB0000077	BioDeepDB	2	pos	4136.756748	1401431.26	858366.1495	4704583.603	2121730.299	4848900.177	2057578.54	5514867.628	203025.6288	5699590.151	6427275.468	1982695.813	5939995.068	1209428.211	1785157.438	2340962.027	4426169.333	1760740.877	4376240.185	4900281.328	2146848.108	861840.1028	2839299.863	2203408.009	3002793.802	1010904.608	1574992.74	2579605.417	3554552.29	7363796.84	2834395.545	3535643.583	4060598.521
M271T778	Testosterone	271.2057	777.9	288.2089	15.61176627	C19H28O2	[M+H-H2O]+			C00535	Cancer: overview; Drug resistance: antineoplastic; Endocrine system; Lipid metabolism; Xenobiotics biodegradation and metabolism; Cancer: specific types; Target-based classification: Nuclear receptors; Global and overview maps	58-22-0		BioDeepDB	2	pos	2905908.311	26935426.9	7246628.649	2367614	12523652.25	16561388.97	7746609.873	54628788.81	30981292.29	8188364.077	7060132.62	11528591.56	1923704.093	4150519.967	3307258.121	6518043.35	14910929.46	3573536.63	7071600.355	40526047.62	3225830.521	3727481.274	7337107.751	4619894.705	4255198.136	17364429.65	4426004.744	3231625.448	8846060.788	3332678.055	2701080.614	2906160.56	3067936.262
M291T801	Androsterone	291.1951	801	290.2246	3.978586597	C19H30O2	[M+H]+	Steroids and steroid derivatives	Androstane steroids	C00523	Lipid metabolism	53-41-8	HMDB0000031	BioDeepDB	2	pos	4367669.334	10436094.42	35918446.65	6858599.887	24869775.04	9358108.294	7372630.117	13871159.3	71451489.13	6570525.664	19864528.37	34309724.06	41620525.44	56677024.31	41339054.83	7947611.101	67832378.27	25543387.61	45543697.93	118985493.5	75509246.3	26652219.21	41298122.36	68499586.01	41766404.8	80573527.17	44304647.94	28511385.59	98748674.87	51687973.26	26618795.57	63133023.28	25976642.72
M295T84_2	Indican	294.9389	84	295.1056	0.012913163	C14H17NO6	[M]+			C08481		487-60-5		BioDeepDB	2	pos	625440.2413	7184181.62	4267189.175	4853139.13	150326.0136	1222933.705	10259.83145	1736536.554	404123.3735	5590665.266	4406995.39	2111584.535	4367025.911	5885597.613	5669175.546	3585631.724	1112470.261	2235206.172	5740257.671	5886544.328	6802232.678	1975689.127	7043501.91	4516754.398	5514021.774	3488181.091	2335798.855	4018679.458	4291227.547	6311784.301	3056143.207	5379034.005	6932945.383
M298T387	5'-Methylthioadenosine	298.0962	387.2	297.0896	2.267724312	C11H15N5O3S	[M+H]+	5'-deoxyribonucleosides	5'-deoxy-5'-thionucleosides	C00170	Chemical structure transformation maps; Amino acid metabolism; Global and overview maps; Metabolism of terpenoids and polyketides	2457-80-9	HMDB0001173	BioDeepDB	2	pos	216288.0043	2552746.43	2770548.405	16054355.86	187405.4322	115128.5682	343410.994	8297400.045	1925059.225	6888246.137	10109904.88	950657.6893	17228070.74	20525975.68	13646600.51	13936410.09	3629675.111	13536750.73	33336868.88	17410569.89	25118453.49	22249301.78	13761314.26	24501757.05	23027948.66	16858532.39	5397773.634	17619869.52	8595541.417	423950.2251	8518409.195	16214069.38	10889317.65
M302T790	Sphinganine	302.3052	789.8	301.2981	0.582193095	C18H39NO2	[M+H]+	Organonitrogen compounds	Amines	C00836	Lipid metabolism; Signal transduction; Global and overview maps	764-22-7	HMDB0000269	BioDeepDB	2	pos	372791977.5	5263343472	6959404134	2622794851	251818640.4	1769445434	2468994530	11058235418	547497919.7	4685345674	4501916429	7265477162	12783847316	10362588977	5963021035	2052567267	3085002734	9737475370	363457045.5	2966636112	391242162.6	5695829129	3405315537	404004259.4	6780879339	537484435.6	5877005348	3095730426	4048504325	5570659549	3094154187	3355539610	4830086186
M303T663	Quercetin	303.196	663.3	302.0427	18.67394436	C15H10O7	[M+H]+	Flavonoids	Flavones	C00389	Signal transduction; Biosynthesis of other secondary metabolites; Global and overview maps	117-39-5	HMDB0005794	BioDeepDB	2	pos	91953815.03	181384728	214820264.9	5158573.845	11929926.35	431264431.1	23388779.88	8706292.886	614954201.6	49194328.58	4942573.973	10452505.07	4379556.153	98689820.2	6108508.891	78621387.92	13945925.09	6539970.191	10127051.56	20110965.41	17073571.77	163443876.4	9233568.347	16743612.93	99792406.02	131747998.5	12802262.25	27046345.44	4672038.354	6798700.206	5240150.992	27387281.52	6559996.316
M287T645	Fisetin	287.0556	645	286.048	0.066905718	C15H10O6	[M+H]+			C10041		345909-34-4		BioDeepDB	2	pos	549139.8558	2258489.071	893265.8106	109064.2933	1250595.671	280197.5684	7569909.313	3544851.72	788633.8431	284379.4792	692539.4735	2231968.505	287240.2192	687187.0063	707244.7652	769047.2939	1501005.179	496574.6463	1840561.75	3355600.604	1856333.375	3025565.337	1815500.004	2010392.817	923950.8841	3704789.718	2490333.77	626947.4839	1221406.843	1294984.429	897859.1501	1310702.8	1198089.939
M287T545	Kaempferol	287.0551	544.9	286.0477	0.431972816	C15H10O6	[M+H]+	Flavonoids	Flavones	C05903	Chemical structure transformation maps; Biosynthesis of other secondary metabolites; Global and overview maps	520-18-3	HMDB0005801	BioDeepDB	2	pos	1080362.448	1139165.251	4137517.549	1112597.194	419272.3002	643251.2683	1263846.759	2002711.051	1036851.649	1395722.688	2701325.284	2221742.859	684105.3242	4002763.132	1248076.79	1463572.849	2062723.15	1236679.986	1155503.4	1401339.766	1992735.556	2723369.75	1392432.733	1584503.388	1964158.676	1871921.385	1481764.978	1130229.371	1072758.405	1453044.27	1155543.576	2058303.487	2058123.288
M307T827_2	8,11,14-Eicosatrienoic acid	307.2634	826.9	306.2559	0.729016212	C20H34O2	[M+H]+	Fatty Acyls	Fatty acids and conjugates	C03242	Lipid metabolism; Global and overview maps	1783-84-2	HMDB0002925	BioDeepDB	2	pos	2266553.292	11439545.77	7397261.53	4068123.642	2032186.46	2504297.253	9555996.951	7892108.431	6632669.96	2888844.276	2972534.278	13649204.29	4391731.02	8771823.405	4636804.843	2717494.575	5378195.462	4489268.115	6024535.712	10112483.01	7204305.996	10556179.5	4377201.316	7853030.572	9778556.469	10673585.47	10980753.74	2581477.453	3501166.647	3721971.005	2060662.372	729335.2654	4051323.882
M273T586	Catechin	273.0755	586	290.079	14.40627226	C15H14O6	[M+H-H2O]+	Flavonoids	Flavans	C06562	Chemical structure transformation maps; Biosynthesis of other secondary metabolites; Global and overview maps	154-23-4	HMDB0002780	MoNA	2	pos	1933980.117	6342482.576	9296983.261	2508244.673	2725510.556	3487135.794	17937594.33	15255044.96	2267641.354	1955934.871	5186498.41	23354869.33	2325683.615	2531709.431	3123163.887	4442500.755	4337451.464	1285709.475	3939833.969	21045408.27	3705360.797	21671981.09	11885639.06	10860027.96	16646378.96	18207865.6	26845837.29	2915156.332	3521424.244	8923529.382	2111641.526	1376511.102	8344899.563
M312T839_2	Aflatoxin B1	312.362	839.4	312.0634	1.646608755	C17H12O6	[M]+	Coumarins and derivatives	Furanocoumarins	C06800	Biosynthesis of other secondary metabolites; Global and overview maps; Xenobiotics biodegradation and metabolism; Cancer: specific types	1162-65-8	HMDB0006552	BioDeepDB	2	pos	1926768.957	3834118.67	1901719.395	1759839.301	3679318.253	1761199.304	7061138.952	4500915.848	6083073.437	4363626.62	2945363.995	5129441.964	9195441.894	4297460.648	3706021.547	6047725.006	19379656.19	12340767.28	5472693.562	3796143.263	5169588.956	8946025.48	7909369.456	4813419.316	3694669.989	8882353.178	9792426.763	3043297.336	4494286.638	4253636.149	3362550.683	2738686.973	4161372.6
M303T711_2	Hesperetin	303.2316	710.7	302.079	3.012310504	C16H14O6	[M+H]+	Flavonoids	O-methylated flavonoids	C01709	Biosynthesis of other secondary metabolites	520-33-2	HMDB0005782	BioDeepDB	2	pos	413420.2568	4888404.392	5221933.444	711516.3711	3099463.777	5942733.431	3710271.668	8868474.014	6686950.124	6718680.318	854112.5143	6386567.508	1943386.168	4180830.66	7528978.697	3585371.643	19912041.53	2959830.285	3244184.022	1680437.664	5934803.258	6403900.414	5890349.799	3780237.714	6247534.101	7057776.192	4901963.63	767852.3129	7667934.216	1023677.465	776122.7293	1890639.387	2605799.96
M330T803	17-Hydroxyprogesterone	330.2638	802.5	330.2195	2.051213018	C21H30O3	[M]+	Steroids and steroid derivatives	Pregnane steroids	C01176	Lipid metabolism; Endocrine and metabolic disease; Global and overview maps; Endocrine system	68-96-2	HMDB0000374	BioDeepDB	2	pos	5271647.642	7745337.3	16349621.19	4524334.276	45934501.99	10756353.97	4156008.868	5558587.368	6934691.628	1846932.97	6154508.875	7041039.427	14041360.53	7566283.093	5498736.876	31422102.11	9382345.284	8994750.064	69324636.09	3487163.795	34706554.89	3533990.519	2838155.911	7065963.535	7645956.255	4927136.259	8653745.351	6901277.872	10195918.2	12249688.53	3346722.271	8606313.123	5395882.033
M331T805	dAMP	331.0015	805.4	331.0682	2.762422285	C10H14N5O6P	[M]+	Purine nucleotides	Purine deoxyribonucleotides	C00360	Global and overview maps; Nucleotide metabolism	653-63-4	HMDB0000905	BioDeepDB	2	pos	1495773.79	60366619.23	45173245.85	14917825.35	1674301.964	8869254.78	10904842.64	12700933.85	1623786.597	2842833.889	6246723.393	23348088.91	13267705.15	10815884.8	12603983.62	1489475.953	15683325.56	38034890.89	3569178.932	19151212.64	3400167.723	23882098.2	8786765.295	3328298.588	18468363.02	7413230.034	16315461.26	9432378.555	14772178.77	15702033.91	6868834.925	9003774.856	24434223.59
M321T838	Erucic acid	321.3155	838.5	338.3185	13.79952103	C22H42O2	[M+H-H2O]+	Fatty Acyls	Fatty acids and conjugates	C08316	Lipid metabolism	112-86-7	HMDB0002068	BioDeepDB	2	pos	287495.0304	2876895.219	2273376.806	298652.5256	470974.9473	727881.0844	3591901.948	3939686.567	927667.9703	1070777.214	1365889.573	2960203.305	1391597.089	2684528.442	1751012.758	582605.8471	2479907.16	867115.5455	1426545.275	5872921.191	3044465.467	4348536.837	2359422.918	3901990.641	4502804.015	4028590.81	643473.4326	1938841.015	1715229.174	2655901.021	1713694.468	1188683.826	3659881.843
M325T96	Sucrose	325.113	96.4	342.1162	2.608017492	C12H22O11	[M+H-H2O]+	Organooxygen compounds	Carbohydrates and carbohydrate conjugates	C00089	Membrane transport; Sensory system; Digestive system; Carbohydrate metabolism; Global and overview maps	57-50-1	HMDB0000258	BioDeepDB	2	pos	16349495.5	103302546.1	105177821.4	44229506.03	179155348.7	76171141.73	90250408.8	267114575	63729962.6	47954018.01	142621219.1	409460490.7	36487803.59	67184068.11	140386112	130734417.9	48110194.17	65698563.32	155339310.7	632220901.1	118772191.5	99827560.69	78657622.29	163348700.1	85511806.52	69016092.97	296333864.2	101597579.4	88529233.01	170562572.3	18078282.04	83981067.81	59102534.85
M319T740	12-Keto-tetrahydro-leukotriene B4	319.2268	740.1	336.2301	1.566284535	C20H32O4	[M+H-H2O]+	Fatty Acyls	Eicosanoids	C02165	Nervous system; Sensory system; Digestive system; Endocrine system; Lipid metabolism; Signaling molecules and interaction; Structure-based classification; Global and overview maps	71160-24-2	HMDB0002995	BioDeepDB	2	pos	2880084.863	46698881.68	35360951.29	4770918.936	15543.1657	11968126.28	104648836.6	48866667.94	398664.8748	12541905.27	15628692.1	72917003.7	24788448.58	54826341.37	21497876.9	7844398.307	14722673.2	28680944.47	5729467.905	57598649.25	20927577.86	47145318.39	38295161.54	16894517.02	51189823.2	25695588.24	64430440.37	8738075.478	11680995.29	10687613.67	5960595.093	5100597.77	11675586.68
M342T88	Cellobiose	342.1402	88.4	342.1162	3.610836908	C12H22O11	[M]+			C00185	Carbohydrate metabolism; Membrane transport; Global and overview maps	16462-44-5 / 528-50-7		BioDeepDB	2	pos	21710790.44	11293778.58	12965307.25	15357623.57	14900957.03	12328471.72	10754476.75	9475663.97	11648366.17	15006968.53	13300372.13	10069472.83	18285947.96	13455965.92	14201069.64	15586582.03	16440620.91	15332457.11	15850189.37	12610050.17	13580369.35	11759792.04	13159436.25	15409942.62	13571269.35	13885669.89	12207712.45	16640949.86	16410919.07	15788998.58	17868137.14	19021260.76	15518603.55
M360T796	Aldosterone	360.3098	796.2	360.1937	3.429792021	C21H28O5	[M]+	Steroids and steroid derivatives	Hydroxysteroids	C01780	Excretory system; Endocrine system; Lipid metabolism; Target-based classification: Nuclear receptors; Global and overview maps	52-39-1	HMDB0000037	BioDeepDB	2	pos	298060.8257	4589023.24	2405229.761	908010.8234	1354137.04	603934.3461	1238258.2	2206278.209	1041994.3	5268559.615	2087657.411	4306947.91	3766451.894	2200320.482	1924464.845	1642142.734	18308655.16	6430065.808	3193114.966	15477111.79	5423215.705	1746855.728	1633430.39	4132555.236	1847817.037	4853976.856	2745407.909	5836708.164	3659202.221	6566358.469	3165878.347	2460955.778	6691190.11
M363T84_2	GMP	362.9276	84.1	363.058	1.81601518	C10H14N5O8P	[M]+	Purine nucleotides	Purine ribonucleotides	C00144	Drug resistance: antineoplastic; Signal transduction; Sensory system; Nucleotide metabolism; Chemical structure transformation maps; Global and overview maps	85-32-5	HMDB0001397	BioDeepDB	2	pos	148699.2529	5095868.014	6181775.263	2138040.737	1342988.168	1962675.425	928888.8649	7255683.273	463822.8796	2579697.383	318746.7935	4914826.962	406907.7093	2819588.737	4453751.043	2033671.704	7067746.344	5269367.473	2140477.484	5197514.507	2225205.226	2178547.826	23460225.94	967858.0006	3304442.249	3169744.852	4981110.406	349955.7962	853368.4509	2077970.911	1140552.752	328829.4979	1028892.029
M346T542	Cortexolone	346.222	542.3	346.2144	21.9512336	C21H30O4	[M]+	Steroids and steroid derivatives	Hydroxysteroids	C05488	Lipid metabolism; Endocrine and metabolic disease; Global and overview maps; Endocrine system	152-58-9	HMDB0000015	BioDeepDB	2	pos	36533.5728	1921181.435	1322662.253	947630.1868	9351339.429	10388777.67	9905505.221	1872063.677	9015055.949	927338.4678	661680.5017	1502948.594	479702.3368	1275879.469	441259.3353	448865.3367	7407198.111	497466.764	858913.5678	696368.087	331961.7664	646713.3626	1442547.949	1580853.753	807643.0158	600032.9874	1052573.219	234932.6471	675111.0283	600944.7922	69762.60486	103952.0689	202938.8341
M373T542	Deoxycorticosterone acetate	373.2368	541.9	372.2301	1.543256185	C23H32O4	[M+H]+			C14554		56-47-3		BioDeepDB	2	pos	289634.1468	709191.5222	1419424.096	122925.5442	916141.8355	8017774.027	8526303.468	1102427.089	25485867.35	1170315.208	256758.9513	3600213.562	356783.6907	874719.2846	825771.1448	1785482.461	1481905.022	462977.6292	1567880.667	5917223.157	852959.0057	1692857.947	1599012.249	4030019.907	3257061.352	2229443.194	769327.6374	934165.3853	3943146.585	2032965.148	1082131.789	1095767.18	946745.1783
M377T460	Riboflavin	377.1454	459.9	376.1383	0.463629271	C17H20N4O6	[M+H]+	Pteridines and derivatives	Alloxazines and isoalloxazines	C00255	Metabolism of cofactors and vitamins; Global and overview maps; Membrane transport; Digestive system	83-88-5	HMDB0000244	BioDeepDB	2	pos	12701001.75	627400628.2	1016793895	144711321.8	37606657.96	655765492.9	86081895.87	1745613116	138200387.4	204013293.4	232265198.6	927620574.3	49233415.92	83408200.07	581409052.8	79307732.14	1273042323	457946270.2	602177274.3	659827024	328259244.7	167176772.5	1193329166	153404000.2	784107176.8	315512381.5	163122336.6	77901010.24	1072438171	476585202.3	184411970.5	221027696.7	50742515.69
M369T825	Tetracosanoic acid	369.3829	824.6	368.3654	27.67859584	C24H48O2	[M+H]+	Fatty Acyls	Fatty acids and conjugates	C08320	Lipid metabolism	557-59-5	HMDB0002003	BioDeepDB	2	pos	7984302.193	19123796.81	18891383.06	8458250.094	3351366.15	3346404.383	582204.164	28017847.03	7338237.433	24774644.29	45948237.49	49372571.95	16386744.18	66430217.77	26293802.98	20275983.66	35288639.14	19608226.14	12446924.93	67955709.57	35404527.5	23714520.04	80768007.27	22280740.69	47418096.74	24850492.3	33956916.29	4073680.963	9212243.966	4950639.132	10550253.83	10831226.33	10788713
M375T684	Ursodeoxycholic acid	375.2922	683.6	392.2927	6.128557961	C24H40O4	[M+H-H2O]+	Steroids and steroid derivatives	Bile acids, alcohols and derivatives	C07880	Lipid metabolism	128-13-2	HMDB0000946	BioDeepDB	2	pos	7745.36012	4034369.112	2009282.751	550436.1993	69663.26903	6020005.708	5747305.464	2592707.793	5886102.122	15282.60168	212363.8965	5935258.406	1026327.045	2562439.618	1362152.755	303074.6483	3506323.663	5869883.812	476647.1598	8959442.761	176802.7876	9648302.158	7451969.531	421355.2567	14298589.54	1650906.008	18265252.71	272678.561	1397726.546	154915.4137	251353.5902	644253.1105	46078.55487
M367T772	7-Dehydrocholesterol	367.3343	772.3	384.3392	6.898348453	C27H44O	[M+H-H2O]+	Steroids and steroid derivatives	Cholestane steroids	C01164	Lipid metabolism; Global and overview maps; Metabolism of terpenoids and polyketides	434-16-2	HMDB0000032	BioDeepDB	2	pos	1472489.587	7673434.202	7670945.685	1064802.292	941778.3645	2262168.521	12516095.77	17080682.89	15652177.62	4037629.544	3499153.166	13144520.83	6648801.467	7709216.955	2124546.844	3641625.582	8018893.894	8689991.599	4270741.637	19480290.32	8432188.869	14064174.57	8103967.296	10969335.06	11117763.82	17005083.41	7401296.698	5284373.191	4781085.748	4789760.035	2930626.421	3382277.715	5143216.728
M369T776	Cholesterol	369.3486	776.2	386.3549	3.0702702	C27H46O	[M+H-H2O]+	Steroids and steroid derivatives	Cholestane steroids	C00187	Endocrine and metabolic disease; Digestive system; Endocrine system; Lipid metabolism; Xenobiotics biodegradation and metabolism; Metabolism of terpenoids and polyketides; Cancer: specific types; Chemical structure transformation maps; Global and overview maps	57-88-5	HMDB0000067	BioDeepDB	2	pos	345024.1989	516500.2025	202278.4608	258318.1374	1291318.361	2852555.761	1058566.783	2088021.683	29533304.11	4040610.506	506626.326	743733.4856	430295.0287	533613.5582	641864.0837	2343557.635	2802343.76	2536809.693	692270.6996	251134.8686	862029.5112	667906.8677	908287.6743	214734.2329	7100660.53	719550.763	497730.6427	989210.1489	1211780.427	892978.1594	344810.1905	683794.9128	4942522.64
M415T815	Sodium deoxycholate	415.2842	815.2	414.2746	5.596167636	C24H39O4. Na	[M+H]+			C11171		302-95-4		BioDeepDB	2	pos	1332362.742	9597959.345	13504763.49	1160416.055	1914268.775	8397404.02	16701755.48	6179719.574	12440207.41	80702266.88	13045752.27	4597897.417	9852655.354	9906597.59	2741901.302	1853498.259	7745882.692	4684197.297	6893469.026	49100868.02	10095983.76	33518371.97	8047852.953	15293272.64	3238120.088	24348903.83	27690774.36	31037172.88	15343048.73	36753783.48	7394351.769	3560789.893	41190042.71
M398T810	S-Adenosylmethionine	398.2408	810.2	398.137	0.053082715	C15H22N6O5S	[M]+			C00019	Biosynthesis of other secondary metabolites; Metabolism of terpenoids and polyketides; Amino acid metabolism; Folding, sorting and degradation; Chemical structure transformation maps; Global and overview maps	17176-17-9		BioDeepDB	2	pos	11304676.1	107880924.4	225083867.2	7013674.476	28981009.4	70423490.5	55016835.28	66556506.03	467789677.3	50435201.97	32708445.44	16663009.9	17736167.88	169904884	91428346.39	40021811.91	36796716.98	69823988.84	92422089.36	84904909.01	66395982.17	63582527.83	91319651.83	58516309.44	68331719.67	80443826.1	70650772.75	30736390.37	42576489.9	34814740.31	9780227.852	18026706.42	39025289.25
M402T424	25-Hydroxycholesterol	402.212	423.9	402.3498	1.236586914	C27H46O2	[M]+	Steroids and steroid derivatives	Cholestane steroids	C15519	Lipid metabolism	2140-46-7	HMDB0006247	BioDeepDB	2	pos	143467.6326	179729.0591	273874.5519	108770.2656	158838.9165	384440.309	1498381.619	121914.3641	375123.1799	92373.48246	34576.45462	654386.3398	104001.5721	72612.44131	81472.08869	96066.79793	691674.5787	251505.5465	71774.49498	113280.7723	56064.24756	102648.1296	53684.46564	122675.1389	87528.03179	117950.1485	92614.40187	24709.73082	52749.65615	106338.7474	9632.804805	18781.21451	23546.49306
M498T500	Taurocholic acid	498.2851	500.5	515.2917	1.673740595	C26H45NO7S	[M+H-H2O]+	Steroids and steroid derivatives	Bile acids, alcohols and derivatives	C05122	Lipid metabolism; Metabolism of other amino acids; Global and overview maps; Digestive system	81-24-3	HMDB0000036	BioDeepDB	2	pos	2099644.356	140177580.6	6410104.306	91957640.95	5599289.051	1752816946	196090987.9	234550510.6	28253987.36	3971375.029	6303071.783	4474965.632	2349127.407	2823346.087	8919636.129	9743726.72	45088350.91	17773474.44	5808793.593	21641728.41	1261455.805	13616578.49	2451380.151	7717817.144	18190222.26	9977018.972	15091392.73	4235106.993	1527669.087	13249931.79	3763733.704	2811861.113	6951770.946
M103T77_2	Cadaverine	103.1234	77.4	102.1157	3.87884806	C5H14N2	[M+H]+	Organonitrogen compounds	Amines	C01672	Metabolism of other amino acids; Digestive system; Biosynthesis of other secondary metabolites; Amino acid metabolism; Chemical structure transformation maps; Global and overview maps	462-94-2	HMDB0002322	BioDeepDB	2	pos	686104161.2	475390665.6	649101024.9	749852716.7	444747838.7	380087261.8	376563186.3	634009085.1	411255073.2	429610142.2	1073273531	131702191	858002545.8	398038372.6	1152651929	1066820316	646765952.3	156215615.8	1910287458	726093451.8	1047155776	530594869.2	137253687.8	1081698691	691480316.9	1384428442	1068973926	1086491133	1348452572	832568153.2	612234043.1	858079626.5	139905111.6
M107T376	Benzaldehyde	107.0494	376.1	106.0419	2.092491878	C7H6O	[M+H]+	Benzene and substituted derivatives	Benzoyl derivatives	C00261	Xenobiotics biodegradation and metabolism; Global and overview maps	100-52-7	HMDB0006115	BioDeepDB	2	pos	25188403.96	56012630.57	29589076.36	35613209.2	64584520.38	30508556.77	19326721.78	53798761.12	32285092.72	16821407.75	62767405.85	20064161.95	37107889.34	29638367.01	31997689.32	28754508.13	59886687.85	26534453.41	55366065	20919102.72	20701251.28	24620506.57	27769084.11	7499227.111	44448236.07	65139005.67	37167371.86	32461028.89	38217039.51	38726513.13	56786851.7	12269176.25	29877736.22
M112T78	Histamine	112.0872	77.7	111.0796	2.676487592	C5H9N3	[M+H]+	Organonitrogen compounds	Amines	C00388	Nervous system; Sensory system; Digestive system; Target-based classification: G protein-coupled receptors; Signaling molecules and interaction; Amino acid metabolism; Immune disease; Chemical structure transformation maps; Immune system; Global and overview maps	51-45-6	HMDB0000870	BioDeepDB	2	pos	2302585956	5810928586	8157009335	1989065818	1673382738	543373194.3	6641014027	858931386	1367248069	1595317826	2396828190	7440212421	7993840275	11782502592	12313906609	1708215133	9769828430	8830397375	6348509975	7190187779	21236782029	8743991851	10963988783	9877292715	22546710721	5856115170	7982488840	9347404150	3513482281	15073981815	7513627979	6443784630	12457367023
M134T537	1,3-Dihydro-(2H)-indol-2-one	134.0594	537.3	133.0528	4.475627968	C8H7NO	[M+H]+	Indoles and derivatives	Indolines	C12312	Biosynthesis of other secondary metabolites; Global and overview maps	59-48-3	HMDB0061918	BioDeepDB	2	pos	367720904.6	2794242724	1955166381	1142975010	974833141.3	683561897	1291365155	884669219.9	846529115.6	694326320.6	708372794.1	1109745209	1381668929	2405657835	1267210316	412225821.1	632929726.2	884974550.4	2148788203	3373372036	2901958470	4790986871	1675768250	2585160892	5430636456	4778307313	3597436484	1375837223	1722359622	2272181307	1140955885	1290810952	3168058706
M138T537	2-Aminobenzoic acid	138.0551	537.2	137.0477	0.724348467	C7H7NO2	[M+H]+	Benzene and substituted derivatives	Benzoic acids and derivatives	C00108	Skeleton-based classification; Biosynthesis of other secondary metabolites; Xenobiotics biodegradation and metabolism; Amino acid metabolism; Chemical structure transformation maps; Global and overview maps	118-92-3	HMDB0001123	BioDeepDB	2	pos	32878823.41	23666961.35	31119918.52	33034073.05	23582782.08	52140700.6	14283410.64	5916987.048	21605872.94	53250261.56	33723983.24	5789341.156	31096580.15	39843855.05	36028694.82	50275763.44	20145245.33	35328982.03	49331517.26	26709893.97	46262372.42	30577502.49	6717523.963	38327745.21	19771725.76	18353317.87	13878993.98	18310470.29	15506075.01	29571481.65	17611964.57	8026345.477	6832092.18
M122T112	Benzamide	122.0598	112.1	121.0528	1.638541109	C7H7NO	[M+H]+	Benzene and substituted derivatives	Benzoic acids and derivatives	C09815	Xenobiotics biodegradation and metabolism; Global and overview maps	55-21-0	HMDB0004461	BioDeepDB	2	pos	69044560.46	85661947.44	64071682.65	67295551.67	84429404.97	40752843.98	63745820.79	68857118.93	67824753.54	95180038.2	71909508.66	77801673.1	112533848.2	62257649.11	105078739.5	82922380.38	76201932.51	76621118.16	89563252.5	82529471.12	84545673.26	73521798.35	66865550.53	78503977.66	80906253.76	89799312.51	68644815.02	94259481.53	73840925.04	125222891	101025024.6	80074566.54	64771054.36
M124T403	Isonicotinic acid	124.0389	402.6	123.032	3.031307114	C6H5NO2	[M+H]+	Pyridines and derivatives	Pyridinecarboxylic acids and derivatives	C07446	Xenobiotics biodegradation and metabolism	55-22-1	HMDB0060665	BioDeepDB	2	pos	157754766.1	277758241.5	385430043.6	746882326.8	85153868.51	76816500.44	79956364.83	403973322.8	579398999.1	914586338.7	284576070.4	78353125.52	270465883.7	345449925.2	758672966.3	255751054.9	61787101.25	264857065.4	725189411.1	878405680.2	747095456.1	66365879.46	312789510.8	364994864.4	256304815	1007362376	69864070.22	249710050.3	242189439.2	280910891.3	584416464.3	356634743.3	774453164.5
M145T242	1-Naphthol	145.0606	242.1	144.0575	28.10075595	C10H8O	[M+H]+	Naphthalenes	Naphthols and derivatives	C11714	Skeleton-based classification; Xenobiotics biodegradation and metabolism	90-15-3	HMDB0012138	BioDeepDB	2	pos	2222449.468	4151770.845	2060729.043	9149194.73	7572427.765	2767323.333	3141164.332	7135651.631	7677597.263	8740213.173	2176020.012	6621246.794	12221038.61	11932586.69	12834646.44	2634913.704	13762906.4	11937533.18	11169851.12	3184520.657	1735619.411	5428237.009	3567373.351	10235609.16	2746276.759	9178518.226	3988493.589	11076244.55	9115983.546	2763186.527	12232960.22	13610829.5	2107179.076
M146T98_2	Acetylcholine	146.1178	97.9	146.1181	1.368758632	C7H16NO2	[M+H]+	Organonitrogen compounds	Quaternary ammonium salts	C01996	Nervous system; Signal transduction; Sensory system; Endocrine system; Digestive system; Lipid metabolism; Neurodegenerative disease; Signaling molecules and interaction; Substance dependence; Cell motility	51-84-3	HMDB0000895	BioDeepDB	2	pos	735276544.6	3721260727	207786133	1771764061	5326003146	10275372275	3054332005	7232450431	519257807.3	1920149598	2245288918	2111032934	1989862704	144199015.6	706476734	1487528898	2451146618	4194794345	1601458317	4742503800	2765390471	8362537105	5275833503	1873658726	2560964479	1691446411	7578570120	36837407.95	1628800051	15653424.77	180256872.9	339919286.2	2186887009
M130T401	(2E)-Decenoyl-ACP	130.0866	401.3	129.079	2.306156053	C6H11NO2	[M+H]+	Carboxylic acids and derivatives	Amino acids, peptides, and analogues	C03969		52-52-8	HMDB0062225	BioDeepDB	2	pos	191009874.5	174923337.2	52033067.33	33006726.59	48794488.94	55874049.16	27966485.4	23448936.71	23784778.88	32065532.29	42494565.27	183888919	26179913.13	35072050.37	128159959.7	45027638.56	434837535.4	50213566.67	25459142.83	25091049.82	25961914.15	24826156.37	45038099.81	32845882.2	1760281.336	49505647.94	27302330.37	27413911.43	25049753.63	24788057.12	24648693.74	24095363.86	28649672.63
M131T649	Agmatine	131.1293	649.3	130.1218	1.525212138	C5H14N4	[M+H]+	Organonitrogen compounds	Guanidines	C00179	Amino acid metabolism; Global and overview maps	306-60-5	HMDB0001432	BioDeepDB	2	pos	26297691.22	125001354.9	8606188.519	30759169.02	1471272.761	8928943.275	2051984.1	4664505.005	2846748.984	41261350.67	37760888.5	4268974.465	71836575.32	67035913.06	64700900.36	3401079.891	3594722.069	13978940.23	34091150.97	4944581.728	64798207.81	9754547.386	4116983.198	39365885.46	2140228.13	55682833.3	1544989.35	66125936.92	56419915.57	53990997.18	73215466.7	80887841.92	62221131.38
M133T96	L-Ribulose	133.0497	96.5	150.0528	3.006395354	C5H10O5	[M+H-H2O]+	Organooxygen compounds	Carbohydrates and carbohydrate conjugates	C00310	Carbohydrate metabolism; Global and overview maps	2042-27-5/551-84-8	HMDB0003371	BioDeepDB	2	pos	64079118.39	68086109.68	56497532.17	56641675.71	70298276.66	64697413.66	55354494.07	51598664.1	46593743.49	44877255.44	47810898.36	46981281.42	41307535.68	50519261.65	59266312.89	53946814.38	63561136.17	74873546.95	61590605.46	64692596.2	74272865.59	71297716.11	69761504.66	70790562.72	60301345.81	66955913.58	75258159.56	71998903.78	69164129.28	68017096.99	67672075.79	72220872.66	72216481.43
M133T80	D-Ornithine	133.0973	80	132.0899	0.751330042	C5H12N2O2	[M+H]+	Carboxylic acids and derivatives	Amino acids, peptides, and analogues	C00515	Biosynthesis of other secondary metabolites; Global and overview maps	348-66-3	HMDB0003374	BioDeepDB	2	pos	404478177.6	298640939.5	989658172.7	328773430.9	1676292723	67309923.14	620290232.1	397283801.7	42988874.68	1233317727	257469095.5	218963734.3	113394475	250882063.4	259378868.3	261875161.5	222911549	1022097478	256042140	227065585.4	1731447113	234586960.6	226538128.9	1078773804	228141496.2	1130267835	227230252.5	2400478703	752561554.5	1032555871	292988833.2	1497754325	275058460.9
M136T545	p-Octopamine	136.0751	544.8	153.079	25.9709528	C8H11NO2	[M+H-H2O]+	Phenols	1-hydroxy-2-unsubstituted benzenoids	C04227	Signaling molecules and interaction	104-14-3	HMDB0004825	BioDeepDB	2	pos	867049981.2	325546062.2	1572522978	229615673.5	42724449.34	1918691459	13021377.47	31636544.21	51038079	847887806	830287335.5	1865192466	918543226.7	972221102.4	219994729.6	886921199.9	12726034.26	217872969.2	1336449912	244816787	225787649.8	313848745.5	281044927	226090668.2	1288073660	1813390487	262118321	1080372776	1002885149	182598754.6	159409228.8	187203298.4	958714055.1
M137T685	4-Methoxybenzaldehyde	137.0597	685.2	136.0524	0	C8H8O2	[M+H]+	Benzene and substituted derivatives	Benzoyl derivatives	C10761		123-11-5	HMDB0029686	BioDeepDB	2	pos	2064587.71	18144233.41	42257704.52	86831036.85	2127022.476	1416423.8	265005.9704	55915855.9	14663673.8	29619356.42	29052118.39	11198791.06	43926628.13	82610999.53	27138937.97	17432094.93	13326373.89	10544397.45	45787478.85	47349838.76	57859463.08	14189260.86	22443697.49	45555208.23	50666402.18	57174579.32	6755328.898	21767114.84	5726841.989	510729.4808	7428740.262	17279241.98	12615099.8
M142T624	Pelletierine	142.1228	623.8	141.1154	0.872484921	C8H15NO	[M+H]+	Piperidines		C06182	Chemical structure transformation maps; Biosynthesis of other secondary metabolites; Global and overview maps	539-00-4/4396-01-4	HMDB0030325	BioDeepDB	2	pos	118831382	55833568.83	118581662.8	46699994.8	214469752.1	169978486.8	326952283.3	318310000.5	338821197	27425055.69	49276187.72	217820152.2	26593761.07	43961133.96	26161609.49	39275113.27	131505634.4	10672449.07	28691492.78	39299180.86	31365345.38	57218837.99	41855327.47	23802720.22	28424078.6	42880586.59	47014327.56	10224044.41	11710728.2	20855757.95	6964318.951	9756343.54	14350150
M144T293	5-(2-Hydroxyethyl)-4-methylthiazole	144.048	292.9	143.0405	1.38842608	C6H9NOS	[M+H]+	Azoles	Thiazoles	C04294	Metabolism of cofactors and vitamins; Global and overview maps	137-00-8	HMDB0032985	BioDeepDB	2	pos	868724845.3	274278279	341622214.9	831732657.7	126365750.3	819507611.4	953698063.9	1617759969	770789023.6	274408431.4	930118993.1	534744608.3	380462062.8	674209619.1	735306007	904686814.1	173940263.7	323554710.8	371058251.8	923216590.4	315353825.7	1550980370	321788878.8	530495303.3	1070496681	317865569.3	283425117.3	477461119.1	508627271.3	879741377.9	221439974.1	179690334	475667917.2
M162T445	S-Allylcysteine	162.054	444.9	161.051	26.38626631	C6H11NO2S	[M+H]+	Carboxylic acids and derivatives	Amino acids, peptides, and analogues	C16759		21593-77-1	HMDB0034323	BioDeepDB	2	pos	653332412.7	17961464349	1672849218	473708728.4	432629332.1	1118054071	1521061617	83131653.76	2145105283	1360194091	201106168.2	2668400663	799523827.5	2342886989	2396653834	1273291472	1865921240	1304509817	12704700140	1105048131	12719342834	5459535742	3808206326	5288419.94	5779814.439	22619854.8	2274900065	23569487.51	505150549	342010949.5	361354808.7	31724758.61	1428977704
M150T147	7-Methyladenine	150.0775	147.2	149.0701	0.6663224	C6H7N5	[M+H]+	Imidazopyrimidines	Purines and purine derivatives	C02241		935-69-3	HMDB0011614	BioDeepDB	2	pos	28781712.43	226453349.8	26341203.94	13238494.8	15841102.61	13580520.4	151727781.4	216446695.1	224719758.6	83862953.88	21927970.41	256158466.6	32635945.41	51404264.73	40623874.16	12868218.69	26686314.97	163647278.9	95719045.01	45740086.1	135535142.9	358089251.5	28484375.87	169116556.2	227938229	78342740.89	345259197.5	63497821.61	20931965.07	117142103.1	140977327.3	18145868.38	137471441.6
M151T229	Piperonal	151.0389	228.8	150.0317	0.503181631	C8H6O3	[M+H]+	Benzodioxoles		C10812		120-57-0	HMDB0032612	BioDeepDB	2	pos	1698048.146	4139701.638	6674760.304	3902521.838	1665278.477	783136.7655	1929786.599	1743281.58	1481012.074	1747464.564	2261841.489	1470063.456	4240124.888	4355329.493	8263350.903	2697154.732	2031300.129	1114519.258	2026634.435	7384425.763	9012082.607	2443147.289	16366564.69	4963704.008	4776662.814	7984163.297	1624818.34	7728186.304	1856791.787	3216271.226	1217749.782	1341082.6	4505177.05
M150T554	Metaraminol	150.0915	554.4	167.0946	28.87571914	C9H13NO2	[M+H-H2O]+	Benzene and substituted derivatives	Phenylpropanes	C07146		54-49-9	HMDB0014748	BioDeepDB	2	pos	18630252.62	14916200.02	99300039.48	96422907.31	21813957.27	49357688.72	83578646.24	90872647.25	46527375.03	76882769.08	28424242.96	82817077.53	67191794.75	87267000.3	17752369.49	18316012.62	101340761.4	81997563.81	86483306.9	58103479.76	88689167.06	74641076.87	91810711.13	17863834.5	117661132.2	75099241.04	29805265.44	86436283.4	95129129.87	95767368.11	98740762.5	79291084.3	60631979.57
M171T103	2-Biphenylol	171.0766	103	170.0732	22.65651761	C12H10O	[M+H]+	Benzene and substituted derivatives	Biphenyls and derivatives	C02499		90-43-7	HMDB0032582	BioDeepDB	2	pos	31612665.97	14664775.34	42362459.27	19048485.78	17875477.27	26973235.68	13797572.08	13644161.34	13802038.57	17670034.16	18729704.51	13908887.35	17597675.4	62179422.09	17518908.19	96329247.2	45282835.6	14482662.79	16992143.95	13822942.4	59073815.66	52756261.43	198257520.1	85078093	149855745.8	33987400.37	14368459.54	114390959	62044479.2	67095097.92	196954007	114066888.7	48690584.47
M156T140_1	4-Nitrocatechol	156.0293	140.3	155.0219	0.79472253	C6H5NO4	[M+H]+	Phenols	Nitrophenols	C02235	Xenobiotics biodegradation and metabolism; Global and overview maps	3316-09-4	HMDB0002916	BioDeepDB	2	pos	44714274.66	42625110.11	43449259.21	49855419.83	47833409.56	48914199.34	41827969.67	43093554.02	44081572.18	39244239.27	47298852.99	53487921.34	56452678.19	50228837.87	51803570.33	53513694.97	52610442.65	65789699.85	54851869.84	50723606.69	48741720.37	53855864.18	49881786.78	56760163.23	54410406.93	52250771.65	51617377.45	47927707.53	52209126.42	54765067.51	56199950.67	58130272.84	55150992.1
M175T94	N-Acetylornithine	175.108	94.2	174.1004	1.713228408	C7H14N2O3	[M+H]+	Carboxylic acids and derivatives	Amino acids, peptides, and analogues	C00437	Amino acid metabolism; Global and overview maps	6205-08-9/2185-16-2	HMDB0003357	BioDeepDB	2	pos	145941452	3638405423	424741386	1527490720	111035874.3	426629866.7	360228735.6	704742190.7	427113136	975074031.9	270841008.3	569813815.5	292644188.6	569070795.3	683500271.8	221040779.3	299736351.7	472619966.4	707104747.3	1352814033	1495587160	617018202.3	555771070.9	450780837.7	700506739.3	635470423.3	942717686.8	341086477.8	824822484.2	250778183	1393937316	710491312.3	326825407.5
M180T381	beta-D-Glucosamine	180.0886	380.6	179.0794	10.68363017	C6H13NO5	[M+H]+	Carbohydrates and carbohydrate conjugates	Aminosaccharides	C08349		14257-69-3/3416-24-8	HMDB0030091	BioDeepDB	2	pos	1226490.803	10482425.79	7528376.174	2489088.856	6522024.149	2622224.342	2679893.92	20430549.94	4235782.035	3044621.464	1359992.142	14401825.6	1543569.584	2926214.297	3889361.284	2057214.936	6015388.378	5623478.01	3967727.343	4701235.884	3366120.081	7911908.425	30438424.19	1952577.192	8211170.804	3169070.163	6470449.325	2310026.504	1947806.693	1890049.542	1004060.977	1405464.7	1553110.841
M167T466_1	3,4-Dihydroxymandelic acid	167.0341	466.1	184.0372	1.796040449	C8H8O5	[M+H-H2O]+	Phenols	Benzenediols	C05580	Amino acid metabolism; Global and overview maps	775-01-9	HMDB0001866	BioDeepDB	2	pos	4731761.611	3822008.702	5426192.946	6879467.316	6642891.498	5350725.09	5690119.027	5486828.798	4382810.946	3756794.075	3996433.531	5428825.076	5140037.195	8859144.786	4701281.542	2860302.503	5882311.865	5012948.326	6413186.187	4813956.431	4267768.882	1912481.916	5324206.976	6452802.219	1711768.921	5535466.061	5559424.402	5710498.953	5776986.454	5111906.77	5925545.724	11834690.36	6196821.743
M168T100	3-Methoxyanthranilate	168.066	99.7	167.0582	2.975021718	C8H9NO3	[M+H]+	Benzene and substituted derivatives	Benzoic acids and derivatives	C05831	Amino acid metabolism	3177-80-8	HMDB0060374	BioDeepDB	2	pos	24855156.94	45014839.08	412582354.9	37391971.2	312682174.7	37570755.03	461929190.1	484050716.7	168547963.6	129868234.6	45513485.57	541852253.2	184487738.3	232053982.1	526492688	39973189.96	46865654.51	43908593.52	34474920.48	510458430.6	206727531.7	57536995.6	464777204	48708845.87	608903199.6	237734143.3	58852404.48	244424674.8	364189895.3	483159129	474660679.4	196444424.5	590020218.9
M167T32	Vanylglycol	167.0707	32.4	184.0736	0.598548998	C9H12O4	[M+H-H2O]+	Phenols	Methoxyphenols	C05594	Amino acid metabolism; Global and overview maps	534-82-7/67423-45-4	HMDB0001490	BioDeepDB	2	pos	57559873.74	573588807.2	460288980.8	345189031.2	49356138.98	83040130.66	166376672.7	138683196.2	105237984.7	199323322.1	361239235.1	379088011.1	470279960.1	284162862.6	312795286.7	193065613.1	91420136.56	36488750.08	77137079.84	155764334.3	183726373.8	354256084.5	118814405.3	93031919.56	156811029	135307796.4	229646894.2	56095799.38	134815334	78248030.22	107547274.5	75302287.18	182854747.8
M173T97	Sulfanilamide	173.0423	97.4	172.0306	25.42730881	C6H8N2O2S	[M+H]+	Benzene and substituted derivatives	Benzenesulfonamides	C07458		63-74-1	HMDB0014404	BioDeepDB	2	pos	35031350.47	300649478.8	191407146.4	167627837.3	52839050.19	113343492.5	24870112.24	234088051.3	20838079.49	116159000.6	75180161.94	126932048.3	23525941.88	141606067.4	129192167.6	134776781.8	180164034.8	219316902.8	303997950.4	307339343.9	184024435.8	136774701.6	270403156.9	91551013.99	221282411.7	147880108.9	29694876.02	32373855.65	142010848.7	23845063.71	113568919	67593343.7	20364181.99
M175T174	L-Theanine	175.108	173.7	174.1004	1.713228408	C7H14N2O3	[M+H]+	Carboxylic acids and derivatives	Amino acids, peptides, and analogues	C01047		3081-61-6	HMDB0034365	BioDeepDB	2	pos	172149639.5	706503438.2	295021955.9	186753097	65383261.33	753254076.2	173577574.1	284893616.2	172724887.5	777208669.3	483796556.9	385829108.7	174891142.1	285182939.6	2447931897	114437507.5	124704393.5	144037607.3	2111951941	325202610.6	4084959155	377037161.2	145512627.4	183410315.4	116768817.9	182478434.5	83617916.52	162829334.2	619726434.5	136248457.4	883728936.5	422135191.4	164694462.6
M194T640	3,4-Methylenedioxyamphetamine	194.1182	640.5	193.1103	0.883763815	C11H15NO2	[M+H]+	Benzodioxoles		C07577		4764-17-4 / 42542-10-9	HMDB0041931	BioDeepDB	2	pos	7837315.962	21513808.36	11436529.3	7635553.663	19993757.74	38747343.41	26711720.83	20736570.63	598459704.3	11948250.2	7858431.127	66390100.07	7457601.034	41755671.11	12642265.27	6865631.483	7478874.416	6458950.353	14815780.23	23481798.33	18621811.04	8736330.352	38472465.72	26784729.09	46941648.95	62909946.64	10861200.68	6696741.057	22359843.6	9682539.84	4909558.832	4148218.575	5922083.623
M198T814	Selenomethionine	198.0171	814	196.9955	0.012499395	C5H11NO2Se	[M+H]+	Carboxylic acids and derivatives	Amino acids, peptides, and analogues	C05335	Metabolism of other amino acids; Global and overview maps	3211-76-5	HMDB0003966	BioDeepDB	2	pos	64573716.21	174078955	178933958.1	122923164.4	115765049	80385609.74	400320594.5	180776551.6	135341083.8	647016299	101510118.2	164961251.2	806703972.7	1027502322	454477879.8	89930711.28	227525972.2	927567013.1	1305764201	434140769.4	633144064	76000176.53	662897385.3	600754415.8	1159918223	996956437.6	147529262.3	427412563.8	93237334.92	130694418.7	56969666.13	1660540459	307658692
M180T509	Metanephrine	180.1021	509.5	197.1052	24.06412807	C10H15NO3	[M+H-H2O]+	Phenols	Methoxyphenols	C05588	Amino acid metabolism; Global and overview maps	5001-33-2	HMDB0004063	BioDeepDB	2	pos	58107813.78	90976341.45	212015484.2	48126996.22	68940659.33	76115953.56	94606858.77	50314573.62	97760535.91	93023461.2	79776609.25	130495017.8	43572942.24	109727657.7	91671974.89	74363697.38	61700866.25	79566469.79	135745124.8	94999391.53	84064656.47	26799283.13	96107056.23	72983004.14	89072566.92	105115819.1	20449140.81	66404293.71	69132390.9	88036491.64	9145825.944	46308411.79	88390905.15
M180T711	Rimantadine	180.1744	711.2	179.1674	1.531849142	C12H21N	[M+H]+	Organonitrogen compounds	Amines	C07236		13392-28-4	HMDB0014621	BioDeepDB	2	pos	58533248.43	3063630.148	4446447.695	87662401.63	1675178.701	132588967.6	19954277.82	72457006.81	23324525.97	192298830.1	132463535.8	58983406.9	58621546.65	6133225.662	3999024.54	45301751.23	63044828.63	87924248.81	72420737.73	69866781.95	87853834.41	3338177.317	81621890.66	82787163.21	218949005.8	135688402.9	46155862.09	57790389	44983061.16	48250910.15	10154492.71	7897036.397	147596422.6
M182T150_2	Beta-Tyrosine	182.0673	149.6	181.0739	1.209122132	C9H11NO3	[M+H]+	Carboxylic acids and derivatives	Amino acids, peptides, and analogues	C04368	Amino acid metabolism		HMDB0003831	BioDeepDB	2	pos	15314007.14	20322661.7	17332827.06	10842552.86	162067356	150148958	95977160.28	55425322	169671294.6	9877030.123	11184144.82	32828188.94	8956703.713	22042557.57	9895335.866	6780059.522	35646581.61	17917371.15	10887266.15	18018731.21	12850160.35	23326800.28	36543574.25	12515800.66	15822187.2	19470389.75	19154730.59	5628596.849	6980133.538	8805950.214	9931022.656	9354153.892	7819659.825
M181T475	Theophylline	181.0761	474.6	180.0647	22.64241388	C7H8N4O2	[M+H]+	Imidazopyrimidines	Purines and purine derivatives	C07130	Chemical structure transformation maps; Biosynthesis of other secondary metabolites; Global and overview maps	58-55-9	HMDB0001889	BioDeepDB	2	pos	360175.6553	3347492.925	1315177.82	407410.9338	2770653.082	15036199.58	4019094.252	3764285.572	21486.45802	598959.8514	753921.4545	7428635.697	1643274.253	3301018.444	419370.6331	374102.3595	820944.1086	77040.05708	261019.1446	1973297.812	1208220.853	1901862.082	1386444.166	2794554.657	7448275.564	4409213.018	2383765.096	2257663.413	320846.8011	4239788.752	1612233.311	126762.9035	5161136.825
M184T105	Phosphorylcholine	184.0721	104.7	184.0739	4.630090644	C5H15NO4P	[M+H]+	Organonitrogen compounds	Quaternary ammonium salts	C00588	Lipid metabolism; Cancer: overview; Global and overview maps	3616-04-4 / 107-73-3	HMDB0001565	BioDeepDB	2	pos	151826820.5	572537279.9	375784113.9	200002241.3	19016088.07	145111976.7	16002121.57	487234275.8	16365081.49	47902254.48	247349436.1	7929692.302	30541141.22	11377988.32	289874899.6	32564013.09	207974179.3	406991253.3	118960122.7	9855088.343	594573768.1	122867341.3	8446573.384	20257077.73	366012456	12140146.69	14952340.25	59059386	131193442.5	33502868.61	38258732.14	139704009	172400235.1
M184T445	Normetanephrine	184.0968	445.4	183.0895	0	C9H13NO3	[M+H]+	Phenols	Methoxyphenols	C05589	Amino acid metabolism; Global and overview maps	97-31-4	HMDB0000819	BioDeepDB	2	pos	15368884.58	45470277.32	24740139.37	23417424	1053609312	1166778007	59699639.12	77740453.32	1194887865	74983093.42	41251798.62	176635341.1	22003894.76	34670322.25	24757581.19	15768775.38	22438745.33	52431987.1	77592985.28	40817845.19	75715901.22	142256484.7	25869103.71	64035101.75	53512546.9	27779572.23	178186667.2	18349398.34	17678039.41	35095557.89	23561261.93	21658567.04	36956045.28
M203T647	Sebacic acid	203.1281	647.1	202.1205	1.476900537	C10H18O4	[M+H]+	Fatty Acyls	Fatty acids and conjugates	C08277		111-20-6	HMDB0000792	BioDeepDB	2	pos	2678114.412	16238425.09	23829083.99	6080405.986	10114633.39	9722678.586	17364692.71	24837176.8	11797677.63	11207320.82	21904137.53	20804837.92	17424310.42	10478055.6	7276881.136	10373720.94	6981913.843	4868935.762	8723287.588	33531816.38	15919508.38	18350541.47	12280934.8	10136509.19	18721973.41	18608803.04	13530671.26	14866070.07	8873771.426	5426517.575	8432430.805	9393050.139	40286514.13
M202T377	Asymmetric dimethylarginine	202.1442	377.5	202.143	5.936356324	C8H18N4O2	[M]+	Carboxylic acids and derivatives	Amino acids, peptides, and analogues	C03626		30315-93-6/220805-22-1	HMDB0001539	BioDeepDB	2	pos	594845.6478	3034603.73	160271.6458	39657.44764	10118377.05	6284802.125	4485702.346	531597.5694	6739967.844	924880.3422	125473.8331	9205679.897	477436.6923	5272700.98	204960.6978	32829.35905	9477742.769	5429378.847	3206058.607	17005296.47	3665772.394	31611729.06	6016599.385	1025430.649	4514193.324	10469172.51	7277421.938	458454.6044	4034358.182	4691292.187	185085.1596	190959.269	760796.8238
M188T336	8-Amino-7-oxononanoate	188.128	336.3	187.1208	0.033742686	C9H17NO3	[M+H]+			C01092	Metabolism of cofactors and vitamins; Global and overview maps	4707-58-8		BioDeepDB	2	pos	5694982.35	9997464.55	63291511.09	5633833.807	3985532.456	6173100.335	8597155.391	35941971.99	17352853.12	18965116.9	24943293.94	50380987.85	17041972.79	28952246.1	12841074.68	8201213.803	7772745.141	24311064.3	19994887.34	67569577.48	18948381.7	28579488.69	22384445.35	19550848.9	88332443.37	31014786.81	13657058.83	46387311.83	24461061.23	62720049.4	11180791.78	16611667.92	67841076.03
M206T563	Indolelactic acid	206.0815	563.3	205.0739	1.455734746	C11H11NO3	[M+H]+	Indoles and derivatives	Indolyl carboxylic acids and derivatives	C02043		1821-52-9	HMDB0000671	BioDeepDB	2	pos	15812083.73	100415780.8	111111448.3	114505053.8	90135366.47	135108937.4	22064816.9	92363818.95	60249256.78	106498246.3	124972941.9	19374717.22	15767842.64	6922228.562	25209562.72	66110743.87	42188731.95	90681320.02	39721037.3	48895145.34	51448413.12	72650434.26	85949049.19	33454320.99	51004781.98	49945457.96	51616040	3599795.04	35014829.25	4262878.241	47105999.72	49547049.22	15236776.86
M189T139_2	N6-Acetyl-L-lysine	189.1236	139.4	188.1161	1.057509481	C8H16N2O3	[M+H]+	Carboxylic acids and derivatives	Amino acids, peptides, and analogues	C02727	Amino acid metabolism; Global and overview maps	692-04-6	HMDB0000206	BioDeepDB	2	pos	32044782.77	163675799.1	68535150.75	32418877.76	35518710.28	72224465.99	351292563.3	78264933.19	158949906.4	46360202.17	35810172.81	255647620.7	171985177.4	250398782.6	242232828	120969255.1	732728635.6	160170141.7	203914214.4	479684267.2	224001889.8	369107248.2	293097450.3	200626690.4	62856346.77	286614010.2	317507461.4	36947916.01	161839241.9	48918752.1	39369433.4	29116324.93	59504852.07
M207T476	4-(Methylnitrosamino)-1-(3-pyridyl)-1-butanone	207.1021	475.7	207.1008	6.277097142	C10H13N3O2	[M]+	Organooxygen compounds	Carbonyl compounds	C16453	Xenobiotics biodegradation and metabolism	64091-91-4	HMDB0011603	BioDeepDB	2	pos	3825818.751	13585276.37	10817118.53	5685858.687	3542856.81	6673937.56	34029302.74	19829365.82	10958697.63	7632992.755	5900308.957	23597090.64	12073449.67	15292144	10635970.96	5673172.466	15167883.75	18410379.2	7432604.313	14290836.86	8251374.327	22823197.5	15727944.73	11422153.92	17308362.3	14922244.08	28486878.66	5838608.394	20313225.43	18152104.21	7711187.407	3050304.801	14069951.37
M209T554	Elemicin	209.1173	553.5	208.1099	0.478200512	C12H16O3	[M+H]+	Benzene and substituted derivatives	Phenylpropenes	C10451		487-11-6	HMDB0033778	BioDeepDB	2	pos	11683994.23	94706822.06	5363943.092	17846703.61	5950544.158	7163144.895	6711407.209	35875984.51	10234071.96	149491235.2	45099149.62	3530211.637	26273751.72	14630092.21	141561175.7	40405384.97	34837942.01	144821437.5	11528001.91	4016518.719	2503887.511	4240886.35	31691910.51	37496673.71	6242320.477	5313850.111	3497794.891	26140295.93	13231892.99	10703887.19	40321284.11	13593894.74	13554131.34
M193T525	Sinapyl alcohol	193.0862	525.5	210.0892	1.553710208	C11H14O4	[M+H-H2O]+	Phenols	Methoxyphenols	C02325	Chemical structure transformation maps; Biosynthesis of other secondary metabolites; Global and overview maps	537-33-7	HMDB0013070	BioDeepDB	2	pos	2321066.762	4507131.013	13668386.26	8708456.708	1827717.949	1807619.647	1584845.675	3719096.358	1593751.198	1843726.882	1829971.708	760673.7654	8547459.413	3042480.249	1807479.324	2849671.796	11475448.43	1812409.845	1961547.367	13311464.91	5804559.055	5525938.506	11461301.76	4457877.253	10281412.87	4824969.954	1876382.815	9620435.679	8175618.494	10712348.57	2865053.596	5050201.274	13134506.13
M211T520	(-)-Jasmonic acid	211.1331	519.5	210.1256	1.060942126	C12H18O3	[M+H]+	Fatty Acyls	Lineolic acids and derivatives	C08491	Lipid metabolism; Signal transduction; Chemical structure transformation maps; Global and overview maps	c("6894-38-8", "59366-47-1")	HMDB0032797	mzCloud	2	pos	340485014.5	267432219	260097690.1	337291196.5	275464353.5	272305189	246121365	209137834.9	222801762.2	263488821	272441331	239855719.9	288848871.3	263641732.4	293876823.1	275269799.7	285934298.9	309827877.3	302110691.2	240062523.9	284992629.6	254508865.8	268602197.1	293880511.9	248221821.7	247767030.5	264628286.2	443356386.2	289138910.8	384087674.4	302779091.5	299748982.9	441529592.4
M203T722	Caryophyllene alpha-oxide	203.1795	722	220.1827	20.8387165	C15H24O	[M+H-H2O]+	Prenol lipids	Sesquiterpenoids	C16908		1139-30-6	HMDB0036789	BioDeepDB	2	pos	5154847.163	19406327.38	2462857.269	4291278.514	384695.63	10041329.91	26573811.1	6614579.747	3578140.451	623268.5288	7221895.955	13301062.68	6723374.083	14560940.51	2712571.496	4741839.331	9900598.507	6187007.444	1102411.59	18854508.93	1786676.701	14930373.03	13569996.93	1962323.875	5881389.118	2413104.833	22557427.68	1056424.898	1432721.19	1172289.483	721639.9198	693546.3981	3144609.749
M223T356	Neostigmine	223.1441	355.6	223.1447	0	C12H19N2O2	[M+H]+	Benzene and substituted derivatives	Phenoxy compounds	C07258		59-99-4	HMDB0015472	BioDeepDB	2	pos	50189137.48	16125591.54	65703638.33	69362429.64	58772886.11	34132757.28	45052688.66	34436493.81	28561721.06	55866207.2	63444049.06	96397899.93	91010560.78	55416167.54	85031408.25	50364235.99	55921949.75	48943260.76	34908890.82	42101285.65	84365061.72	54355088.11	103091947.7	136845292.8	115538849.9	54709096.65	66286261.88	99513036.32	104599099.9	107521777.2	84394887.08	105341569.2	90187260.21
M226T389	Aciclovir	226.0903	389.2	225.0862	14.04748457	C8H11N5O3	[M+H]+	Imidazopyrimidines	Purines and purine derivatives	C06810	Digestive system	59277-89-3	HMDB0014925	BioDeepDB	2	pos	687274.6707	13110590	8667962.47	713799.4388	7068338.62	15521102.62	9562620.745	92515519.77	1273717.158	952551.4361	657519.0317	5231537.847	2602612.07	1238035.615	4830644.18	1137283.661	2771136.415	7991861.205	2083832.72	4204681.377	2127754.118	5820879.479	17799648.43	960391.7587	1066895.28	1856188.684	16167470.22	1284502.582	760503.0829	1746946.333	8417986.843	6511092.113	2256722.079
M212T144	Methyldopa	212.0921	143.5	211.0845	1.527638229	C10H13NO4	[M+H]+	Phenylpropanoic acids		C07194		555-30-6	HMDB0011754	BioDeepDB	2	pos	6073097.336	26265284.03	115888372.7	62234347.52	15748084.58	16886017.61	24372497.64	30590585.32	40527568.81	21967155.04	21378752.56	22080372.89	15087347.79	48582113.19	25828974.17	39352948.43	15643483.45	64275323.98	223313911.3	151254194.3	178457026.8	41863285.51	265546327.6	132065813.4	138332940.9	223384892	33402743.59	46613584.37	275365429.1	101319051.2	62434460.9	88196614.95	24180267.21
M213T441	Harmine	213.1022	441.3	212.095	0.183029551	C13H12N2O	[M+H]+	Harmala alkaloids		C06538	Chemical structure transformation maps	442-51-3	HMDB0030311	MoNA	2	pos	53312974.01	103325151.8	182914122.6	22464842.85	128513231.4	101356654.2	154659888.9	144047290.7	230738773.1	38051736.91	47839390.65	61614318.34	40902841.44	35664327.07	38382276.01	13863497.32	29226854.82	47428445.49	24077673.08	38819992.55	47863580.67	92740196.82	39036816.03	44383620.08	11768626.73	76911456.8	66091555.47	21257229.03	47345657.38	11915143.56	42846261.51	19609065.4	40631883.79
M231T733	Dodecanedioic acid	231.1591	732.5	230.1518	0	C12H22O4	[M+H]+	Fatty Acyls	Fatty acids and conjugates	C02678		693-23-2	HMDB0000623	BioDeepDB	2	pos	15450603.47	121206547	169264953.3	29533873.19	63767416.32	38780780.83	97667580.55	85551032.84	63003301.36	52233485.14	52836342.48	151713685.1	45586871.72	73048297.95	47011685.32	56412422.19	38444462.15	48700940.01	36120661.27	81579626.99	60681523.48	147185086.8	48156595.79	73394074.01	89466501.23	104800151.6	103567434.1	36648757.65	29041556.6	52848120.61	23557188.93	23663313.44	58585202.94
M233T517	Nalidixic Acid	233.0923	516.6	232.0848	0.858029201	C12H12N2O3	[M+H]+	Diazanaphthalenes	Naphthyridines	C05079		389-08-2	HMDB0014917	BioDeepDB	2	pos	977301.1524	24616933.72	7702856.302	1785061.287	13758719.19	11165380.42	1776764.095	35661524.13	1524695.392	9124588.214	5769350.035	39104011.49	2429212.972	15250176.45	16307131.84	6869396.17	15248574.12	21962703.12	16517571.88	9925202.139	11876326.64	11135630.81	43928269.49	8881425.467	14170700.96	10413897.98	13017436.31	6510102.676	13121242.91	12643362.86	5782110.139	5220919.344	4805357.474
M237T549	Carbamazepine	237.1028	548.7	236.095	2.21001186	C15H12N2O	[M+H]+	Benzazepines	Dibenzazepines	C06868	Xenobiotics biodegradation and metabolism	298-46-4	HMDB0014704	BioDeepDB	2	pos	3152338.47	4544952.47	3836351.548	2420309.037	544861.6503	9818789.89	1316094.491	3246199.231	869972.9194	2067006.936	541560.037	5343830.576	1647206.824	3678168.413	2450986.193	2729658.398	2091493.497	5880878.223	602328.9996	6492725.735	970673.5888	1577547.186	4575336.974	2373717.99	9646376.945	3576467.23	3373937.46	479651.542	558579.744	449771.3927	400637.9525	423331.1495	1326977.199
M219T125	gamma-Glutamylalanine	219.0979	125		1.825667886	C7H11N2O5R	[M+H]+	Carboxylic acids and derivatives	Amino acids, peptides, and analogues	C03740	Metabolism of other amino acids; Global and overview maps	5875-41-2	HMDB0006248	BioDeepDB	2	pos	6449158.491	6572622.537	39068266.76	4754473.602	12961435.16	3309009.897	73623618.24	77874002.04	31592433.83	13894921.15	38384194.79	86083337.44	2097352.047	51378241.93	2139535.581	17752336.71	6043222.203	7906106.027	39460666.15	64600941.76	73669243.07	63493914.95	35327045.96	64319545.15	73271956.02	122906885.4	45425109.96	3488224.146	16192431.23	31037368.12	16475951.97	16725188.8	14318929.23
M237T392	Procaine	237.16	391.7	236.1525	0.501953791	C13H20N2O2	[M+H]+	Benzene and substituted derivatives	Benzoic acids and derivatives	C07375		59-46-1	HMDB0014859	BioDeepDB	2	pos	292538750.9	260460712.6	493997528	250942220.6	125961823.8	229726980.2	484413510	163788947	339338037.7	222876803.8	570896130.5	176124536.3	216700247.5	122882669.8	228787175.1	323358134.6	362937344.7	186808374.4	261401474.9	190634457.6	245438946.4	229612929.9	264219269.6	253874320.5	265161830.2	213154422.3	414980310.6	244161112.9	206600578.6	245923862.8	387082174	285653191.7	195165296.9
M219T689	Capsidiol	219.1747	689	236.1776	0.00068236	C15H24O2	[M+H-H2O]+	Prenol lipids	Sesquiterpenoids	C09627	Metabolism of terpenoids and polyketides	37208-05-2	HMDB0002352	BioDeepDB	2	pos	230915.4875	56146994.17	1417577.788	146151.1827	142827.6435	799136.6063	24915106.65	30688038.44	15190733.69	26003328.87	2930148.092	26756624.84	28131368.35	49290517.23	29078758.11	297857.8217	1594291.028	28062626.23	31555676.57	25672676.37	47824029.62	61096270.69	26814013.15	29487058.34	24165095.17	102504877	25002432.79	26619696.23	21375780.12	27541666.21	17229425.74	24456318.23	32342911.59
M240T589	Isoetharine	240.1598	589.4	239.1521	1.665557683	C13H21NO3	[M+H]+	Phenols	Benzenediols	C07053		530-08-5	HMDB0014366	BioDeepDB	2	pos	2507209.745	13550921.29	6279079.927	4668750.499	518835.3604	1041434.603	8402598.361	12176855.59	5030158.867	4575224.825	5903528.231	12450833.48	7174920.451	11767257.08	8925596.114	8376855.874	918357.8443	12218539.92	347684.6411	7658249.792	416682.5549	12351000.67	4990124.906	375520.5598	8127184.894	534009.6765	1715725.264	2509650.816	4242670.156	4619963.884	2599898.718	2117604.771	5450106.768
M223T325	Allocystathionine	223.0709	325.3	222.0674	16.92735359	C7H14N2O4S	[M+H]+	Carboxylic acids and derivatives	Amino acids, peptides, and analogues	C00542		535-34-2	HMDB0000455	BioDeepDB	2	pos	10899843.87	2494220.242	100976023.1	2442933.163	1993388.95	720941.8552	1452950.831	3251775.699	1343016.045	2929392.158	1541085.801	86123229.81	2832308.703	1799550.987	1297365.34	1059757.855	11024809.84	1322979.95	2994837.345	1137094.911	2691740.621	2226490.84	2382213.392	1204383.27	1305098.681	40866167.05	46151386.21	2900110.129	2019993.693	2888016.552	2307947.47	5230631.616	3427299.793
M241T526	Mefenamic acid	241.1084	525.8	241.1103	7.88027294	C15H15NO2	[M]+	Benzene and substituted derivatives	Benzoic acids and derivatives	C02168		61-68-7	HMDB0014922	BioDeepDB	2	pos	1733227.712	14391610.71	4383734.506	3622722.856	963916.9893	3485024.786	7172148.561	11662809.17	1825936.115	18552932.84	18178149.06	2475060.888	9945863.616	5901382.395	16322364.76	6140586.863	1825482.326	5516043.265	14080705.41	10921550.24	14224146.29	5854721.314	8110557.426	8317480.696	7736144.918	12113581.74	7829934.272	5623019.706	5952010.42	3557914.572	6845953.109	3046283.038	4469587.241
M226T475	Metyrapone	226.1089	474.5	226.1106	7.518501041	C14H14N2O	[M]+	Organooxygen compounds	Carbonyl compounds	C07205		54-36-4	HMDB0015146	BioDeepDB	2	pos	13775351.89	97285159.15	151087522.2	49922279.76	10605021.56	24735372.55	110494346.1	99111719.05	32723584.52	23458549.83	17809281.11	112807025.1	31284097.97	80418316.34	35624734.99	15372805.84	49451783.62	39985604.04	7467740.371	136981158.4	270673966.1	177883865	36725221.39	228986302.4	131506822.3	16517516.85	119351910.2	28020263.21	50589401.29	64996074.81	32038889.22	33167983.98	99104489.12
M245T474	Biotin	245.0964	474.4	244.0882	3.769945213	C10H16N2O3S	[M+H]+	Biotin and derivatives		C00120	Metabolism of cofactors and vitamins; Global and overview maps; Membrane transport; Digestive system	58-85-5	HMDB0000030	BioDeepDB	2	pos	59427334.3	55866857.24	60641518.62	62437563.09	61957575.41	63029317.79	64569968.64	43548976.53	58151754.48	39571089.3	50664651.43	41153473.45	57651378.23	44085813.53	38988734.09	45945616.76	57945158.88	49012352.27	50802429.4	65238796.06	50327924.1	28014824.99	48360076.37	62887542.72	44384680.6	109841777	53054176.66	58338419.66	46011457.59	57569469.68	53486238.61	59766372.06	68870182.39
M230T540	(R)-Kawain	230.0924	539.5	230.0943	8.257552183	C14H14O3	[M]+	Kavalactones		C09947		500-64-1	HMDB0034212	BioDeepDB	2	pos	1157944.755	275157.0673	3153608.066	3296000.733	16905378.06	5876451.809	5681326.115	7695776.386	4772929.127	2524166.496	451841.511	7194769.122	713807.4863	3232181.772	4410449.064	769832.2107	885772.499	4046534.806	1319608.019	1478077.861	2301644.549	6031166.637	6337359.21	2383070.018	1374294.955	3955045.807	3658833.027	1797595.297	3179045.598	3218831.451	2132839.729	579097.3866	3953772.247
M249T366	6-Hydroxymelatonin	249.1202	366.2	248.1161	12.74886581	C13H16N2O3	[M+H]+	Indoles and derivatives	Hydroxyindoles	C05643	Amino acid metabolism	2208-41-5	HMDB0004081	BioDeepDB	2	pos	9488944.571	133853.3043	14252177.74	49354116.86	9581651.416	34682883.01	326647.913	13040608.08	449085.9139	186289.0182	521892.4233	18055290.37	12538030.24	151107.1407	86628.81716	32186.86063	200954.168	42269651.3	7497523.489	495899.4534	8005688.924	153566.6454	18924638.96	5654486.979	6065656.861	45793114.02	135932.3012	541734.4764	271484339.2	5470998.928	15661757.81	4601295.63	86497.17906
M249T435	Pindolol	249.1598	434.7	248.1525	0	C14H20N2O2	[M+H]+	Indoles and derivatives	Indoles	C07445		13523-86-9	HMDB0015095	BioDeepDB	2	pos	7604148.042	11114984.41	14195796.41	17484395.15	289835.4488	8115174.49	333017.2123	133976.7917	4807172.469	12459322.75	9576623.575	10219726.72	14124582.68	12708584.51	13329245.41	13420027.53	9091108.157	12846186.13	9117723.674	5264777.624	7197539.991	7439752.203	12732756.58	13477293.02	17639485.86	15125139.85	9565293.168	6058032.662	11172653.21	12721310.24	8920689.189	2192111.348	15822509.94
M250T436	Methaqualone	250.1085	436.3	250.1106	8.396355982	C16H14N2O	[M]+	Carbohydrates and carbohydrate conjugates	Glycosyl compounds	C07560		6055-00-1/72-44-6	HMDB0038854	BioDeepDB	2	pos	2559583.996	3882121.796	4933650.987	4747345.663	15602708.67	70864802.57	8155653.41	13457613.01	7611900.321	1712847.628	1413748.317	8014705.267	2437603.66	1185102.878	373077.7302	1376068.262	2852567.879	2654546.182	1384260.479	9018850.067	1269299.159	5773216.883	4475106.686	2992501.783	4183714.032	4671853.657	12604985.41	1468218.909	1254377.834	2227808.308	625318.994	3755180.697	18174151.44
M233T795	Aminoglutethimide	233.1286	794.8	232.1212	0.4289478	C13H16N2O2	[M+H]+	Benzene and substituted derivatives	Aniline and substituted anilines	C07617		125-84-8	HMDB0014501	BioDeepDB	2	pos	2702817.466	38037654.42	29977596.63	3372772.482	10168626.25	13356455.72	10239663.59	196248194.2	4759303.673	6092252.567	18507010.22	43836551.05	86410249.82	51442472.3	66572149.66	21240810.93	10661107.74	133346709.8	4042362.166	21094200.78	24645730.56	54808726.92	44577958.57	18051556.38	33001699.58	8203442.515	28657078.44	17653699.12	25252452.04	26374280.72	10329033.86	9649832.267	12981904.27
M233T407	Melatonin	233.1286	407.2	232.1212	0.4289478	C13H16N2O2	[M+H]+	Indoles and derivatives	Indoles	C01598	Environmental adaptation; Amino acid metabolism; Global and overview maps; Signaling molecules and interaction	73-31-4/8041-44-9	HMDB0001389	BioDeepDB	2	pos	15156538.83	54041572.45	895332062.1	39518572.73	10339402.6	14289980.8	27980996.5	62990011.51	19323361.12	161278730.2	282455886.5	22932259.87	46228782.41	68440085.9	68132856.35	172819227.7	38308101.01	26096842.36	13899762.81	51668354.43	41251735.33	85619549.11	62695272.2	20291247.14	64866902.31	66616570	67104332.6	18841571.65	18630964.1	21841196.61	13826482.28	6763702.83	35889038.71
M233T799	Isoalantolactone	233.1535	798.7	232.1463	0.325965512	C15H20O2	[M+H]+	Prenol lipids	Terpene lactones	C09484		470-17-7	HMDB0035934	BioDeepDB	2	pos	33463892.09	153516171.9	134609051.7	21800877.14	5256790.237	10169999.87	120998751.9	196401868.5	10424893.4	45958378.31	35980447.35	223595399	48388406.8	100953836.8	63622580.88	69377659.61	104595505.2	55735473.42	14026991.98	54270391.21	9661568.788	121699387.6	84001681.8	13351287.76	45024781.77	16872876.25	121329941.8	24987346.28	32460539.63	37605035.18	16635357.91	19008942.14	41167871.59
M234T296	Muramic acid	234.0982	295.9	251.1005	21.93096743	C9H17NO7	[M+H-H2O]+	Organooxygen compounds	Carbohydrates and carbohydrate conjugates	C06470		1114-41-6/484-57-1	HMDB0003254	BioDeepDB	2	pos	6900302.12	21171562.66	60747285.64	13196280.89	4439173.551	10827396.41	26321355.11	19542209.99	12224248.99	5388690.754	4680496.42	20538651.08	12218688.24	14089315.16	8291807.376	5967953.352	15626433.49	9447049.928	4809753.705	26492261.57	7227545.42	28534881.52	8444670.688	6360913.547	27334801.83	11762250.75	20787753.8	11328575.29	14321905.42	17106920.08	9592702.447	9248717.964	29071748.57
M253T584_1	Phenytoin	253.0972	584.3	252.0899	0	C15H12N2O2	[M+H]+	Azolidines	Imidazolidines	C07443		57-41-0	HMDB0014397	BioDeepDB	2	pos	568553.6965	1752706.686	2450161.581	413743.7747	639562.7223	2191127.475	3167768.988	1912793.781	475984.7085	809722.222	436176.3873	1896850.54	1651479.689	2465753.253	1848397.766	776971.0267	437231.0797	3022345.923	585033.4994	2427958.272	214954.1493	3182074.736	1299652.87	1154603.869	1734466.047	698438.1042	1974375.238	832464.7461	1509053.187	940693.1964	738517.4639	643670.3105	2018769.901
M256T441	Diphenhydramine	256.1658	441.2	255.1623	14.74045325	C17H21NO	[M+H]+	Benzene and substituted derivatives	Diphenylmethanes	C06960		147-24-0/58-73-1	HMDB0001927	BioDeepDB	2	pos	3772178.227	3702713.588	4530056.991	3637298.586	3718423.102	3654613.429	4785657.984	3595404.289	10926609.56	2166530.477	3308925.642	6957601.657	3561664.549	3488860.235	3408656.419	1255207.98	3918807.858	3686613.735	3669408.749	3547585.146	4814711.377	3857917.083	1611353.228	4207951.923	8649402.172	7305560.641	8615560.831	3515133.694	3654771.096	3462427.08	637683.6152	3639993.364	3749493.715
M238T321	Felbamate	238.0937	321.3	238.0954	0.90062241	C11H14N2O4	[M]+	Benzene and substituted derivatives		C07501	Xenobiotics biodegradation and metabolism	25451-15-4	HMDB0015084	BioDeepDB	2	pos	321924.6615	834223.04	1551294.624	3549470.57	8294062.712	2013054.984	189235.6387	1294385.461	173231.3898	1943642.304	2017537.919	79522.15196	9456470.718	5825589.358	104540.1611	126610.2507	59504.93602	5488925.507	9276502.645	172468.9417	19770948.97	10329110.62	8881706.003	11369669.24	357204.8385	6443478.175	171771.5787	25953179.42	5347236.288	33462774.16	6906708.78	11722446.68	17772701.26
M260T441	Propranolol	260.1609	440.7	259.1572	13.7453399	C16H21NO2	[M+H]+	Naphthalenes		C07407		525-66-6	HMDB0001849	mzCloud	2	pos	2454281.426	8700435.077	7238434.104	2561595.393	10478375.75	6180341.578	7903407.514	15247818.86	12102425.13	2858456.941	2813077.783	37606076.21	3554978.45	5361014.675	5658428.089	4384145.684	10394882.96	3023818.244	1950934.783	6893450.448	1754118.298	9679763.546	9018718.128	1790492.64	8486156.675	3021451.091	6384532.92	3877424.349	4290296.64	5012969.35	2562653.846	3088939.643	12678380.46
M248T554	Streptozocin	248.0896	554.4	265.091	24.32185791	C8H15N3O7	[M+H-H2O]+	Organooxygen compounds	Carbohydrates and carbohydrate conjugates	C07313		18883-66-4	HMDB0014572	BioDeepDB	2	pos	5207088.664	15678920.96	25884830.08	9917347.066	891719.5453	12868293.44	52832007.89	32420624.59	39337239.74	13184166.51	9215259.907	32520322.38	8865314.548	18816835.32	12602072.68	11201619.08	14303587.75	16049234.15	8363204.237	19320122.55	15217442.84	21404871.1	22400519.16	12352402.8	21577568.13	17801215.61	18317041.15	10756481.24	9496602.65	12962132.18	5097413.837	7193388.583	11259481.71
M265T89	Thiamine	265.1111	88.8	265.1123	2.640402458	C12H17N4OS	[M+H]+	Diazines	Pyrimidines and pyrimidine derivatives	C00378	Metabolism of cofactors and vitamins; Membrane transport; Digestive system; Folding, sorting and degradation; Global and overview maps	59-43-8	HMDB0000235	BioDeepDB	2	pos	41520178.53	809225116.7	61765847.05	76349491.1	335762010.6	175480913.4	176125665.7	921131005.5	25470326.38	437897708.8	94882265.71	195197601.5	271491313.2	159499443.8	141349221.2	132577477.4	169853849.5	624629795	412468716.9	34290342.52	76754967.33	110831947.7	138978654	139331396.9	106807507	74145755.32	81977046.13	95259732.23	369597424	41132230.2	108680988	153801064.9	55035111.42
M266T504	Cyclizine	266.1753	503.7	266.1783	11.2707678	C18H22N2	[M]+	Benzene and substituted derivatives	Diphenylmethanes	C06930		82-92-8	HMDB0015307	BioDeepDB	2	pos	50146.59775	4210917.042	7218640.2	91303.15995	92058.90824	852240.4704	552162.0516	21199695.04	40241.136	2305873.23	3752185.901	19128840.28	11626669.99	2841678.082	10380438.15	715576.0773	5186084.996	91733.48223	46447.25085	3320206.966	428238.5976	111604.7099	4752342.175	53408.82027	1791986.837	124506.148	6875396.149	405295.1141	910986.4703	1961927.248	99313.6186	350952.0654	3735884.5
M271T403	Imperatorin	271.093	402.8	270.0892	12.82216804	C16H14O4	[M+H]+	Coumarins and derivatives	Furanocoumarins	C09269		482-44-0	HMDB0034376	BioDeepDB	2	pos	3110674.176	3516911.555	5716728.395	3542845.763	1078423.064	1452335.287	656188.694	351379.6863	1467969.943	4210266.879	4573289.512	168329.0685	2713892.28	140329.4695	4478692.605	221854.4699	4032564.222	2799291.158	2335349.723	2288513.558	4451194.404	591651.2154	4549039.354	364744.7089	1032255.121	340813.4038	129709.7532	2227821.065	6172827.287	2124170.683	2338073.648	1383700.727	14512692.02
M253T839	Methyl hexadecanoic acid	253.2529	839.4	270.2559	17.50819043	C17H34O2	[M+H-H2O]+	Fatty Acyls	Fatty acid esters	C16995		112-39-0	HMDB0061859	BioDeepDB	2	pos	2323380.169	5873692.325	73285686.66	4284141.944	11306111.46	5495370.543	5188222.69	25445566.56	1494672.001	17151017.47	7816397.316	47095557.13	7578853.221	13799534.06	56770476.24	15298250.16	18216108.81	34872847.72	5765805.38	18512897.05	174822313	43398847.55	179797395.8	96037192.2	146870548.2	136238448.1	8775750.682	35199357.86	77803849.82	7501004.008	7855549.702	67392708.71	3537931.787
M255T636	Daidzein	255.0655	635.9	254.0579	1.176168474	C15H10O4	[M+H]+	Isoflavonoids	Isoflav-2-enes	C10208	Chemical structure transformation maps; Biosynthesis of other secondary metabolites; Global and overview maps	486-66-8	HMDB0003312	BioDeepDB	2	pos	122787867.9	381359179.9	903285503.6	314922048	512401651.1	341301770.3	835920795	865668260.5	308593369.9	551657997.1	593739865.1	636556244.3	1131909311	388122701.9	571724347.7	284876210.2	289908071.6	403552697.9	199580899.5	1254129888	361825383.4	717764953.8	464266807.7	342495816.9	1105063416	556785165.3	712633550.5	205163810.7	1575623579	839968879.6	817059640.4	1518395748	1960576572
M255T543	Ketoprofen	255.0953	542.9	254.0943	24.6025701	C16H14O3	[M+H]+	Benzene and substituted derivatives	Benzophenones	C01716		22071-15-4	HMDB0015144	BioDeepDB	2	pos	5331777.636	4381960.855	4862688.651	1988345.92	2223911.083	2077307.303	5150812.06	4051894.88	3179138.498	1757966.318	1774713.55	5189610.577	7384839.487	5430821.452	3467871.006	960261.2022	5855881.449	3155901.533	2177960.908	8963288.644	3002397.377	8011934.096	7257454.574	3081030.201	4865281.53	4329800.484	3150830.741	1534611.814	1900354.881	2100113.977	807371.4315	60640514.79	21027106.46
M254T435	Dyphylline	254.1021	435.4	254.1015	0.943245876	C10H14N4O4	[M]+	Imidazopyrimidines	Purines and purine derivatives	C07819		479-18-5	HMDB0014789	BioDeepDB	2	pos	1354949.447	9858573.733	6600190.679	1089328.639	442467.5351	4515448.362	8446081.007	5165118.176	3248479.255	1895399.491	6360995.537	17007639.54	624038.2664	5016311.811	5362982.27	3964403.149	2996331.295	7485832.647	11278493.59	9489919.279	4982044.951	11552582.75	6613594.874	10546745.58	9752977.896	15392663.05	12846954.47	2665807.653	3943746.311	5829122.583	3154175.382	1406709.888	5957316.41
M276T586	Cyclobenzaprine	276.1705	586	275.1674	15.12109367	C20H21N	[M+H]+	Dibenzocycloheptenes		C06931		303-53-7	HMDB0015060	BioDeepDB	2	pos	71883.94984	7668178.181	4129748.818	1934341.187	80705.23598	2899287.664	1067859.728	1609973.099	5230866.013	4681231.452	1898276.936	3291912.815	40594432.6	2638970.767	897544.4271	562665.6873	75023.95175	233440.1799	3430078.234	4212311.29	4336875.829	1151684.034	112854.2626	2995099.996	3460480.175	4940100.765	1584071.063	2265466.893	5096433.486	4654694.802	2421790.328	2898342.155	50294967.24
M276T100	Saccharopine	276.119	99.6	276.1321	0.003740362	C11H20N2O6	[M]+	Carboxylic acids and derivatives	Amino acids, peptides, and analogues	C00449	Amino acid metabolism; Global and overview maps	997-68-2	HMDB0000279	BioDeepDB	2	pos	81942250.88	507681273.2	608149592.9	88793069.25	2045018240	1322069048	1284367506	562945163.9	1440771910	174478314.9	421214811.1	487392882.8	62093075.04	246414843.4	736571154.8	293280486.9	924067063.6	396750153.1	551959241.9	182299101.9	328881537.9	407288623.4	469232460.9	178855509.8	46975074.32	348592671.7	391823262.6	90852713.75	118996831.6	97127152.88	67895887.29	78365046.68	80345155.91
M278T489	Maprotiline	278.1863	489	277.1831	14.37885331	C20H23N	[M+H]+	Anthracenes		C07107		10262-69-8	HMDB0015069	BioDeepDB	2	pos	742153.6211	5773753.357	2395375.11	1541735.196	449209.6571	1595958.129	16928141.47	3379495.797	9292499.545	2347503.23	2352820.475	3642774.987	2323948.659	2914568.02	1994981.371	1799648.223	3907667.289	3347012.889	9619990.705	8397140.193	14578583.01	7267830.787	3747662.335	16195725.51	8567759.184	19996602.98	7730150.73	1360356.205	9931988.106	1831930.177	1184285.082	2039351.584	1653656.888
M260T436	Ropinirole	260.1857	436.5	260.1889	12.29890805	C16H24N2O	[M]+	Indoles and derivatives	Indolines	C07564		91374-21-9	HMDB0014413	BioDeepDB	2	pos	79391.39418	661523.1886	350229.6916	127748.3969	514005.3106	816088.8038	478070.173	404118.6402	107759.9527	484844.2494	287462.7938	590087.0214	74213.52606	226408.1092	981714.1856	171851.2064	188896.6289	216694.2032	6837735.957	1733734.94	8307094.141	254762.0446	354345.8658	4738471.773	331105.7352	3421498.908	278652.4819	10703154.21	5793326.473	3069470.91	6208776.185	2635321.419	2947106.836
M280T684	(<U+00C2><U+00B1>)-Metalaxyl	280.1543	683.7	279.1471	0	C15H21NO4	[M+H]+	Carboxylic acids and derivatives	Amino acids, peptides, and analogues	C10947		57837-19-1	HMDB0031802	BioDeepDB	2	pos	1789283.913	3516715.113	2531806.867	3050653.886	26540237.16	5085689.441	19234884.8	18349490.23	4305583.721	10348926.11	2712122.544	17239551.29	2139235.508	3231765.788	735543.1261	3878114.727	3416731.489	2451309.135	9196348.414	14409635.2	16347536.31	12883401.59	668453.5325	4945898.557	9234605.184	25161225.53	11587888.9	2661136.226	1529679.041	1098690.93	3374088.706	3111180.754	4480259.04
M280T535_2	Doxepin	280.1644	534.6	279.1623	18.4748669	C19H21NO	[M+H]+	Benzoxepines	Dibenzoxepines	C06971		1668-19-5	HMDB0015273	BioDeepDB	2	pos	32784.484	362761.6125	306095.0804	117559.1208	472090.1814	365862.6983	631957.5088	490006.1351	482148.5843	1309154.445	305401.3009	680555.2479	339759.2135	321742.0028	230812.4221	178084.5474	257964.2146	183693.6691	3087996.779	1801532.493	5902945.263	616337.278	283232.166	7150715.979	12377043.59	5296775.775	592798.309	3854182.398	6681212.749	6233168.585	2112869.881	3105582.942	8027436.826
M264T437	Nortriptyline	264.1706	437.1	263.1674	15.42942326	C19H21N	[M+H]+	Dibenzocycloheptenes		C07274		72-69-5	HMDB0014680	BioDeepDB	2	pos	34138.25865	2138096.377	2581573.559	126396.7908	1644774.532	36455.86247	7552974.955	5796608.424	5503985.377	1028772.209	1523670.397	7713421.422	2468887.925	5138908.358	295925.4678	930305.746	856072.4949	1638461.073	161905.0474	19728280.14	3984073.2	15432712.11	6385270.756	4089419.348	18145383	6762016.423	13470722.69	2638388.684	2488526.605	9203971.394	343491.1969	1054254.982	4542741.898
M282T470	Malonoben	282.1701	469.8	282.1732	10.98628097	C18H22N2O	[M]+	Benzene and substituted derivatives	Phenylpropanes	C19039		10537-47-0	HMDB0031799	BioDeepDB	2	pos	3326504.927	19620883.73	27668876	2858767.934	13717951.35	22370793.42	24810631.34	22977059.99	8368751.548	9119393.18	3045734.827	20939711.15	6196546.785	6195564.524	2944562.571	5456764.08	7807927.266	3318862.559	906701.8244	11981397.21	3915500.574	7432097.741	1918104.707	4664757.671	15435849.12	7151240.555	4671222.332	5368172.417	7461933.741	6030709.724	7041574.525	11752194.02	9341395.58
M266T448	Desipramine	266.1753	448.3	266.1783	11.2707678	C18H22N2	[M]+	Benzazepines	Dibenzazepines	C06943		50-47-5	HMDB0015282	BioDeepDB	2	pos	36149444.85	153118431.4	42012004.81	44207617.28	23124611.37	70428642.89	54376712.1	172766130.9	163729514.6	48329366.68	29230604.71	70008565.42	126616194.1	45780148.51	36371823.2	28061901.17	251430234.5	131046925.3	65952020.39	302733462.2	69514154.79	57097572.42	167041527.9	101519219.7	98144382.7	212186172.6	101903292.3	28551427.86	155482304.7	48537121.77	35446146.95	63436125.96	84234261.66
M285T322	Promethazine	285.1411	322	284.1347	3.07216322	C17H20N2S	[M+H]+	Benzothiazines	Phenothiazines	C07404		60-87-7	HMDB0015202	BioDeepDB	2	pos	108893330.8	24001862.71	36200123.12	99527065.51	2631577.035	66582881.18	7908364.167	8100093.35	38710891.54	15265982.8	100401541.9	7796466.874	2338318.304	17930537.95	8827780.071	2935560.109	3100718.344	101466424.6	68625036.46	21891839.36	9696150.798	8616590.834	21172884.68	104830822.6	29790146.73	9456732.357	24333006.65	107808946.7	9774819.757	9269189.056	99686513.42	81161361.38	104251503.8
M268T659	Vidarabine	268.0992	658.6	285.1073	2.484155119	C10H13N5O4. H2O	[M+H-H2O]+	Purine nucleosides		C07195		24356-66-9/5536-17-4	HMDB0014340	BioDeepDB	2	pos	4415009.004	1519589.002	2742779.961	308958.4808	706938.1185	4056203.589	41797120.12	30897580.97	7137564.475	1010890.135	670612.9974	55055132.46	721719.4286	1056393.182	1343180.349	784841.3739	992484.2353	724047.2334	1868627.87	1480009.99	2813217.508	32467246.61	12962542.12	2206402.762	3305867.534	2763607.162	35559952.82	762891.8153	3454050.967	5907345.004	445150.2466	1147808.421	756931.7596
M268T174	Adenosine	268.1043	174.5	267.0968	0.835495738	C10H13N5O4	[M+H]+	Purine nucleosides		C00212	Circulatory system; Membrane transport; Signal transduction; Endocrine system; Neurodegenerative disease; Signaling molecules and interaction; Nucleotide metabolism; Substance dependence; Global and overview maps	58-61-7	HMDB0000050	BioDeepDB	2	pos	65434514.33	17363487.58	495953099.8	1953899.498	4402032.082	72878307.95	583323768.5	697267821.8	206104372.7	24885270.65	151175875.6	906927325.4	27321836.3	97430795.13	179637795.7	181528330	23485932.45	26337352.64	40861945.08	311269743.6	62811329.52	523625852.1	219215883.7	93106885.25	181643814.5	309117267.6	596040868.1	41287970.69	46939694.22	97391530.38	32380392.04	20084392.83	87223334.58
M286T493_1	Hydromorphone	286.1437	493.2	285.1365	0.265600815	C17H19NO3	[M+H]+	Morphinans		C07042		466-99-9	HMDB0014472	BioDeepDB	2	pos	5859235.532	7632185.9	6455594.111	5041189.188	960377.5879	11353070.84	7227818.555	3182990.151	1267808.8	940064.3191	3497339.162	11433561.32	6125660.135	3100571.744	8049341.942	5283004.368	9469364.698	2158136.992	7303217.24	2754647.205	12423948.56	10730821.4	1885926.273	2789170.481	3599226.566	3866455.458	15930643.85	976390.2841	1991835.837	4592744.075	925699.0879	498644.5339	3584000.038
M270T424	Ritodrine	270.1445	423.6	287.1521	0.614485951	C17H21NO3	[M+H-H2O]+	Benzene and substituted derivatives	Phenethylamines	C07239		26652-09-5	HMDB0015005	BioDeepDB	2	pos	1277480.47	5475118.221	6276799.852	2174082.634	9072802.893	4968205.328	9370524.291	6318253.437	4364666.134	14871894.04	1108647.207	11853097.83	1928920.967	2626903.745	3085405.668	1890818.7	2426410.585	3455170.617	3370070.113	5992065.562	1660839.983	4300819.205	6888297.003	2613988.484	5785499.479	3725164.588	10022676.03	1134398.602	1211600.91	3177754.284	1059398.442	888453.3921	6297086.759
M271T815	Nordiazepam	271.0604	814.6	270.056	10.61018135	C15H11ClN2O	[M+H]+	Benzodiazepines	1,4-benzodiazepines	C07486		1088-11-5	HMDB0060538	BioDeepDB	2	pos	5681714.527	11041565.09	8451081.448	3023020.694	3260670.351	4234276.198	4731533.126	5684153.234	3148275.86	14717502.18	8093582.821	5283732.686	4149313.521	5010499.291	10816939.91	13328092.68	3506431.01	24118857.29	8969430.811	4617846.274	3958448.928	5350539.472	81282420.53	2387428.974	4781188.324	6212193.098	4973428.995	1221221.96	1582879.511	1805923.115	990738.0448	1044185.626	2033853.782
M290T541	Phenyllactic acid	290.175	541.2	289.1678	0.239841475	C17H23NO3	[M+H]+	Phenylpropanoic acids		C01479	Biosynthesis of other secondary metabolites; Global and overview maps	828-01-3/51-55-8/55-48-1	HMDB0000779	MoNA	2	pos	10017729.28	52380031.58	51853126.69	14171021.67	188901.971	1297735.357	23815608.75	45761085.05	136924.8773	18393106.58	13279176.36	52708029.32	21929727.75	36897062.49	29489983.72	17092729.96	19543045.93	28183992.94	378855.4331	9822743.098	423672.9268	28406649.46	20529301.26	724408.1281	9868913.375	666042.0422	33285233.3	7160264.882	10538413.68	10681553.45	5887511.696	5990623.999	12915828.74
M290T609	Dyclonine	290.2115	609.1	289.2042	0	C18H27NO2	[M+H]+	Organooxygen compounds	Carbonyl compounds	C07881		586-60-7	HMDB0014783	BioDeepDB	2	pos	42453750.36	34389507.16	41641374.68	37635954.34	101358877.2	90223545.63	29043714.28	29263804.42	32543491.72	56899017.6	68448280.2	32922454.18	87331596.43	44415738.63	59192966.6	49722234.11	72735850.66	65676982.85	45401406.03	36014810.8	71479704.56	51611237.35	51177910.36	56569381.93	35615523.74	28941926.05	60307448.72	60007386.92	60717995.31	66877651.26	50788836.14	64771389.22	62804491.93
M273T741	Etiocholanolone	273.2215	741.1	290.2246	15.86258768	C19H30O2	[M+H-H2O]+	Steroids and steroid derivatives	Androstane steroids	C04373	Lipid metabolism	53-42-9	HMDB0000490	BioDeepDB	2	pos	1095841.235	10513083.85	4033414.209	1430537.845	10403358.07	4611874.324	3940611.516	5791121.51	83206627.58	1777543.15	17003174.33	21727511.71	4425136.775	5463056.724	15737175.48	1527414.587	6598721.737	5937859.388	3062384.086	11340614.34	5538860.206	2998192.513	4550301.177	10053612.33	3902621.964	4883648.236	4823963.145	6999922.431	13736000.7	4758264.014	2806295.691	5395602.59	5496444.426
M292T545	Cyclopentolate	292.1901	544.5	291.1834	1.442362839	C17H25NO3	[M+H]+	Benzene and substituted derivatives		C06932		512-15-2	HMDB0015114	BioDeepDB	2	pos	5282129.456	37580817.5	31126320.78	6232395.522	9283086.767	12457291.17	12271262.96	27840666.18	16158444.95	11325100.29	9493907.061	30684331.59	13799773.72	22392720.43	18039023.3	10227957.17	12510403.28	24585816.33	7038460.557	3757366.958	9736121.02	19580279.32	14655843.72	8556585.707	11115709.75	14359222.33	21739506.64	3244492.22	6416095.014	5924926.082	3052134.545	2747895.618	5877115.119
M276T448	Oxaprozin	276.0985	448.2	293.1052	2.658471524	C18H15NO3	[M+H-H2O]+	Azoles	Oxazoles	C07356		21256-18-8/NA	HMDB0015126	BioDeepDB	2	pos	270283.5429	2030224.425	48635.83904	545292.1643	342828.272	2670964.929	390039.2762	5341271.54	174474.7791	868571.1849	252445.3811	861269.4836	2975824.631	180381.8044	226669.8579	555056.4148	1176424.527	4805948.572	337285.2606	2578401.074	497733.8749	741586.2596	8482476.814	256956.8131	890678.4819	247806.1664	4265280.111	843261.1148	253559.0466	1083736.134	89003.89383	140466.9841	639523.6003
M278T334_2	Sumatriptan	278.1239	334.4	295.1354	14.61938366	C14H21N3O2S	[M+H-H2O]+	Indoles and derivatives	Tryptamines and derivatives	C07319		103628-46-2	HMDB0005037	BioDeepDB	2	pos	223680.0628	2885886.804	2115988.269	1986607.82	1217264.849	676989.6718	803700.9776	456521.3381	192356.4923	3489405.075	1993105.344	947124.8875	1330261.393	2076302.384	2449342.636	2394466.127	347581.9306	2453489.78	1272682.533	2877201.114	1640104.929	591932.4075	4627896.044	1401388.748	1525020.639	1524369.225	1458260.232	821545.6674	922395.887	314072.1946	773202.3867	1138812.894	1706655.984
M298T266	Trimeprazine	298.1514	266.2	298.1504	3.354000686	C18H22N2S	[M]+	Benzothiazines	Phenothiazines	C07172		84-96-8	HMDB0015376	BioDeepDB	2	pos	437625.2255	10839092.88	3552149.11	1234757.063	6537850.038	3518469.269	5933942.882	4628270.102	6202068.335	70180355.77	15344168.01	5673589.847	33938956.85	57528005.97	53335625.96	8704896.158	2619033.113	3967259.964	129711762.5	31947590.23	15071885.44	4022952.863	68541334.55	2324037.703	14075807.66	3604561.435	12297121.24	39757784.69	27981777.45	14578199.29	27523857.87	12603591.61	5694992.479
M299T799	Norethindrone	299.2003	798.6	298.1933	0.922458968	C20H26O2	[M+H]+	Steroids and steroid derivatives	Estrane steroids	C05028		68-22-4	HMDB0014855	BioDeepDB	2	pos	3653961.249	25983396.18	39433929.98	6495689.873	18928059.55	27306900.24	27341256.98	30795649.9	27327824.85	24163989.49	18510075.58	76183264.51	41044383.93	16310732.91	20238371.24	11282982.93	54402609.99	22881325.79	12472354.1	20960934.06	69593760.44	180927139.9	39596654.54	101602008.1	215357776.3	134324261.8	26641865.7	36326480.29	43321487.91	19664358.32	18466540.73	20852983.2	99684073.49
M282T484	2'-O-Methyladenosine	282.1256	484.1		20.91267152	C11H16N5O7P(C5H8O6PR)n(C5H8O6PR)n	[M+H]+	Purine nucleosides		C04779		2140-79-6	HMDB0004326	BioDeepDB	2	pos	183312.3887	1919657.065	522719.9819	125299.784	8522.628868	196449.4943	88866.66288	251210.6725	249535.9376	8369322.704	8156923.718	336875.8349	1800589.002	1320839.088	4416486.202	807969.7935	39137.02611	402163.6765	7709046.56	717810.5563	1150414.346	118355.865	1650130.595	97369.33327	1107735.29	163974.9256	1916589.446	806290.9998	837907.9175	462596.093	642611.7462	74583.26834	185066.207
M300T823	Sphingosine	300.2897	823.3	299.2824	0	C18H37NO2	[M+H]+	Organonitrogen compounds	Amines	C00319	Lipid metabolism; Cell growth and death; Signal transduction; Global and overview maps	123-78-4	HMDB0000252	BioDeepDB	2	pos	70746511.66	49821360.99	670160710.6	133279674.5	19065554.59	21304345.17	57410373.3	164465543.9	106822502.7	8980676.661	45891479.59	360425616	108077381.3	154579239.9	129664008.6	69868920.7	123783904.3	97624577.33	33560915.44	314538398.1	61288588.6	276334630.3	109199900.2	74952803.05	304646993.4	100593600.3	384787238.2	59498778.46	159308803.6	258185386.5	56993225.99	115332456.6	362493092.4
M283T758	Adrenosterone	283.1691	758.2	300.1725	14.24590466	C19H24O3	[M+H-H2O]+	Steroids and steroid derivatives	Androstane steroids	C05285	Lipid metabolism	382-45-6	HMDB0006772	BioDeepDB	2	pos	4305715.787	6689566.517	5396057.395	2561757.33	178276.3621	557602.7356	17642752.58	9164630.412	3137173.869	4461532.87	3740434.467	10644905.2	3351710.284	5575658.38	4842679.154	5575214.563	7204626.879	3654940.194	10926154.76	15989059.96	16056371.57	11662160.85	7977993.638	15768652.08	14171090.06	19780745.31	17720475.6	4495049.337	4060167.548	4384678.327	3241032.389	2391192.536	4796107.788
M301T839	9-cis-Retinoic acid	301.2156	839.4	300.2089	1.912251557	C20H28O2	[M+H]+	Prenol lipids	Retinoids	C15493	Cancer: overview; Metabolism of cofactors and vitamins; Endocrine system; Cancer: specific types; Immune system	5300-03-8	HMDB0002369	BioDeepDB	2	pos	1864348.415	15661302.21	7264450.616	2289000.687	15250.23729	3313053.59	7530413.708	13707696.84	6683224.816	16180258.83	16885088.34	13859706.15	13330844.84	21582158.17	13427172.11	3718984.062	5358185.25	12609894.81	14142260.96	17621155.63	24364138.12	20495169.04	21810022.01	17790335.14	16174722.35	37844585.93	13425350.46	13536584.24	15324492.97	14806485.88	14884517.02	14448304.73	14689987.94
M285T554	11b-Hydroxyandrost-4-ene-3,17-dione	285.1849	553.8	302.1882	14.49585865	C19H26O3	[M+H-H2O]+	Steroids and steroid derivatives	Androstane steroids	C05284	Lipid metabolism	382-44-5	HMDB0006773	BioDeepDB	2	pos	472414.9839	5557427.764	4604504.442	708834.1658	608099.5229	9171414.209	22397892.46	8773395.711	13638650.17	1076929.17	3464002.601	8094024.04	3281596.98	6729474.547	3602882.054	2471088.887	7061270.926	5082013.369	2059939.744	9906775.738	3203329.749	7383283.79	4796115.87	4256004.03	9393215.996	5141416.263	8561348.857	1412395.476	2840502.184	1516998.58	1371950.004	2202442.093	1435924.039
M285T819	Stearic acid	285.2786	818.9	284.2715	0.616940773	C18H36O2	[M+H]+	Fatty Acyls	Fatty acids and conjugates	C01530	Lipid metabolism; Chemical structure transformation maps; Sensory system	57-11-4/646-29-7	HMDB0000827	BioDeepDB	2	pos	105920.9338	18775264.53	4070666.888	10279920.11	1727277.396	9305025.904	19197195.79	16020088.05	638477.7455	69951.51684	441333.1917	10434964.04	1536671.217	4624476.28	1177130.74	1266043.913	2948460.894	6981785.754	71516.94801	4811656.275	48933.67191	13347436.19	5903691.707	92734.78866	12108225.75	97986.67293	14843633.37	61003.36866	45640.01976	27388.69462	50798.59525	40161.46784	113474.5832
M287T95	N1,N12-Diacetylspermine	287.2437	95.4	286.2369	0.096088367	C14H30N4O2	[M+H]+	Carboximidic acids and derivatives	Carboximidic acids	C03413		61345-83-3	HMDB0002172	BioDeepDB	2	pos	4294809.824	18823685.9	25665680.98	5538860.751	5607123.665	13219672.48	27868735.82	30602173.3	21346810.7	39306850.83	30738204.89	38986025.93	20740723.59	16482369.02	51886871.19	33807017.27	58031288.17	5519424.135	8802123.259	53923108.92	14962329.88	16878951.88	9335504.983	19750838.84	13306603.41	31421974.95	12954222.35	20541444.25	22015375.06	43730138.42	5645011.47	14581196.31	51644238.25
M287T838	6beta-Hydroxytestosterone	287.2006	838	304.2038	14.74230903	C19H28O3	[M+H-H2O]+	Steroids and steroid derivatives	Androstane steroids	C14497		62-99-7	HMDB0006259	BioDeepDB	2	pos	122486.4419	5160428.924	4850982.272	2841394.933	1019464.325	5740574.995	4916117.276	4793619.629	3694632.039	154465.6374	3880196.801	5908541.65	4487211.324	5559534.456	5251408.151	2429315.623	6573934.589	6612200.323	2770207.03	6337691.681	2180236.042	5893721.034	5431734.414	3917393.042	4044214.221	4308977.983	5643763.302	1954631.967	5881700.922	3039396.702	2371476.003	4596369.923	3231960.395
M287T752	Procyclidine	287.2219	751.8	287.2249	10.44488599	C19H29NO	[M]+	Organonitrogen compounds	Amines	C07378		77-37-2	HMDB0014531	BioDeepDB	2	pos	1186258.037	13488731.53	6860658.675	6933489.057	2364164.989	19543234.5	24612266.92	36669144.44	45051906.43	2749931.448	15719705.03	56925460.56	5059787.302	26619888.11	6531159.866	2027496.399	15724398.81	15940463.53	3328295.298	45942415.59	873938.192	20283489.93	16103654.11	5121331.956	32534349.9	6850651.783	35029951.34	1930786.938	5275489.566	2396567.014	1533629.069	784277.279	3352566.676
M306T738	Capsaicin	306.2058	737.6	305.1991	1.881087817	C18H27NO3	[M+H]+	Phenols	Methoxyphenols	C06866	Chemical structure transformation maps; Biosynthesis of other secondary metabolites; Global and overview maps; Sensory system	404-86-4	HMDB0002227	BioDeepDB	2	pos	361839.1997	1046595.592	875408.3977	170268.1447	1448540.035	2179016.262	2996260.963	2093709.806	6925518.282	658036.0913	2140262.163	8592047.333	318844.2406	880121.6024	1821361.904	703067.0329	1679063.819	879513.9926	1403518.023	8664119.708	2030047.62	13238730.29	1604434.483	3648419.409	11027112.36	4085476.059	5750098.234	1291833.787	2673243.415	3716711.08	1083117.826	509052.0032	4898149.592
M293T562	2-hydroxyflutamide	293.0807	562.1	292.0671	21.49578597	C11H11F3N2O4	[M+H]+	Benzene and substituted derivatives	Trifluoromethylbenzenes	C14204		52806-53-8	HMDB0060949	BioDeepDB	2	pos	420573.5838	1542556.19	8137044.243	5082914	19754.48197	529812.3869	527029.6001	67636.40445	399685.2543	3713361.667	7017310.609	1081805.676	3936527.31	2057505.248	5022852.456	9235583.379	1475265.52	1982825.794	2437287.691	8624864.008	5265380.889	120555.8602	10772740.21	2281348.013	723270.104	2058348.838	163090.8222	2446463.786	2821785.203	2355120.252	20894.74016	1830423.915	3280784.993
M311T501	N-Desmethylcitalopram	311.1468	500.8	310.1481	27.56255247	C19H19FN2O	[M+H]+	Benzene and substituted derivatives	Phenylbutylamines	C16608	Xenobiotics biodegradation and metabolism	62498-67-3	HMDB0014021	BioDeepDB	2	pos	814306.5079	4801086.34	17662138.23	52274303.15	1888959.282	2025216.204	34092958.44	4429768.459	3231566.763	1261826.865	1284224.814	4556827.27	2249253.59	3684682.776	2121423.515	697856.6413	4560887.344	1279205.492	2164030.707	4822472.33	2805791.454	9185254.453	1417170.159	3102700.217	5158330.084	1588635.939	3305277.239	4849103.224	7045495.379	9795394.453	1485911.247	1553227.597	8941360.797
M295T717	9-OxoODE	295.2267	717.1	294.2195	0.257429291	C18H30O3	[M+H]+	Fatty Acyls	Lineolic acids and derivatives	C14766	Lipid metabolism	54232-59-6	HMDB0004669	BioDeepDB	2	pos	18403552.49	68068920.89	72101547.85	11212477.65	4050385.353	106352143.3	83806189.42	154541413.6	127917025.9	43435693.08	15307417.46	111223034.7	23809130.13	78913878.36	32411838.11	9831904.571	156621755.5	65707806.26	163167180.9	289793548.5	95846144.06	90543000.1	97823911.03	21187530.67	117452421.8	27621000.02	138310950.1	33293733.02	95972854.75	38666787.89	25545958.05	31103991.33	45133174.15
M313T727	Levonorgestrel	313.2162	727.5	312.2089	0	C21H28O2	[M+H]+	Steroids and steroid derivatives	Estrane steroids	C08153		797-63-7/6533-00-2	HMDB0014511	BioDeepDB	2	pos	3702194.107	18926615.31	23035006.32	1346502.47	171065.8421	1310614.746	3148761.124	15389818.53	432198.2315	13307998.45	10081376.67	41646948.59	17762744.45	29871815.97	19846806.83	12063148.51	14892996	13939029.1	11567415.28	32444646.24	29111814.62	41178390.82	14694471.63	26828448.42	48528928.9	39390822.52	35609810.34	10016854.07	13823605.12	15589214.49	8773909.825	5632601.947	19585782.09
M297T787	Alpha-dimorphecolic acid	297.2414	787.5	296.2351	3.283526454	C18H32O3	[M+H]+	Fatty Acyls	Lineolic acids and derivatives	C14767	Lipid metabolism; Endocrine system	73543-67-6	HMDB0004670	BioDeepDB	2	pos	20476589.8	78579908.25	48196479.24	13193750.74	25803214.32	46813350.68	81628187.43	115194922.9	40018138.35	20946156.72	34825084.86	61067321.32	20365242.06	33778123.45	22454018.87	29019590.34	27868267.07	42359902.95	151950715.1	20612143.13	98402557.02	49986394.34	49138424.11	87452241	26974106.91	112584656	36485958.05	29964281.57	58590740.5	30731875.25	25415008.62	26048119.81	30880661.9
M299T753	5a-Pregnane-3,20-dione	299.2366	753.2	316.2402	12.81260381	C21H32O2	[M+H-H2O]+	Steroids and steroid derivatives	Pregnane steroids	C03681	Lipid metabolism	566-65-4	HMDB0003759	BioDeepDB	2	pos	902446.4632	3367176.188	32530463.75	2406522	628907.7103	385571.9867	623522.0858	622775.7181	1463347.136	15154662.97	8442430.885	5330982.502	3260367.695	8978016.79	8097148.595	7750710.975	9779736.131	5535688.589	8702440.935	3918884.44	7402176.438	4837962.077	9730547.248	8949752.828	9805426.572	15982641.24	2887832.036	4793255.993	25338139.04	5863491.122	8912741.111	21685571.24	9564526.636
M319T505	Fluvoxamine	319.1655	505.1	318.1555	8.459560949	C15H21F3N2O2	[M+H]+	Benzene and substituted derivatives	Trifluoromethylbenzenes	C07571		54739-18-3	HMDB0014322	BioDeepDB	2	pos	11153196.9	18664053.21	13174602.39	15918985.39	24823815.66	27721037.19	219159613.4	53009546.61	25561247.39	13445417.54	17229167.32	35807382.09	27410410.15	31644164.71	26794249.87	17553125.21	37343206.41	13426904.35	14456423.19	41925771.49	32224281.36	70431261.67	12268990.23	27654461.47	39178977.23	44633944.19	129337619	10725290.77	7128281.738	20989805.17	7288423.493	10653005.08	8735093.793
M301T799	12-KETE	301.2159	798.9	318.2195	12.72841175	C20H30O3	[M+H-H2O]+	Fatty Acyls	Fatty acids and conjugates	C14807	Lipid metabolism	108437-64-5	HMDB0013633	BioDeepDB	2	pos	2299909.01	90856065.87	79345197.08	20106328.11	8140205.682	18805041.57	18408783.45	60013318.15	73122006.22	39940531.97	11478661.41	68884801.19	75856862.86	71347403.95	75644121.36	18673155.59	70592862.98	34446640.41	54610211.33	45515244.04	89350364.09	77221414.73	85656594.3	68138650.31	85309245.86	78629329.66	148192645.1	36141439.36	74349107.79	38040055.63	24631555.35	49752514.11	84757497.3
M320T508	Chloroquine	320.1856	507.9	319.1815	9.919246837	C18H26ClN3	[M+H]+	Quinolines and derivatives	Aminoquinolines and derivatives	C07625		54-05-7	HMDB0014746	BioDeepDB	2	pos	377188.4436	6081390.681	6184103.973	1744883.553	2398748.433	4596807.744	5332341.191	3589243.261	5090523.854	462078.127	1564704.432	6424987.384	2772061.377	4455896.564	3245454.285	348113.2576	2698746.328	846214.2278	1798367.213	3141554.28	3273511.555	6538992.298	2132105.305	3229582.667	5295674.916	5865718.852	5388094.486	677236.73	653098.3918	1422436.52	509793.0776	2256166.036	3428065.1
M304T574	Flumazenil	304.1181	574.1	303.1019	29.26494674	C15H14FN3O3	[M+H]+	Benzodiazepines	1,4-benzodiazepines	C07825		78755-81-4	HMDB0015336	BioDeepDB	2	pos	663880.3775	9315461.829	8178370.367	5835765.246	4911822.835	2048525.73	4552489.37	7849671.613	1304553.887	8258792.948	1572142.105	5888814.512	3734674.286	5273022.771	860665.3667	946181.4371	8107393.466	14733218.78	15055454.67	15193894.73	18408663.62	7452175.653	2317887.279	11833817.48	9631488.438	17210994.77	9090285.862	8011417.605	7003648.5	378566.9822	7150183.112	7234584.182	5482967.196
M303T689	19(S)-HETE	303.232	688.6	320.2351	14.29268679	C20H32O3	[M+H-H2O]+	Fatty Acyls	Eicosanoids	C14749	Lipid metabolism; Global and overview maps	79551-85-2/115461-40-0	HMDB0011136	BioDeepDB	2	pos	66491531.41	72434014.6	120438544.1	85033416.81	134843145.9	18731336.2	10083407.32	57505171.65	32678765.58	14941907.12	51752423.18	88437425.57	83161868.14	84967012.25	8851737.557	235527593.2	87384293.09	64352185.31	189387136	169390748.2	105673711.9	140441877.5	87220807.65	58157398.29	72520528.99	69894290.81	67378710.69	93326116.16	62558817.92	46014175.16	72920283.53	58371825.01	5440938.632
M324T453	Quinidine	324.1816	453.4	324.1838	6.786319767	C20H24N2O2	[M]+	Cinchona alkaloids		C06527	Chemical structure transformation maps	56-54-2	HMDB0015044	BioDeepDB	2	pos	1635185.768	16450607.33	13939853.23	1855562.55	9348665.522	7959927.756	8265080.938	19336515.43	16033100.05	1920927.646	1629258.405	13652760.69	3116365.771	32593417.09	16019327.61	9351313.168	4640422.117	7934603.587	1022170.988	2091701.213	1575048.311	3321503.692	6309288.453	1774662.441	3175595.841	3113231.809	6422957.299	3077577.951	6067821.842	6120159.982	1126211.019	6122582.488	9754221.996
M326T641	Midazolam	326.0788	640.8	325.0782	20.47357878	C18H13ClFN3	[M+H]+	Benzodiazepines	1,4-benzodiazepines	C07524		59467-70-8	HMDB0014821	BioDeepDB	2	pos	138841.2445	1005070.155	948292.2317	497622.6951	45065.37099	322420.8425	1818551.186	140057.6351	439240.9473	335302.7298	186562.4014	634886.9325	201183.1346	154305.5699	289049.581	234397.7712	769347.1988	494934.9897	55370.30465	966048.4396	455413.5713	202011.0462	117131.4408	312185.7	952332.502	252178.0274	664379.6138	261121.1605	343492.4174	765943.4921	215470.8254	206880.5754	801092.1231
M326T442	Ergonovine	326.1779	441.7	325.179	25.67923823	C19H23N3O2	[M+H]+	Ergoline and derivatives	Lysergic acids and derivatives	C07543		60-79-7	HMDB0015383	BioDeepDB	2	pos	107329847.1	80017994.7	217503125.6	43429590.48	760636000.7	626497753.9	473624281.2	820137519.3	610417995.1	64141610.45	51994980.75	70045902.54	47408337.47	73921899.64	115775921.1	57738599.45	61936441.16	68003045.58	55735452.91	123100338.5	46538952.46	51530347.28	67086204.33	39540010.49	83188133.23	70787650.33	66241480.4	30517480.06	39164143.53	40564960.15	28444756.33	34400952.12	40724775.88
M308T560	Dihydrocapsaicin	308.2219	559.9	307.2147	0.2465756	C18H29NO3	[M+H]+	Benzene and substituted derivatives	Phenols and derivatives	C16952		19408-84-5	HMDB0038457	BioDeepDB	2	pos	316050.463	12250794.28	1433764.189	1848856.184	9161308.758	924475.0948	1827356.414	17037181.24	1174462.835	1250297.884	2714110.002	5038551.496	6841182.159	3345748.595	3013103.06	1137778.573	5054596.211	6691848.387	4307097.957	15303549.22	1996408.721	3537334.795	3697299.013	2882406.671	9845658.324	7853098.233	1974957.367	549991.0915	5826350.558	1163073.113	376341.8005	169413.5089	1424065.809
M327T447	Bilobalide A	327.1	446.7	326.1002	22.62305105	C15H18O8	[M+H]+	Prenol lipids	Terpene lactones	C07605		33570-04-6	HMDB0036735	BioDeepDB	2	pos	436885.5524	1262089.577	3615885.48	1105821.393	1939755.052	1265794.076	8351218.489	4602956.065	1359092.172	471679.2981	1413167.197	1988547.378	454931.284	2076017.225	2127234.422	973041.6237	384322.7298	885417.1697	1298581.648	6710672.296	6210508.083	5740152.713	2394742.623	5302128.298	7810450.186	7799897.775	2376479.423	1502715.943	1610826.731	2992089.379	917040.5804	623013.6117	2636274.095
M309T665	Nadolol	309.2017	665.5	309.1940084	16.0192322	C17H27NO4	[M]+			C07249		42200-33-9		BioDeepDB	2	pos	22300926.67	67835158.66	51622708.08	14372037.9	16240480.73	21592426.62	82113298.47	83828010.98	97383806.15	55614857.85	26098545.66	41930253.43	41384690.22	62359253.06	35813778.68	20324724.03	26041855.87	32109568.4	96532799	43929100.47	27340574.55	43676241.09	38093984.87	30338104.29	149215621.1	100933285.5	35373308.03	10547101.15	120728701.5	49783147.04	12987008.86	13449226.93	66599142.93
M329T761	Docosahexaenoic acid	329.2465	760.5	328.2402	2.964344344	C22H32O2	[M+H]+	Fatty Acyls	Fatty acids and conjugates	C06429	Lipid metabolism	6217-54-5	HMDB0002183	BioDeepDB	2	pos	46739513.93	38537962.27	40477310.47	48010020.58	34880174.89	42217938.23	51504406.27	34670838.91	37173688.68	50733963.23	44736914.66	38183271.86	56506090.27	35601289.65	48790081.44	40747571.19	43088577.79	51409012.23	44400188.76	44215158.03	44155186.99	39512634.37	42394658.84	41793218.68	38451578.13	37023033.75	40220509.6	42863678.67	41604856.47	40470156.97	37850358.69	36164180.39	37503154.23
M311T825	11Z-Eicosenoic acid	311.2941	824.8	310.2872	1.20786099	C20H38O2	[M+H]+	Fatty Acyls	Fatty acids and conjugates	C16526	Lipid metabolism	26764-41-0/5561-99-9	HMDB0002231	BioDeepDB	2	pos	154884.0929	893357.9445	23860.69543	13333952.37	2558660.692	206578933	18462239.27	19851490.37	325268.5691	25222448.79	22098871.88	2267336.178	9121559.833	115719.1404	1702843.291	1677306.089	30190691.41	2123517.062	27075049.91	10046025.28	712887.9752	155213.1266	1056466.346	1136457.528	4549024.428	18031.16169	73026.88646	98180624.59	16103463.3	23586433.69	78303613.2	7585994.08	2852569.706
M313T574	Olanzapine	313.154	573.6	312.1409	18.59787836	C17H20N4S	[M+H]+	Benzodiazepines		C07322		132539-06-1	HMDB0005012	BioDeepDB	2	pos	1651481.077	2779288.329	2256788.806	1633862.86	184808.8071	2010692.367	2475277.91	2781535.294	796840.6525	1082974.08	374710.4452	3204971.562	1566432.667	2827519.941	478658.762	1292337.25	2599244.86	1113415.001	2466405.408	752608.3552	2400520.384	3437133.535	1497769.613	2837248.362	957490.0389	1044922.691	3438720.13	263454.9105	413014.5325	1118251.314	301283.1983	383832.2018	1847116.083
M313T424	Praziquantel	313.1881	423.6	312.1838	9.432056965	C19H24N2O2	[M+H]+	Tetrahydroisoquinolines		C07367		55268-74-1	HMDB0015191	MoNA	2	pos	1215725.878	3662849.994	5058157.469	2744853.098	4270571.253	6131754.657	9237704.616	6523220.506	39080369.85	1159801.936	2250400.208	10601143.75	3089873.89	2704073.331	1726920.741	1618755.214	1987713.279	6552545.243	4638767.359	3551726.89	3919820.876	5765322.934	3904823.805	2008212.531	6196139.094	2020027.944	5211702.025	3537912.945	6640108.5	2426036.255	2566213.74	3281679.49	1730548.211
M330T567	Deoxycorticosterone	330.2279	566.6	330.2195	25.43697852	C21H30O3	[M]+	Steroids and steroid derivatives	Hydroxysteroids	C03205	Lipid metabolism; Global and overview maps; Endocrine system	64-85-7	HMDB0000016	BioDeepDB	2	pos	1405328.059	22018095.87	15223121.23	3837695.866	3261368.512	3331154.074	18256984.79	29658376.78	20669257.08	14360744.92	5994360.552	28095089.59	8299529.933	16560841.49	18191862.43	5608268.606	5114875.805	11660768.29	7864409.993	58840373.72	23135968.14	48845257.65	19185278.91	16952183.37	64068073.76	36316303.86	54280354.18	5423567.929	12058276.93	10587683.57	7224597.445	3578999.216	14211249.02
M313T799	Ethyl icosapentate	313.253	798.6	330.2559	14.47392363	C22H34O2	[M+H-H2O]+	Fatty Acyls	Fatty acid esters	C16184		86227-47-6/NA	HMDB0039530	BioDeepDB	2	pos	46772985.38	41618112.01	54203333.51	13688661.37	5886046.491	800795.7074	55351009.64	11954050.5	11368330.22	6765158.004	51210057.19	43639561.02	57818840.76	6452648.975	51444315.92	44915977.98	60636782.89	13978853.15	3162166.706	51362589.25	46410423.65	41131003.93	49297103.93	52716243.39	56060441.54	12790869.64	34517157.8	48910360.17	13423132.48	37624604.2	38882924.4	26960137.92	51098256.28
M314T399	Ciprofloxacin	314.1238	399.4	331.1332	6.258678903	C17H18FN3O3	[M+H-H2O]+	Quinolines and derivatives	Quinoline carboxylic acids	C05349	Membrane transport	85721-33-1	HMDB0014677	BioDeepDB	2	pos	6893048.308	61193014.44	26309423.96	7985645.002	22197874.7	10143457.07	58130904.02	91782062.03	17791015.97	11994208.05	10192782.75	25254763.11	17418790.67	20030205.68	10382885.51	6659658.472	17206800.1	24448007.38	4523842.31	34112542.68	8917394.501	36340511.6	4895308.538	9812142.312	8105835.034	22550686.59	18960259.28	1025952.109	1784036.915	4030962.391	713743.2425	664989.8603	4759030.822
M315T711	17a-Hydroxypregnenolone	315.2312	711	332.2351	11.21081923	C21H32O3	[M+H-H2O]+	Steroids and steroid derivatives	Pregnane steroids	C05138	Lipid metabolism; Endocrine and metabolic disease; Global and overview maps; Endocrine system	387-79-1	HMDB0000363	BioDeepDB	2	pos	808699.8617	5604653.575	11373831.53	10386459.4	225813.0682	61211.85243	194985.9255	9088987.443	313840.2211	493626.3558	523763.4979	325938.7014	9906944.526	6939185.717	808657.4136	298652.5299	1406552.661	30439136.24	7598451.081	170894.6802	2092373.93	248368.3543	627372.5932	6604903.721	661761.1116	6666846.424	325711.6979	4638234.798	21723751.4	6263161.804	10225295.95	14836188.36	9184494.142
M316T686	Pregnenolone	316.2479	686.4	316.2402	24.34798777	C21H32O2	[M]+	Steroids and steroid derivatives	Pregnane steroids	C01953	Lipid metabolism; Endocrine and metabolic disease; Global and overview maps; Endocrine system	145-13-1	HMDB0000253	BioDeepDB	2	pos	2409374.353	15036680.76	21769941.08	3480342.442	374350.3728	1064749.58	8121645.974	13840079.51	328224.4737	304229.7384	5478190.027	16675537.13	534650.1951	14509086.48	175203.0562	6282470.361	3829057.529	1874767.721	316008.3204	48665231.67	248305.7935	1008576.902	1689008.629	2965310.684	316679.3295	4885787.716	594566.1323	145041.6779	164435.6193	238849.5575	21548.06912	68189.86489	72683.82277
M335T425	Mitomycin	335.1365	425	334.1277	4.475788224	C15H18N4O5	[M+H]+	Indoles and derivatives	Indolequinones	C06681		50-07-7	HMDB0014450	BioDeepDB	2	pos	59199.90171	779756.3814	530792.0571	145317.3934	271948.4966	362902.2745	500205.6372	1801985.391	365660.1157	423405.3282	155966.2236	1001146.72	134806.2921	1560721.664	1616936.948	211810.2807	1674665.172	2294705.487	1464784.181	2196637.879	1459561.736	1996384.678	5146221.375	346581.4853	1468729.391	2411890.685	2521140.355	906258.4157	2704923.382	1008735.186	802210.8297	720512.7457	927745.8582
M337T631	Acebutolol	337.2126	630.6	336.2049	1.186195296	C18H28N2O4	[M+H]+	Organooxygen compounds	Carbonyl compounds	C06803		37517-30-9	HMDB0015324	BioDeepDB	2	pos	1370834.859	12676626.62	3544574.111	2196542.056	2361959.343	148073250.8	5375883.56	25643462.21	317354996.5	5476133.088	2404040.797	19845082.1	3493058.397	3605807.133	3488446.662	2437250.86	11438277.58	3503085.46	3946613.453	70391216.65	6223812.482	10664087.97	8813803.506	5950890.604	16706953.44	16334528.92	14564259.37	2974818.111	3320194.07	3943049.986	2450163.272	6121767.112	4383834.541
M339T839_1	11,12-DiHETrE	339.2516	839.4	338.2457	4.055986766	C20H34O4	[M+H]+	Fatty Acyls	Eicosanoids	C14774	Lipid metabolism; Nervous system; Global and overview maps	192461-95-3 / NA	HMDB0002314	BioDeepDB	2	pos	188930.1123	1794126.12	3206755.419	436490.1189	1809040.412	3581928.377	2963422.17	4829524.056	1726747.972	6708293.316	2471095.715	672001.907	5552035.756	35732166.42	6782109.929	527222.1612	4339198.343	2807886.543	2019968.916	6232410.497	6841700.387	445501.4439	6117999.328	5123879.298	692107.6876	7480345.9	7083502.478	12273297.99	20415353.02	14416617.72	17853374.86	48085318.92	15738014.03
M342T597	Propafenone	342.2062	597.5	341.1991	0.514309793	C21H27NO3	[M+H]+	Linear 1,3-diarylpropanoids		C07381		54063-53-5	HMDB0015313	BioDeepDB	2	pos	687739.8419	10282225.94	2837457.83	1089294.196	2581696.973	4683523.789	11861574.79	11962575.93	3651488.191	3054455.129	1947807.128	10268824.27	4790362.935	7040215.577	4928581.419	1633937.866	1552382.619	5130979.913	7201620.425	22844198.81	15085914.97	27529754.06	6449805.561	18048544.54	31380846.87	30557412.22	22586491.39	9886303.727	11067420.98	16029218.59	6738122.12	7018515.238	19724562.25
M325T419	Quinine	325.1882	419.2	324.1838	8.84410935	C20H24N2O2	[M+H]+	Cinchona alkaloids		C06526	Chemical structure transformation maps; Sensory system; Digestive system	130-95-0	HMDB0014611	BioDeepDB	2	pos	193451.1266	706575.5679	1174876.864	259410.7649	520867.2676	565812.6102	8818236.601	857173.9412	1384365.926	264367.8891	1259913.768	6424600.768	357477.3433	583248.9364	349604.8452	304886.0259	757766.2831	464915.149	808749.5266	2705813.406	928179.6252	7067185.479	714425.8227	1452972.527	1738093.959	2090959.704	10429561.17	226628.0016	349328.5222	1158638.734	239955.9702	171741.5391	2335209.866
M309T748	2,3-Dinor-8-iso prostaglandin F2alpha	309.2058	747.5	326.2093	0.022222012	C18H30O5	[M+H-H2O]+			C14794	Lipid metabolism	221664-05-7		BioDeepDB	2	pos	10760375.94	56855095.31	25112701.64	30812016.06	79317652.82	553739719.7	131450125.3	28620986.67	947870959.8	139819042.7	62171715.51	358300114.3	382185748.9	233760650.8	105804949.3	57016627.4	43514519.15	105535792.7	16966404.16	162168358.7	182989517.8	168504625.9	65384905.56	123329005.1	175360561	178323810.1	272173087	111414484.6	149043713.9	183219722.8	108295860.4	76104474.05	495463335.7
M345T819	Medroxyprogesterone	345.2454	819.2	344.2351	8.689471315	C22H32O3	[M+H]+	Steroids and steroid derivatives	Pregnane steroids	C07119		520-85-4	HMDB0001939	BioDeepDB	2	pos	955664.36	17690724.7	22068865.63	4356379.844	469206.551	35093798.69	52359133.33	35266677.87	27058886.81	3604454.119	11978630.64	36238071.6	3730514.544	40431344.48	5171371.342	36943647.31	36339534.71	3918866.04	2578935.666	35523552.84	643860.1517	15184772.92	18290930.57	6381170.23	28401153.68	10181636.77	58733279.53	3349217.925	1555459.164	3519736.52	750224.4029	99410.99757	6344858.203
M329T640	Nifedipine	329.1135	639.6	346.1165	0.607693091	C17H18N2O6	[M+H-H2O]+	Pyridines and derivatives	Hydropyridines	C07266		21829-25-4	HMDB0015247	BioDeepDB	2	pos	2003647.987	12814556.48	14868646.51	2216335.155	8741296.886	5186331.906	7694087.592	15397182.92	9068501.646	4769579.156	8576639.463	13173304.59	13820983.15	31691692.9	8919329.374	3979204.378	28875967.01	13405627.35	10697122.23	31010385.93	13532874.41	21154942.05	6091628.863	8033955.998	6751207.276	11950612.49	8283964.056	5640101.468	6604205.45	6890946.234	5747929.313	3408015.507	5117319.641
M347T819	21-Deoxycortisol	347.2216	819.3	346.2144	0.218880392	C21H30O4	[M+H]+	Steroids and steroid derivatives	Pregnane steroids	C05497	Lipid metabolism	641-77-0	HMDB0004030	BioDeepDB	2	pos	7046600.277	4341763.071	14146530.71	3909571.2	12911450.41	20537721.32	39350516.96	39957117.55	31416634.63	2337085.454	2395054.8	13533534.92	1448401.131	9983024.062	3431515.43	4868590.884	11313850.51	1451102.616	2794952.758	17262746.44	12839907.51	18588997.99	8846772.686	6000395.252	9762256.569	8104799.759	4313512.794	3897711.918	4546819.657	5682083.715	1860736.368	5297233.917	7725358.599
M330T142_1	Cyclic AMP	330.0597	142.2	329.0525	0.230261374	C10H12N5O6P	[M+H]+	Purine nucleotides	Cyclic purine nucleotides	C00575	Neurodegenerative disease; Substance dependence; Cellular community - eukaryotes; Immune system; Excretory system; Development and regeneration; Cancer: overview; Drug resistance: antineoplastic; Signal transduction; Cell growth and death; Nervous system; Digestive system; Environmental adaptation; Infectious disease: bacterial; Aging; Infectious disease: parasitic; Infectious disease: viral; Cir…	60-92-4	HMDB0000058	BioDeepDB	2	pos	564557.476	13875112.26	4906491.904	1793758.777	1662303.349	6031570.372	6814720.998	22406374.77	987100.1227	2301572.689	1058095.442	21033575.83	2054031.614	9344148.716	3226341.248	1899672.773	17545526.35	10603448.7	25425364.34	28126149.44	20762436.54	13837688.61	42527875.04	9815898.13	26592091.4	23856061.95	9444121.824	8831012.141	30529473.45	17954235.83	12755168.29	15526650.66	9122337.936
M349T495	2-Hydroxy-6-pentadecylbenzoic acid	349.264	494.8	348.2664	27.70397178	C22H36O3	[M+H]+	Benzene and substituted derivatives	Benzoic acids and derivatives	C10759		16611-84-0	HMDB0029683	BioDeepDB	2	pos	5654882.817	3596898.742	2752682.941	994398.699	9233616.777	14480492.67	9462470.141	15359631.42	9474300.406	6716672.466	1429453.471	6695119.951	1126770.977	2756803.205	2464342.002	5913935.102	2835648.074	9191693.196	934237.4096	4835629.344	1233055.124	2899573.831	8991757.399	1688181.177	4651352.821	2851433.462	2367378.292	1110899.56	2855913.953	1627993.579	420461.4047	918862.9036	10679484.42
M333T460	Isoxaben	333.1808	460.3	332.1736	0.228104381	C18H24N2O4	[M+H]+	Pesticides/Herbicides		C18504		82558-50-7		mzCloud	2	pos	8926284.419	16782261.78	28952802.49	11283627.15	21707130.68	17884892.76	55029548.85	31551748.93	24178406.06	12992401.35	13394976.19	44743468.13	3498410.343	12864283.49	11925791.69	14949709.8	24822400.6	9043123.128	12857518.78	41369820.5	57614755.05	24862711.29	13932253.44	38467833.01	73374850.5	65139033.34	9649874.978	8969663.45	11412543.05	14777246.66	4354549.346	2701351.015	17203837.83
M333T563	21-Hydroxypregnenolone	333.2447	562.8	332.2351	6.901835198	C21H32O3	[M+H]+	Steroids and steroid derivatives	Hydroxysteroids	C05485	Lipid metabolism	1164-98-3	HMDB0004026	BioDeepDB	2	pos	1598439.613	8702717.961	1997198.915	1080982.08	3050512.178	1014761.296	193833.6782	1880753.442	143178.5694	2845310.799	2073810.022	747901.3399	515868.2291	436059.2296	507503.1579	2049112.999	1641679.57	2608285.995	1004734.582	262952.8406	669748.6647	578530.8386	525836.6378	682487.0373	885688.0726	1011823.982	341837.9128	1033801.206	519165.9778	223116.6458	457056.1002	319352.0852	1437210.017
M335T800	Prostaglandin H2	335.2191	800	352.225	4.576111564	C20H32O5	[M+H-H2O]+	Fatty Acyls	Eicosanoids	C00427	Nervous system; Endocrine system; Lipid metabolism; Immune system; Structure-based classification; Global and overview maps	42935-17-1	HMDB0001381	BioDeepDB	2	pos	5802714.086	72175501.83	40695857.87	14589326.1	14734787.67	37219906.68	38113698.49	152928527.2	8407361.317	29864761.8	13244964.08	78911490.3	99770747.42	56601682.12	82191061.26	100966449.1	12539702.18	81438371.84	126376672	20327577.47	26331348.28	237363314.4	20728245.81	25608771.68	148891082.5	168158718.4	12603736.44	19736290.76	81846048.81	38541344.54	3201411.987	45900925.36	47478587.54
M336T628	Berberine	336.1232	628.3	336.1236	0.595019921	C20H18NO4	[M+H]+	Protoberberine alkaloids and derivatives		C00757	Chemical structure transformation maps; Signal transduction; Biosynthesis of other secondary metabolites; Global and overview maps	2086-83-1/633-65-8	HMDB0003409	BioDeepDB	2	pos	1371838.574	634170.3952	9672697.238	709534.2373	287822.4592	386011.0463	7490005.266	6628944.677	950857.3978	779861.3842	1618529.047	7751508.079	475397.195	3264615.103	3399856.024	1437396.03	1426636.98	748399.2831	1633019.709	6127191.308	3415858.64	6250998.184	4632630.064	2397264.389	6611402.245	3048612.68	6049059.088	2282802.852	3002464.642	4563118.625	1693428.636	1627300.827	4657435.131
M355T374	Amodiaquine	355.1495	374	355.1451	12.3891488	C20H22ClN3O	[M]+	Quinolines and derivatives	Aminoquinolines and derivatives	C07626		86-42-0	HMDB0014751	BioDeepDB	2	pos	3726741.182	19241221.76	17319110.29	9652980.675	41583658.59	49436532.02	25933564.03	15076212.75	54401773.26	7450947.64	7967095.794	22845977.46	7808334.954	12634959.5	9176797.408	6236863.905	11335219.93	13000857.28	5331798.6	13563451.37	8012236.363	18909809.06	8553577.259	8422929.134	12566688.85	10765152.66	14772650.27	4266765.721	4903847.539	5817986.564	3389805.702	3659892.902	7197225.729
M358T619	Nalbuphine	358.2005	618.6	357.194	2.166384469	C21H27NO4	[M+H]+	Phenanthrenes and derivatives		C07251		20594-83-6	HMDB0014982	BioDeepDB	2	pos	5810163.93	7832614.147	9410609.724	4438467.867	8740849.083	8946516.732	11361958.81	6100087.73	12550720.73	1842887.507	5461084.641	10459702.12	7431929.269	9790885.235	2850288.397	10201684.98	5733369.825	4657192.475	9735208.27	22986021.03	6953100.991	11118860.47	7948763.153	7781653.323	5697385.729	6735377.363	6763284.337	4395877.473	7237083.943	14607991.1	4099054.536	5505428.032	3662518.506
M359T372	Prednisone	359.1937	372.5	358.178	23.38571083	C21H26O5	[M+H]+	Steroids and steroid derivatives	Hydroxysteroids	C07370		53-03-2	HMDB0014773	BioDeepDB	2	pos	182386.2224	10979219.23	7608659.543	2752898.496	793795.827	208411029.8	1515346.943	1516264.941	131028785.3	2003345.015	3266030.961	9357092.612	7741586.893	8634544.089	5879048.119	627409.1309	12200561.8	5942447.654	6004959.409	2125589.793	12177383.45	9006631.177	4695943.46	9019286.224	7672254.389	5281904.556	8533134.667	1639930.163	2591749.57	3883909.464	2749971.954	6853402.93	5540312.19
M362T596	Ofloxacin	362.1492	595.8	361.1438	5.180185404	C18H20FN3O4	[M+H]+	Quinolines and derivatives	Quinoline carboxylic acids	C07321		82419-36-1	HMDB0015296	BioDeepDB	2	pos	205635.8903	6469403.6	1673779.93	679903.3051	668283.5425	561651.8924	2940850.111	1774338.18	596766.6357	2812112.37	928007.8495	2393106.733	1512792.875	2855731.297	4101126.436	2118294.276	971606.8135	2840890.284	3022666.876	2163604.53	1473739.657	1670883.107	976236.7383	2810824.612	3809178.148	4698191.208	1900201.582	1295735.853	1522537.318	739729.5158	759051.7752	1716243.59	1470520.577
M363T747	18-Hydroxycorticosterone	363.2164	746.9	362.2093	0.484559618	C21H30O5	[M+H]+	Steroids and steroid derivatives	Hydroxysteroids	C01124	Lipid metabolism; Global and overview maps; Endocrine system	561-65-9	HMDB0000319	BioDeepDB	2	pos	3015214.254	16050603.41	32988196.27	10931757.22	30954984.69	39580413.51	39287975.78	38789484.98	52713220.18	1875794.865	2060773.133	38174457.57	2966104.399	9148666.213	4312539.11	10821907.3	27212621.98	5337856.28	1322358.77	3947560.295	8299719.399	3578800.345	10937939.6	5944281.003	9530987.047	15880434.57	12563124.63	2800473.815	2876635.638	5745015.865	2030944.88	2146624.803	4261612.462
M348T140	AMP	348.069	139.5	347.0631	3.953239157	C10H14N5O7P	[M+H]+	Purine nucleotides	Purine ribonucleotides	C00020	Endocrine and metabolic disease; Drug resistance: antineoplastic; Signal transduction; Sensory system; Endocrine system; Neurodegenerative disease; Metabolism of terpenoids and polyketides; Nucleotide metabolism; Substance dependence; Chemical structure transformation maps; Global and overview maps	61-19-8	HMDB0000045	BioDeepDB	2	pos	1189323.489	7798396.149	17592449.26	2516574.107	18260357.54	3517596.016	3178801.223	8575821.312	2956751.213	35359235.13	6433135.194	20279087.63	5117578.043	5212308.608	19283990.55	4105759.054	18603035.68	63768692.12	36292021.65	32001001.88	4288110.333	6633364.319	154610717.6	10820384.92	6911292.148	19976793.53	13434709.72	16228241.39	6201120.37	34132806.09	4464045.682	18022029.26	4759962.229
M366T619	Bepridil	366.2632	619.4	366.2671	10.6480804	C24H34N2O	[M]+	Benzene and substituted derivatives	Phenylmethylamines	C06847		64706-54-3/74764-40-2	HMDB0015374	BioDeepDB	2	pos	1666158.501	4634908.158	361990.4217	3664716.511	13664.92979	1415104.852	497054.6524	18452.48467	507830.4584	2912174.647	3051791.645	3444896.999	3960145.955	4117829.429	4638215.163	3315853.722	60457.23888	3403704.291	3178469.959	2946742.715	4536533.876	8614544.204	4627803.626	3461004.392	3950517.241	4528492.416	6481353.059	3030652.387	2672538.036	2989437.496	2773102.151	2364563.302	5848146.492
M353T765	(13E)-11a-Hydroxy-9,15-dioxoprost-13-enoic acid	353.2299	765	352.225	6.726497389	C20H32O5	[M+H]+	Fatty Acyls	Eicosanoids	C04654		22973-19-9	HMDB0001320	BioDeepDB	2	pos	7683349.949	79293577.87	207493962.7	40848304.38	86174878.27	332001809.5	152821056.8	229625342.6	825730560	16221831.87	18813431.13	189528862.3	17212654.03	100146529.7	15048734.1	51604358.39	111026251.3	24030651.46	55183970.88	220405284.4	152066156.8	37421154.29	29317873.65	124017392.3	104851382.2	152864906.2	51036232.95	8215168.146	44425379.87	56591304.02	21955139.99	43721135.64	29677964.42
M375T581	Hydroxyzine	375.1775	581	374.1761	15.66192002	C21H27ClN2O2	[M+H]+	Benzene and substituted derivatives	Diphenylmethanes	C07045		68-88-2	HMDB0014697	BioDeepDB	2	pos	79733.11622	10162703.09	907635.487	221878.5371	663607.131	1625198.169	934635.993	14503804.45	731942.9683	2693582.408	110854.409	31143052.87	959253.2251	3882050.477	2488109.123	1046626.737	20294362.87	2606224.582	2365681.252	5553528.563	1645336.83	1358965.498	25678575.45	181943.9371	3768830.51	762037.8212	1275808.961	153662.5344	4222046.039	952726.2992	1534836.43	170441.3415	2994047.923
M376T586	Gatifloxacin	376.1777	586.1	375.1594	29.24149943	C19H22FN3O4	[M+H]+	Quinolines and derivatives	Quinoline carboxylic acids	C07661		112811-59-3/160738-57-8	HMDB0015178	BioDeepDB	2	pos	4405480.374	5726613.31	19699104.34	624597.3063	9657319.72	2522113.798	5696905.104	14403528.44	2641963.171	10505400.84	2917548.52	21234284.2	759905.7763	3491605.685	1175318.959	3721694.238	4805837.289	2191076.681	6218827.716	4725307.134	5243471.538	28379110.53	9580780.905	3160793.867	5572295.226	9935485.301	6204666.107	497539.7883	3458112.475	2984207.216	1695585.233	1958590.347	690979.7487
M369T685	11-Dehydro-thromboxane B2	369.2251	685.5	368.2199	0.496869046	C20H32O6	[M+H]+	Fatty Acyls	Eicosanoids	C05964	Lipid metabolism; Nervous system; Global and overview maps	67910-12-7	HMDB0004242	BioDeepDB	2	pos	89902.29892	445292.6362	4162813.959	1621161.449	2677263.241	61725900.13	17118250.91	17156208.57	62478278.76	1654942.554	230717.9168	621953.0211	164015.0867	1385470.884	131237.7197	151348.7684	12235913.49	226581.4348	259649.7718	1883981.895	1476774.47	1593300.624	346282.7971	437197.1383	2230708.967	622705.9893	2204647.334	756210.7966	1401163.863	1127270.854	523469.4019	1594878.283	707909.1908
M387T750	Lathosterol	387.357	750	386.3549	13.36235049	C27H46O	[M+H]+	Steroids and steroid derivatives	Cholestane steroids	C01189	Lipid metabolism; Global and overview maps	80-99-9	HMDB0001170	BioDeepDB	2	pos	1032124.365	3297227.073	310953.7085	3274618.915	1067511.379	277437.8427	3172964.377	7830512.192	1041739.478	3224003.816	1970706.679	71204.33663	214945.4141	1062060.999	5194632.746	985847.7833	65919.01288	9565994.824	3267599.291	5794114.139	137729.446	2579136.637	2544401.492	130374.0128	3391276.319	2123102.549	2628381.927	1545958.194	6630354.146	787483.2008	6052504.286	4761007.273	85032.19268
M372T510	Trazodone	372.1553	509.6	371.1513	8.80277669	C19H22ClN5O	[M+H]+	Diazinanes	Piperazines	C07156		19794-93-5	HMDB0014794	BioDeepDB	2	pos	287931.184	6387373.604	1040346.942	338977.6425	752592.3636	1409392.411	1772041.195	6865765.97	840445.2869	462756.7955	578650.3275	2279112.346	550809.8074	848822.1199	2991817.493	402381.1382	601860.616	2554209.72	1295005.352	1959908.181	2720767.879	2321778.783	1155553.293	891514.7416	4624648.513	3742049.717	2747954.311	820024.843	1731658.974	1523605.267	750959.5127	660513.4663	2652476.545
M379T798	Ergosterol	379.3324	798.3	396.3392	1.671357364	C28H44O	[M+H-H2O]+	Steroids and steroid derivatives	Ergostane steroids	C01694	Lipid metabolism; Global and overview maps	57-87-4	HMDB0000878	BioDeepDB	2	pos	8883817.675	19532094.53	21625606.09	12870856.98	8185008.369	11904168.21	25956827.84	33511605.42	41049439.75	17860725.72	13056506.81	26749392.66	27635042.65	21891672.11	20035876.37	27438211.36	22033880.26	26766195.57	16991954.57	39643459.87	27952396.5	25766631.94	22845024.33	26177043.73	36551297.18	42867906.1	19893677.53	19330328.73	21563838.58	17209576.2	12499523.6	16973091.16	18013897.1
M399T388	Quinacrine	399.2117	388.2	399.2077	10.01974642	C23H30ClN3O	[M]+	Quinolines and derivatives	Benzoquinolines	C07339		83-89-6/NA	HMDB0015235	BioDeepDB	2	pos	1053555.016	3365976.555	5903156.385	2109631.01	3141199.911	5957187.149	14565770.75	7896589.565	18358358.99	1725753.619	2896716.35	25810156.37	2343729.063	6600074.833	2430871.204	5071938.912	15812140.82	5523597.472	5594212.39	10699005.49	9402153.696	6352405.698	6307833.579	11358756.77	3649179.441	17613583.28	7215154.927	96145.06569	802600.2704	1153240.4	324991.8329	61873.37204	1070817.254
M384T598	Prazosin	384.1554	598.3	383.1594	29.15486806	C19H21N5O4	[M+H]+	Diazinanes	Piperazines	C07368		19216-56-9	HMDB0014600	BioDeepDB	2	pos	463966.8496	1074625.562	3329256.975	486217.292	1296547.509	3416359.233	4956342.519	4599332.854	3093317.633	468744.3794	1225139.591	3722594.073	477204.9689	1066911.836	1763328.57	735209.0492	780364.7232	691868.2821	1409921.747	3008914.417	2022941.024	4740779.127	4972706.569	1980970.959	2303599.28	3426651.386	4060349.942	413875.7396	411773.0014	891071.8413	248541.5517	202817.607	1533736.284
M397T837	beta-Sitosterol	397.3841	837.4	414.3862	1.7615199	C29H50O	[M+H-H2O]+	Steroids and steroid derivatives	Stigmastanes and derivatives	C01753	Lipid metabolism; Chemical structure transformation maps; Global and overview maps	83-46-5	HMDB0000852	BioDeepDB	2	pos	541206.2564	180575.2732	876686.0611	13283194.44	1986229.552	57205771.52	17518025.5	16922905.39	268044.8807	21398597.1	19943566.01	2093958.382	9184282.652	1109343.109	1736630.517	1519860.533	29576002.17	1822385.101	23093188.31	9929812.564	54103.49973	335214.2625	970284.5447	123463.1159	5708901.49	55026.93159	1211018.916	43454834.79	15769319.25	21903363.97	43987643.62	7599840.797	3576855.538
M399T799	Calcitriol	399.3269	798.6	416.329	1.50252838	C27H44O3	[M+H-H2O]+	Steroids and steroid derivatives	Vitamin D and derivatives	C01673	Excretory system; Digestive system; Endocrine system; Lipid metabolism; Infectious disease: bacterial; Global and overview maps	32222-06-3	HMDB0001903	BioDeepDB	2	pos	36653635.79	17440546.49	15672709.14	43462500.5	51105658.2	16936139.93	31147718.11	58124729.61	98308733.18	43620245.59	36890586.82	34924746.66	39426388.11	14527076.18	138891953.1	199462084.3	108835776.6	125887405.6	26080387.29	15268407.78	47781682.39	46496681.23	24107402.6	31132964.43	52368339.05	47641617.89	39389118.57	34769534.74	23365617.79	26579769.06	36308034.33	24623021.07	18799379.88
M401T816	Myriocin	401.2893	816	401.2777	22.98591066	C21H39NO6	[M-H2O+NH4]+			C19914		35891-70-4		BioDeepDB	2	pos	25320162.27	1411802.693	3085752.6	6588736.157	64555780.55	177258426.1	9032317.479	57269571.55	26025375.52	8939313.466	15507710.75	19275177.95	2847134.635	2877170.133	2096290.985	3752007.325	12369821.36	1795367.027	2423949.389	5131668.568	2730089.979	3599304.625	1877339.969	9861352.466	7478399.114	10969590.63	2243490.698	452893.2094	3313507.751	3812075.303	1239105.984	3072814.78	4790323.021
M401T790	20a,22b-Dihydroxycholesterol	401.3432	789.9	418.3447	2.989959715	C27H46O3	[M+H-H2O]+	Steroids and steroid derivatives	Bile acids, alcohols and derivatives	C05501	Lipid metabolism; Global and overview maps	15234-55-6/596-94-1	HMDB0006763	BioDeepDB	2	pos	180529.4662	5588127.154	6066443.238	2456742.639	1164560.153	12366043.43	18676137.09	11007720.26	2989432.766	25775500.86	8875752.943	8708091.546	12592168.14	8694028.198	4665456.535	5991230.099	128787382.5	33074414.7	18858730.83	102334251.5	15630664.72	12894779.89	11941239.85	1403083.382	22796488.42	10760799.87	19008879.45	62129331.38	22552465.47	77500620.74	1032841.112	27811533.43	11171184.63
M405T451	Losartan	405.1661	451.3	422.1622	27.97371251	C22H23ClN6O	[M+H-H2O]+	Benzene and substituted derivatives	Biphenyls and derivatives	C07072		114798-26-4	HMDB0014816	BioDeepDB	2	pos	3047446.001	17852223.05	26394322.98	4114444.029	66878231.93	10099172.78	27787934.38	30104763.15	16829037.28	1617210.84	2713398.295	29075618.78	8604237.44	13918613.94	10671951.53	3635804.05	16717061.03	1611369.932	1199245.755	7350575.608	6174332.588	14817320.3	5594527.722	5833229.935	11476008.89	9958025.971	13862999.22	4369109.948	5827021.124	6848038.618	3638674.977	2958967.742	6551497.028
M425T103	Chitobiose	425.176	102.6	424.1693	1.354733099	C16H28N2O11	[M+H]+	Organooxygen compounds	Carbohydrates and carbohydrate conjugates	C01674	Carbohydrate metabolism; Membrane transport; Global and overview maps	577-76-4/35061-50-8	HMDB0003556	BioDeepDB	2	pos	2326669.142	11238399.51	45520433.6	4177345.375	26636857.94	51344860.56	158163513.8	24482431.11	83363068.53	984623.8859	823767.8019	36493569.32	661261.7943	4652198.205	1229809.846	13259401.45	19045567.51	1071050.317	9528317.428	54274446.75	27239722.58	27537239.87	5746873.307	45261449.47	52036312.38	77479482.48	19582923.19	2462728.561	24110298.99	10008868.06	5281272.51	1414831.653	3618647.836
M409T824_2	(S)-2,3-Epoxysqualene	409.3784	824.1	426.3862	0.894038376	C30H50O	[M+H-H2O]+	Prenol lipids	Triterpenoids	C01054	Lipid metabolism; Chemical structure transformation maps; Global and overview maps; Metabolism of terpenoids and polyketides	54910-48-4/7200-26-2	HMDB0001188	BioDeepDB	2	pos	10076050.06	25389954.08	40349822.97	10099981.01	1912060.457	5353954.724	8957900.978	38910915.59	17705467.53	22419728.35	50658923.85	14899174.12	59007621.59	27623525.46	73402670.72	65126217.13	56672940.01	33210401.26	8930655.755	68007958.67	87559961.06	50738903.69	39475341.71	58643796.49	14053186.07	59437914.69	81449213.94	11489053.63	28037780.56	38450938.15	32106383.44	6427819.059	24958068.52
M462T758	Galactosylsphingosine	462.3421	757.9	461.3353	0.865160235	C24H47NO7	[M+H]+			C01747	Lipid metabolism	2238-90-6	HMDB0000648	BioDeepDB	2	pos	2336574.52	10780808.95	9519868.511	2199275.224	3775065.05	4179835.944	13993790.33	7199565.892	12851701.93	10729654.03	3703875.866	9074340.124	7233684.552	12792724.66	10493093.77	5534692.173	23945686.03	13768651.33	6160762.514	5742795.922	13570842.53	18155041.77	3658907.807	23087460.99	12866234.04	29134141.11	10393883.79	1649411.857	4023639.298	2238874.803	357355.339	1694067.552	2181429.275
M496T785	1-palmitoylglycerophosphocholine	496.3398	784.6	496.3403	0	C24H51NO7P	[M+H]+	Glycerophospholipids	Glycerophosphocholines	C04102		17364-16-8	HMDB0062541	BioDeepDB	2	pos	9171793.45	8347589.671	15673300.42	28555793.4	4656996.333	7582869.749	21302517.8	8019426.97	33775182.81	4670954.828	42300022.84	14764946.6	64298808.73	49776190.85	63705086.23	46816896.78	52733970.09	24842768.4	62163728.19	27037195.16	8232280.616	10562878.66	6043960.877	39137984.51	18447041.54	32691533.53	8152214.722	34310645.62	15668898.45	34819330.43	24927483.83	13005457.44	60404196.96
M568T839	Lutein	568.4311	839.4	568.428	5.453607306	C40H56O2	[M]+	Prenol lipids	Tetraterpenoids	C08601	Chemical structure transformation maps; Global and overview maps; Metabolism of terpenoids and polyketides	127-40-2	HMDB0003233	BioDeepDB	2	pos	23249.36032	703300.9046	2946583.925	693746.0643	472426.2862	4641519.628	795295.6261	122051.0437	26891.19654	70309.08536	319183.8701	483283.2634	1539309.44	2947827.161	2402.050855	4418162.444	1395016.728	63694.29251	17771.81633	4137335.553	7362557.951	188963.3029	32520.99081	14470318.76	8152458.633	19025072.92	1883169.128	16110.44099	21708.5554	609958.4029	3227403.291	646178.3646	2190049.35
M786T410_2	FAD	786.1725	409.6	785.1571	10.30308234	C27H33N9O15P2	[M+H]+	Flavin nucleotides		C00016	Metabolism of cofactors and vitamins; Global and overview maps; Digestive system	146-14-5	HMDB0001248	BioDeepDB	2	pos	31103.03076	1647365.042	441767.2594	26542.54694	52448.49302	1415538.467	1164577.368	5096777.365	29207906.55	331013.1592	10855521.94	1218516.709	46861073.09	62365095.71	8679624.65	1806900.342	2678642.858	3027617.46	1773820.975	14363733.8	7931471.567	1428716.121	3684824.867	2349450.35	3605190.199	2640137.725	45430291.85	2141465.993	4214117.974	19534171.31	2128937.376	29736239.23	1830409.255
M108T622	Benzylamine	108.0809	622.2	107.0735	1.147288744	C7H9N	[M+H]+	Benzene and substituted derivatives	Phenylmethylamines	C15562		100-46-9	HMDB0033871	MoNA	2	pos	18322793.29	97065851.88	72726111.96	37771995.94	89121135.06	47957490.23	46856553.41	39027847.65	68638660.76	34092017.62	38987618.66	108583189.8	66012071.84	102307528.8	44170262.87	34303175.79	51472410.33	17413796.35	100030860.1	131528102.2	89564267.23	194779660.9	66482046.2	96280710.38	200240250.1	184996296.3	122780331	52642614.15	55368369.29	75505612.75	43420965.29	48535760.67	115483798.8
M122T401	2,6-Dimethylaniline	122.0961	401.3	121.0891	2.260514464	C8H11N	[M+H]+	Benzene and substituted derivatives	Xylenes	C11004	Xenobiotics biodegradation and metabolism	87-62-7	HMDB0060677	MoNA	2	pos	90658088.04	26219235.01	195039329.9	87798569.63	30550085.11	28269353.36	27630251.05	36681461.15	30673361.34	120998553.9	26602039.16	30956438.63	29640207.67	142588372.3	10082306.64	110428507.2	24290395.25	22349409.98	24603828.08	225050804.9	118321671.7	148920709.5	125751922.5	189151132.8	273378092.2	259396642	20418222.35	10696187.9	24133130.81	24690637.85	117051353.5	23035804.27	140400621
M302T785	Abietate	302.2192	785.5	302.2246	17.80233827	C20H30O2	[M]+	Extractables/Leachables		C06087	Global and overview maps; Metabolism of terpenoids and polyketides	514-10-3		mzCloud	2	pos	167706238.9	78659886	102916811.6	181175855.8	297084811.4	234161211.5	174070705.9	51423440.39	42913839.93	157901576.1	56984522.92	221852029.8	235570485.3	249156907	149906397.6	409607531.9	69287215.77	199669241.9	360000114.7	364509302.4	237979122	308053546.9	195219472.7	192439422.6	208143328.9	54645769.1	64398133.37	229142636.4	219705370.8	188632583.5	56685094.86	194694148.7	148022633.4
M329T838	Corticosterone	329.2148	838.2	346.2144	23.79601403	C21H30O4	[M+H-H2O]+	Steroids and steroid derivatives	Hydroxysteroids	C02140	Lipid metabolism; Neurodegenerative disease; Global and overview maps; Endocrine system	50-22-6	HMDB0001547	MoNA	2	pos	5439178.986	31052673.39	17822446.49	2241443.469	3077265.528	4030566.24	4801130.499	12368764.62	7145499.6	4257826.436	2346778.834	13301778.94	10333799.63	38430529.38	10351362.67	1700027.627	23388130.91	11250970.13	13601772.13	52974335.62	22190719.02	79730473.83	3778651.614	2221035.883	29047267.04	3198744.784	4603025.445	12502222.57	11000236.6	16332025.63	6835124.449	9239814.318	26620656.38
M444T571	Doxycycline	444.162	571.3	444.1533	19.58744782	C22H24N2O8	[M]+	Tetracyclines		C06973		564-25-0	HMDB0014399	MoNA	2	pos	459303.7941	10023120.6	9530273.912	993578.0064	89868651.15	58446173.19	14514161.51	29950930.74	1147828111	3931085.554	781878.1297	31609317.39	3794142.467	5638486.496	3981203.995	876009.4914	4752528.367	2153872.871	2540850.589	9870015.491	7834450.687	10307463.59	5068934.666	6207124.18	11261605.84	19039931.01	10566833.07	1848151.232	1669126.937	2332958.852	451099.7521	577063.0516	1458021.662
M248T474	Meperidine	248.165	473.9	247.1572	1.994995265	C15H21NO2	[M+H]+	Piperidines	Phenylpiperidines	C07128		57-42-1	HMDB0014597	MoNA	2	pos	3752791.707	4727873.63	17048062.6	3713724.441	15199278.67	26304243.8	14843828.34	11414024.19	3589141.603	8855840.646	7564158.521	10703431.52	12387260.58	8805575.778	7028048.828	9943983.557	44041099.12	23807764.59	19100506.31	159583943	14874074.3	20575060.92	19292886.56	37199738.74	15465959.46	37831335.93	25410563.91	9069952.257	14446106.66	13719958.67	3183751.306	4649542.572	6457208.08
M251T432	Rivastigmine	251.1751	431.9	250.1681	1.098835036	C14H22N2O2	[M+H]+	Benzene and substituted derivatives	Phenoxy compounds	C11766		123441-03-2	HMDB0015124	MoNA	2	pos	79172971.04	163077057.8	273410113.4	513155766.5	60294175.26	96515925.96	62369189.98	239640615.2	39688649.4	101909603.8	120653775.3	351566157.5	467811818	281769452.6	525587841.8	767394380.3	155674091.9	56813678.57	470213538.2	340253471.4	31927469.51	237999495	604266993.9	108083377.6	345685726	151093131.8	178292854.9	348278030	121306985.1	85998752.95	122644391.8	92753832.96	167950932.4
M236T629	Penciclovir	236.1036	628.8	253.1175	27.38628297	C10H15N5O3	[M+H-H2O]+	Imidazopyrimidines	Purines and purine derivatives	C07417		39809-25-1	HMDB0014444	MoNA	2	pos	31181.52524	1658069.1	3324529.665	1365512.049	75804.22557	294076.4079	44801.70613	2863308.434	1027132.78	479742.8669	538884.2125	2629058.008	14054.08855	85350.97983	1895797.002	831941.3627	1137253.903	879652.14	1932435.967	1916766.428	686340.244	723523.6555	7437368.971	309115.5835	3175390.159	622308.222	2135906.656	184865.7263	455690.1636	424422.8603	34440.42848	190014.1901	151110.2777
M278T599	Venlafaxine	278.2114	599	277.2042	0.198065212	C17H27NO2	[M+H]+	Phenol ethers	Anisoles	C07187		93413-69-5	HMDB0005016	MoNA	2	pos	442093.5945	2538104.607	1667379.4	747262.4675	909844.291	656279.8755	7693176.797	3005916.456	1904406.344	1213886.634	871349.4053	2808464.951	1416721.386	2165738.508	1461661.082	857517.4225	2320241.273	1714865.667	4898100.518	6019256.385	8103727.682	4714619.099	2007759.351	7948436.896	6221789.008	12277490.33	6750440.723	847953.1551	1701492.762	1273369.419	707740.2358	721504.3067	1544438.092
M297T555	17a-Ethynylestradiol	297.1842	555	296.1776	2.274683513	C20H24O2	[M+H]+	Steroids and steroid derivatives	Estrane steroids	C07534		57-63-6	HMDB0001926	MoNA	2	pos	474971.4881	9296401.015	4797801.898	2058034.398	4579128.177	8741959.699	6891761.036	5783381.826	9864145.481	1047377.209	865051.301	12462184.85	4634030.264	15209231.76	6232256.367	952933.4525	3393646.087	3457564.438	523679.5808	2995199.776	5038710.911	11776327.05	6222803.01	6535764.736	8964299.451	10167261.75	13673758.5	879150.7654	1777272.588	3558252.907	969618.8808	746202.116	1942910.396
M338T387	Olopatadine	338.1712	387.1	337.1678	11.44271304	C21H23NO3	[M+H]+	Benzoxepines	Dibenzoxepines	C07789		113806-05-6	HMDB0014906	MoNA	2	pos	7723798.668	24942250.23	6426215.165	3722106.359	11600660.49	11321881.35	91921134.76	16961888.4	31696897.21	4572955.829	2579853.375	13301216.09	10116005.68	7168095.471	4650478.072	1800817.452	15772781.9	5845424.882	13545348.71	19877206.68	23406919.68	24425996.1	13824467.01	24714980.48	17081130.6	69576370.01	48771214.84	1895629.637	2682476.385	2617572.665	1390960.989	1706950.952	3467940.666
M380T837	Fludrocortisone	380.2097	837.1	380.1999	25.77524982	C21H29FO5	[M]+	Steroids and steroid derivatives	Hydroxysteroids	C07004		127-31-1	HMDB0014825	MoNA	2	pos	19681754.19	72469933.92	57189453.27	26958498.93	876929.3499	3474677.411	11310129.01	28574792.33	769502.9384	457744.3953	32654934.96	135088.8776	45169411.94	64586431.09	38672488.3	124737.7949	33960036.27	402076.615	23466351.78	26576680.69	7790555.724	31443387.76	28565166.39	4586102.212	487157.3787	181371.6202	55801.99747	18135604.04	14909822.61	30117466.42	2423918.025	15380642.46	36026635.37
M139T729	Isophorone	139.1119	729.2	138.1045	0.891368747	C9H14O	[M+H]+	Carbonyl compounds	Ketones	C14743		78-59-1	HMDB0031195	MoNA	2	pos	47862321.06	47020014.89	38980498.23	44975194.9	41549987.55	44263766.19	39143342.55	41819454.56	40807223.32	45781533.09	47525246.77	46708583.39	52981765.76	60718886.83	48202081.17	44996769.52	42537318.31	43893967.03	53953702.96	42533510.45	53153023.58	50761474.08	42931452.32	56548321.51	52629657.68	48533720.39	53697714.19	46905756.25	50897131.55	45668326.45	47849785.37	43167719.62	59322089.36
M146T598	1H-Indole-3-carboxaldehyde	146.0591	598	145.0528	6.434682947	C9H7NO	[M+H]+	Indoles and derivatives	Indoles	C08493		487-89-8	HMDB0029737	MoNA	2	pos	511007182.6	5298712494	3321155245	852163529.6	425382595.5	457124850.3	1987310649	826192014.1	628851852.3	458036239.5	607926350.3	768669453.5	336207415.9	7723473273	468739793.5	968134891.1	425416761.6	420211218.5	452834396.3	1701621368	493963333.4	2618254260	843610513.8	823537158.7	774944051.4	1287045073	1060979256	543313427.1	438740392.8	482311305.7	395446456	328397640.2	428992323.1
M188T512	Deethylatrazine	188.0708	511.6	187.0625	5.444758038	C6H10ClN5	[M+H]+	Triazines	Aminotriazines	C06559	Xenobiotics biodegradation and metabolism; Global and overview maps	6190-65-4	HMDB0033249	MoNA	2	pos	64466.26764	28415202.43	7673817.434	1924655.568	59405.55459	1292956.128	2125684.586	11010737.98	59419.11966	5503468.444	1534893.047	7544295.21	739404.3108	6287293.425	11152476.76	4154995.491	7918837.352	23597738.79	17343503.07	19570471.64	17523474.57	20919371.9	57615550.53	10209447.91	14810456.35	18815384.62	18650078.14	2103178.514	11751161.1	1428046.207	3249439.968	5925672.898	2800973.56
M268T762	Metoprolol	268.1884	762	267.1834	8.48657138	C15H25NO3	[M+H]+	Phenols	Tyrosols and derivatives	C07202		37350-58-6/51384-51-1	HMDB0001932	MoNA	2	pos	4682.346088	1610709.861	47757.73554	3939.294646	244.3406887	20029.57363	797396.5157	724262.5683	463088.5863	796860.5987	88782.03207	748735.0664	782106.4344	1253065.93	932052.1001	7696.863723	40527.70579	772852.9116	841716.4701	830850.2734	1157123.556	1858191.729	615216.7164	876359.22	639974.2498	845269.0241	786258.0181	821889.366	810625.3293	925940.7799	694145.7683	796591.3424	746620.2005
M295T430	Aspartame	295.1289	429.7	294.1216	0.035304702	C14H18N2O5	[M+H]+	Carboxylic acids and derivatives	Amino acids, peptides, and analogues	C11045	Sensory system	22839-47-0	HMDB0001894	BioDeepDB	2	pos	120208103.9	60847712.23	73012222.43	1646725.57	68349638.63	47056184.92	777699016.1	149112405	46159911.19	112085051.8	253414158.6	843361149.4	59180353.09	427032257.1	400030305.8	207857333.2	24171377.61	70824814.61	300545102.1	598432391.7	540718951.7	778441246.6	83099148.67	369085168.2	548797054	695681390.5	798393372.7	154418426.4	200146169.4	303008965.1	122062020.9	127537830.1	335023771.4
M297T440	Exemestane	297.1809	440.4	296.1776	13.37905633	C20H24O2	[M+H]+	Steroids and steroid derivatives	Androstane steroids	C08162		107868-30-4	HMDB0015125	MoNA	2	pos	24745987.97	101231282.2	69511901.76	67328926.8	24587167.45	43260986.66	92412962.3	87527790.33	22031796.02	26386756.02	14367283.72	96377725.87	45786981.09	46833040.26	66153119.61	19255944.05	46652791.58	20240249.98	42336858.41	104983473.3	53362302.05	83118349.77	49982635.54	28000853.34	69991286.94	71809663.81	48879567.98	28425108.27	23955495.16	39516966.39	17490104.98	17879045.88	80239147.7
M297T565	Progesterone	297.2229	564.8	314.2246	19.29191862	C21H30O2	[M+H-H2O]+	Steroids and steroid derivatives	Pregnane steroids	C00410	Endocrine and metabolic disease; Cancer: overview; Cell growth and death; Endocrine system; Lipid metabolism; Cancer: specific types; Target-based classification: Nuclear receptors; Global and overview maps	57-83-0	HMDB0001830	MoNA	2	pos	188238.9916	253881.356	455302.5813	291562.1399	147291.5209	431339.3974	309711.7249	485548.4508	455327.4854	407241.8773	406629.4812	582248.3004	520115.0602	954381.0269	366272.4297	337151.9434	477166.8712	290388.3706	561040.3486	557773.6252	917766.7823	522538.2757	667932.9931	760577.832	695947.0932	562528.738	361480.5033	617985.2447	1088173.924	808436.7536	556088.681	731930.6395	634999.9806
M317T752	Cafestol	317.2109	752	316.2038	0.554835915	C20H28O3	[M+H]+	Naphthofurans		C09066		469-83-0	HMDB0035710	MoNA	2	pos	12415090.65	23421094.12	24078873.16	15207453.62	40197673.33	47082725.41	59285480.16	31673555.14	13777302.25	13454076.39	28321074.41	5491270.41	13235553.31	9455237.401	18893644.91	15496746.07	53434017.99	8991734.761	12227950.49	20600427.05	32801944.65	18050660.09	10953943.77	20844518.87	8171831.937	25026030.53	15349380.18	3088606.977	8897006.278	5544545.73	10011619.04	19273173.28	9264699.14
M336T425	Senecionine	336.1914	424.8	335.1733	0.023990759	C18H25NO5	[M+H]+			C06176	Chemical structure transformation maps; Biosynthesis of other secondary metabolites; Global and overview maps	130-01-8		BioDeepDB	2	pos	77271.46485	364034.3857	341713.7382	171170.0839	71716.3912	273011.9012	3064074.305	501940.5579	1679390.979	185446.449	183729.063	490362.031	227444.5537	330867.1267	234807.1827	145509.33	464165.6689	250282.7865	1964926.315	1727118.013	2676748.766	1313725.751	383813.2511	2729853.936	2239103.676	4117699.335	1596373.766	336748.6414	359417.1786	539288.012	247939.495	162669.4902	478582.4016
M367T824	Diacetoxyscirpenol	367.1763	824	366.1679	3.061199756	C19H26O7	[M+H]+	Prenol lipids	Sesquiterpenoids	C09662		2270-40-8	HMDB0035104	MoNA	2	pos	3984204.552	35251232.32	30842539.19	3181374.806	77056513.85	19639996.42	25334522.83	41305797.2	17148955.47	16090789.56	4929026.403	63024651.47	6033089.485	11543913.67	9566068.983	9049510.984	27696012.19	35776922.59	27116403.36	32340146.29	16270892.43	60255936.56	40064653.22	10023719.02	26806114.32	20768450.76	26278097.81	9820712.794	21273312.44	9170986.805	5312243.264	6776737.682	8698111.363
M423T513	Candesartan	423.1548	513.4	440.1597	5.988352253	C24H20N6O3	[M+H-H2O]+	Benzene and substituted derivatives	Biphenyls and derivatives	C07468		139481-59-7	HMDB0014934	MoNA	2	pos	2359737.29	10753456.52	9250716.879	191102.1479	50043781.92	2184199.405	4228846.385	15705418.23	3142095.888	1243832.021	362908.4562	14014929.11	52046.42712	231420.6166	934038.8196	3632385.354	464030.5553	12677379.68	7608366.512	12771260.62	7489402.638	14182637.84	12056094.63	765352.7944	1842241.85	2038097.776	9268046.049	522960.7161	1835852.427	67684.54582	79252.90664	304333.1811	461533.1218
M593T609_2	Mesobilirubinogen	593.3386	608.7	592.3261	8.80441623	C33H44N4O6	[M+H]+	Tetrapyrroles and derivatives	Bilirubins	C05790	Metabolism of cofactors and vitamins	14684-37-8	HMDB0001898	MoNA	2	pos	8980509.769	308993453.3	278232688.1	13933544.82	4027860.126	1480331.225	774493693.7	63721257.61	253888888.9	193022566.4	357709895.1	613025917.7	399464574.3	932099536.8	16809937.43	334842521.8	149472270	291727515.9	382322786	358576961	9910025.237	651338012.4	361791979.8	1753865672	1507857612	677880457.1	1609050961	611218410.2	2340900250	2798470234	509283904.5	577519432.5	568796258.5
M190T673	Methyl (indol-3-yl)acetate	190.0865	672.7	189.079	1.178410881	C11H11NO2	[M+H]+			C20635		1912-33-0		BioDeepDB	2	pos	21625330.03	147802614.6	158743969.8	163678798.2	124385336	210137244.6	6829079.136	126232364.4	80807208.12	153958848.6	190212483.8	24729695.7	20154593.47	7468557.357	31146012.36	92380047.24	62156797.18	135051686.2	53800610.88	65353167.54	71356801.38	107784139.5	119142457.9	42363813.27	70148986.69	65459042.93	75888851.13	2668961.903	47613030.82	2867898.845	62446232.67	66893495.67	12828726.89
M202T96_2	O-Succinyl-L-homoserine	202.0712	96	219.0743	21.4478857	C8H13NO6	[M+H-H2O]+			C01118	Energy metabolism; Amino acid metabolism; Global and overview maps	1492-23-5		BioDeepDB	2	pos	44268836.72	47650146.86	41543046.75	40772638.63	46112848.53	44003306	42121959.95	42420617.63	40690704.56	37089168.64	44929031.63	47477933.23	45692508.23	42597658.49	45572544.68	45789858.66	69965021.84	52750252.27	44594208.26	49441263.29	52599552.47	52585482.32	52956133.31	55107061.19	55152919.29	56222452.8	45778723.01	59393294.04	59199140.99	56054075.31	58811857.53	59000712.07	56699552.4
M206T371_2	Xanthurenic acid	206.045	371.4	205.0375	1.087141158	C10H7NO4	[M+H]+	Quinolines and derivatives	Quinoline carboxylic acids	C02470	Amino acid metabolism	59-00-7	HMDB0000881	BioDeepDB	2	pos	65365377.5	70184589.34	76754405.16	52601836.19	60374543.68	79402310.13	68931941.74	59641748.81	57037439.21	58954169.97	56253446.94	54631274.85	56977123.16	56819368.1	70836643.81	69141417.49	68949326.85	73653781.74	67741749.39	70571737.13	67329111.81	73038214.12	63585914.53	76280614.83	68578792.8	72213371.19	73832257.97	69420816.12	78518301.9	82850384.22	80292151.72	90976586.96	80907483.24
M290T140	Ophthalmate	290.1344	139.9	289.1274	0.418717584	C11H19N3O6	[M+H]+			C21016	Amino acid metabolism; Global and overview maps			BioDeepDB	2	pos	22884397.18	48682405.37	97225495.88	11524637.02	171948196.7	211928765.5	110831232.7	234448988.5	474763834.8	8361881.236	7614573.397	81600179.31	34211886.44	41866757.73	10192135.52	13356266.24	57160097.93	42281613.99	98459189.84	104209526.2	109277457.4	119439399.7	15307234.76	118922554	86157287.82	209476782.2	27124236.26	7960178.24	8580535.615	12302768.55	4420693.577	5735932.988	12785439.66
M363T514	Cortisol	363.227	514.3	362.2093	28.69830712	C21H30O5	[M+H]+	Steroids and steroid derivatives	Hydroxysteroids	C00735	Endocrine and metabolic disease; Cancer: overview; Excretory system; Digestive system; Endocrine system; Lipid metabolism; Signaling molecules and interaction; Cancer: specific types; Target-based classification: Nuclear receptors; Global and overview maps	50-23-7	HMDB0000063	mzCloud	2	pos	141203.3776	768371.8346	6822321.728	152305.9698	9863883.932	4899642.152	13507736.79	5453947.756	18584610.33	285053.0522	157693.3524	14033129.83	219086.8313	1198896.62	417317.4658	302677.956	5084754.946	261355.8012	223390.4938	1002488.521	164322.3761	1458994.423	1568242.031	225036.0072	1363335.11	370796.5583	1886376.701	141792.6199	127998.3924	328143.1767	89689.73956	82877.3797	226074.9141
M192T90	Citric acid	192.0243	89.5	192.027	14.06072044	C6H8O7	[M]+	Carboxylic acids and derivatives	Tricarboxylic acids and derivatives	C00158	Cancer: overview; Chemical structure transformation maps; Signal transduction; Sensory system; Endocrine system; Carbohydrate metabolism; Biosynthesis of other secondary metabolites; Metabolism of terpenoids and polyketides; Amino acid metabolism; Energy metabolism; Global and overview maps	77-92-9/126-44-3	HMDB0000094	BioDeepDB	2	pos	714584.4629	82591.42403	5989821.999	5405.2023	534480.3666	19343.40385	11357120.85	6802563.358	1495067.599	9882.071831	22168.16159	4796765.225	512149.4284	3538.456254	2189971.545	2539131.983	165037.3443	17947.8582	2180696.821	1850449.162	1128230.012	8802819.201	3311701.324	9961792.464	1440197.053	10032883.76	14907686.95	1267.278639	1053803.229	2454556.903	47052.64089	928.2874662	2416535.756
M153T303_2	Propylthiouracil	153.0407	302.8	170.0514	21.34072832	C7H10N2OS	[M+H-H2O]+	Diazines	Pyrimidines and pyrimidine derivatives	C07569		51-52-5	HMDB0014690	GNPS	2	pos	794722128.2	1341335840	15717968662	803901917	506303785.6	1512212039	738042709.9	11859297777	131700172.2	2158642151	2143698169	866857962.1	4392934593	15637268194	1825505048	1461803578	2843234060	1376261029	4657649730	4687467456	4996671652	4939306517	1140491140	4988676384	2003478718	7729822410	1007959976	1007857307	701927867.6	1024050324	346030484	2490683053	1057966138
M193T396_2	Tocainide	193.1338	396.5	192.1263	1.159817702	C11H16N2O	[M+H]+	Benzene and substituted derivatives	Xylenes	C07142		41708-72-9	HMDB0015189	MoNA	2	pos	2557551.27	6598543.869	6030341.599	3848285.946	2667473.897	14371785.39	16581323.6	11430941.52	10023865.91	3158668.526	924254.7051	18932290.45	4718638.792	8059287.325	6219710.353	6351576.587	8336305.302	4420124.353	3649286.091	12233427.4	868303.0882	16867619.51	3710163.637	1088880.317	10710702.28	5844857.621	10033661.24	2925737.095	4642580.299	3017747.371	2812192.599	759596.0994	674515.6179
M247T557	Vulgarin	247.1343	557.2	264.1362	22.39268284	C15H20O4	[M+H-H2O]+	Prenol lipids	Terpene lactones	C09600		3162-56-9	HMDB0036130	GNPS	2	pos	3551572.004	42694288.61	37422017.27	11886169.53	19019509.43	55576585.44	23123489.46	126294074	109789544.6	4417688.509	2455192.557	29500585.37	5333114	22487431.32	8695447.477	5715599.565	17231436.94	2600615.953	13598187.36	35563457.5	31432354.52	56971786.67	16934758.89	31284846.24	12916395.61	56524300.7	31138825.84	7824067.154	7445328.89	16169044.15	1710430.116	6353278.153	20114952.06
M253T655_1	3-(4-Hydroxyphenyl)-1-(4-hydroxy-2-methoxyphenyl)-2-propen-1-one	253.0861	655.1	270.0892	17.124607	C16H14O4	[M+H-H2O]+	Linear 1,3-diarylpropanoids	Cinnamylphenols	C15531		51828-10-5	HMDB0037319	MoNA	2	pos	1241380.906	679032.4129	9822580.95	299230.8271	224985.9996	636752.2121	22561922.29	9679986.047	4350433.671	3037508.236	2432821.931	13685277.15	4014496.035	6026499.862	5181672.304	3811727.798	3598554.104	5248475.78	1774792.041	7080985.877	3564419.828	9594915.139	5943835.571	332321.1766	14101253.36	511471.1396	6094952.475	4047478.666	2291850.727	3531402.08	2556510.167	1595216.914	2609064.694
M349T468	Enalaprilat	349.176	467.7	348.1685	0.641510299	C18H24N2O5	[M+H]+	Carboxylic acids and derivatives	Amino acids, peptides, and analogues	C11720		76420-72-9	HMDB0041886	BioDeepDB	2	pos	2440966.51	26643904.69	34480211.99	12181522.73	2911200.517	1994754.771	14898250.43	21060517.64	24570818.27	7936833.994	6754391.3	17294174.14	11183161.43	21473708.73	11750760.39	5241764.598	10739602.47	9914668.383	5966263.023	54856996.37	14136500.56	11158831.72	12761479.89	6415244.368	32609491.81	10692049.92	22384282.65	11749962.66	13076163.93	20838317.88	8219293.071	8956160.163	22957498.8
M100T347	N-Methyl-2-pyrrolidinone	100.0759	347.1	99.0684	2.238301129	C5H9NO	[M+H]+	Extractables/Leachables; Industrial Chemicals; Textile Chemicals/Auxiliary/Dyes; Excipients/Additives/Colorants; Personal Care Products/Cosmetics		C11118		872-50-4		mzCloud	2	pos	173800393.7	805028540.4	831039063.4	1229524438	558263162.6	397746325.2	174851901.3	348508544.5	229959770.7	413024714.7	300209939.4	257714589.6	161072088.9	282061525	288729435.2	366832605.6	336990471.4	1053242815	713552416.4	405599715.3	590861188.7	329483564.8	717106671.4	276545921.2	1120633565	863047985.9	343955515.2	401660213.1	241567153.7	342043294.4	357464204.5	259735662.7	262799246.7
M136T489	2-Phenylacetamide	136.0759	488.7	135.0684	1.543932467	C8H9NO	[M+H]+	Benzene and substituted derivatives	Phenylacetamides	C02505	Amino acid metabolism; Xenobiotics biodegradation and metabolism; Global and overview maps	103-81-1	HMDB0010715	MoNA	2	pos	5006500.717	17766854.18	5151330.651	5234752.432	4964507.688	13893516.5	9121735.855	19916429.61	4850349.209	26342786.65	12139678.45	21505449.17	21383748.27	19727117.79	38279412.24	5313949.186	5222050.963	19600392.52	19629090.64	15942621.9	16939391.04	14762216.85	11754804.64	19099515.2	21976920.51	21290912.13	18475141.53	19193474.25	5049307.532	25938994.12	756720.3781	36933821.52	13987642.48
M128T302_2	Dihydrothymine	128.0703	302.1	128.0586	2.442353684	C5H8N2O2	[M]+	Diazines	Pyrimidines and pyrimidine derivatives	C00906		696-04-8	HMDB0000079	BioDeepDB	2	pos	7422491.715	52062553.79	17839837	30046951.52	5377102.477	23216806.78	9548034.519	29394033.42	20487817.11	12919615.38	12440468.99	24091286.36	9389567.82	37690484.34	16284481.3	14016911.91	7668855.925	10321056.31	36749545.31	19359858.74	26364945.12	23422069.87	51118849.15	29629391.1	51422663.91	46120548.89	37366348.01	7460609.006	7738356.74	11325199.68	6554808.242	11781790.47	9258366.597
M130T416	Isoquinoline	130.0642	415.9	129.0578	6.735135418	C9H7N	[M+H]+	Isoquinolines and derivatives		C06323		119-65-3	HMDB0034244	mzCloud	2	pos	20599819.65	27696325.39	22761232.78	24708137.6	27717283.06	28089956.14	24346090.64	23423432.54	23226029.72	22743729.36	19897215.45	23095263.35	15584026.51	23325222.97	22092215.03	31308110.32	10243494.35	27613133.34	20424839.92	22629057.22	26417669.42	20993425.78	27381112.5	25289396.86	26880651.81	26845015.55	25897809.4	23528617.13	30311409.92	20035610.38	23994572.48	23560543.73	29483659.3
M151T520	Thymol	151.1118	519.8	150.1045	0.158822805	C10H14O	[M+H]+	Prenol lipids	Monoterpenoids	C09908		89-83-8	HMDB0001878	MoNA	2	pos	56082495.22	28007358.22	24833256.66	46079825.01	16964884.28	26722687.15	33355902.65	33667139.83	41468350.5	34266939.32	23273121.24	24471635.72	27949185.68	24540772.56	28749101.51	25528366.79	27156838.11	43283186.75	31816106.44	37831192.9	33155143.84	26485877.57	24125667.27	29051180.57	34510361.8	28054536.98	28367489.44	28403449.61	30903466.63	21540956.76	32442875.17	18174068.73	68446185.61
M140T237	4-Nitrophenol	140.0342	236.7	139.0269	0.135823963	C6H5NO3	[M+H]+	Phenols	Nitrophenols	C00870	Xenobiotics biodegradation and metabolism; Global and overview maps	100-02-7	HMDB0001232	MoNA	2	pos	41725431.96	42593053.86	51766492.43	41930748.82	62063739.26	60013009.12	110689462.5	58987483.62	99888659.33	1013783617	613527903.9	56670972.59	273760493.8	24995279.07	599212260.9	87733457.22	55339362.45	47869015.17	374418008.4	61710697.93	99740632.23	73658283.65	184577687.9	42461742.73	60131284.32	66811318.1	68807384.77	322205010.8	272129033.4	143226950	172918414.2	25211593.88	67453762.21
M162T475	Indole-3-carboxylic acid	162.055	475.2	161.0477	0.148097868	C9H7NO2	[M+H]+	Indoles and derivatives	Indolecarboxylic acids and derivatives	C19837		771-50-6	HMDB0003320	MoNA	2	pos	38145764.45	11682876.55	39172740.94	96214405.71	29642552.3	34652390.25	26411298.2	23831776.37	28613214.97	148697535	89318745.34	10338996.81	32763018.67	18771911.54	31489042.46	55329327.86	143356135.5	29658022.67	135373934.2	35641897.29	154719721.9	27689869.99	22761925.7	33569365.04	39336409.21	44538636.62	9194197.822	56563465.9	37053227.79	32593388.72	62143578	61026119.45	15742343.78
M144T258	N-methyl-L-glutamic Acid	144.0656	258.2	161.0688	29.38938928	C6H11NO4	[M+H-H2O]+	Carboxylic acids and derivatives	Amino acids, peptides, and analogues	C01046	Energy metabolism; Global and overview maps	35989-16-3/NA	HMDB0062660	MoNA	2	pos	426525740.5	364258366.6	258358592	1916858076	387824798.2	423044446.8	80464290.84	54292896.31	57895213.6	158328849.2	111878586	71073984.13	416032586.3	257120607.6	86132916.65	71342312.07	415118993.8	56547131.01	55760342.23	353161180.8	66789630.38	78632401.9	50378086.78	10764075.35	141987857.4	87596214.76	399350317.3	375277185.2	359708432.4	371419176.4	354856596.3	58520325.34	45468617.43
M163T545_1	Umbelliferone	163.039	544.7	162.0317	0.147204043	C9H6O3	[M+H]+	Coumarins and derivatives	Hydroxycoumarins	C09315	Chemical structure transformation maps; Biosynthesis of other secondary metabolites; Global and overview maps	93-35-6	HMDB0029865	MoNA	2	pos	9976168.049	8754166.657	12830502.01	12061400.3	9031071.824	7422434.106	12569681.89	2177370.354	14037366.68	14998368.58	13597682.23	2221133.456	11629133.64	13053478.55	18014145.37	7276368.637	13207399.5	15606988.61	2815722.859	6354475.739	7046515.271	14634989.32	13334893.27	2589785.328	6392539.214	11868385.24	13873680.45	11494199.08	2783195.387	7451666.465	15627070.99	8971126.517	2564573.008
M150T486	Racemethionine	150.0595	485.9	149.051	7.826282242	C5H11NO2S	[M+H]+	Carboxylic acids and derivatives	Amino acids, peptides, and analogues	C01733		59-51-8	HMDB0033951	MoNA	2	pos	1665209.111	3500153.244	12745961.29	23576852.36	7885979.068	20591009.16	9291760.304	11414585.79	2509939.328	28482710.61	12287908.9	9229034.005	35321958.28	9764462.097	7896255.29	3934811.977	2995620.393	14324876.87	6212587.674	7422118.566	4464125.3	19832413.36	20092824.68	3094597.888	3232276.748	3725699.613	19514892.9	14612606.4	13900669.36	9860249.728	3512828.976	2405017.048	13572991.85
M154T104_2	N-Acetylhistamine	154.0971	104.4	153.0902	2.440019961	C7H11N3O	[M+H]+	Carboxylic acids and derivatives	Carboxylic acid derivatives	C05135	Amino acid metabolism	673-49-4	HMDB0013253	MoNA	2	pos	262989561.8	297912838.7	234382529.6	163033476.8	211574720.3	186833680.1	221982108.8	212888588.7	221007098.6	247403607.4	235610695.8	205314114.6	290483711.8	193804340.6	349126425.1	59779474.3	327231182.2	232318418	197335092.1	197065695.3	323416758.9	282727089.9	259019562.7	198721161.1	182725241	309280640.2	208884323.6	290559107.3	265813215.8	236367229.8	199569283.8	259892020.3	235836817.1
M160T450	D-Alanyl-D-alanine	160.0973	450.5	160.0848	1.491860094	C6H12N2O3	[M]+	Carboxylic acids and derivatives	Amino acids, peptides, and analogues	C00993	Glycan biosynthesis and metabolism; Global and overview maps; Drug resistance: antimicrobial	923-16-0	HMDB0003459	BioDeepDB	2	pos	10950503.48	56420297.3	60004149.33	66257454.06	53083856.21	76038516.08	12924041.97	50148918.25	33459108.95	61581762.55	73736358.09	12871228.48	10845186.94	5883158.535	15528772.17	37583748.49	24771014.54	49807538.36	25104730.92	29209606.38	30786580.6	39581776.34	46164873.27	21044818.49	28444290.13	29207603.57	29094889.15	3033266.383	20953530.57	4302371.73	28185974.44	31166930.72	9867643.51
M186T449	Ecgonine	186.1129	449.1	185.1052	2.278187057	C9H15NO3	[M+H]+	Tropane alkaloids		C10858	Biosynthesis of other secondary metabolites	481-37-8	HMDB0006548	MoNA	2	pos	22778855	13411551.03	15895663.87	20017193.42	47712680.88	70026415.18	75195093.61	62403836.28	45335209.21	7239718.79	12946459	41652747.12	5897950.242	9328477.805	6554878.004	16013751.04	26771003.28	3835563.017	14046913.55	12274372.65	10997140.27	17912106.37	9363544.601	12736852.77	8106312.784	19752674.17	11038581.55	4322295.965	4777055.89	6976596.787	3234246.197	3799663.978	4114361.977
M169T139	Uric acid	169.0357	139.4	168.0283	0.497007437	C5H4N4O3	[M+H]+	Imidazopyrimidines	Purines and purine derivatives	C00366	Global and overview maps; Nucleotide metabolism; Digestive system	69-93-2	HMDB0000289	MoNA	2	pos	38798676.32	65313330.1	59819224.56	18246000.27	36835606.07	122449825.8	70644311.88	14828976.91	25305003.23	37131037.43	64697291.25	56131642.03	46577837.24	46335751.69	44241717.94	39024828.89	72920283.13	83583757.39	13188594.35	43444429.54	40251304.68	159302234.4	59615047.24	30955991.64	26004300.18	43582455.61	95955200.41	24451337.7	1336145.043	49841082.58	20309027.92	27384487.65	48056409.88
M169T83	Pyridoxamine	169.0954	83.4	168.0899	10.37061919	C8H12N2O2	[M+H]+	Pyridines and derivatives	Pyridoxamines	C00534	Metabolism of cofactors and vitamins; Global and overview maps; Digestive system	85-87-0	HMDB0001431	MoNA	2	pos	252912545.2	727012075.4	1050077339	193611340.9	103820730.7	109886771.5	598440452.1	685607799.1	416761247.5	356983744.4	357324513.2	592482381.2	399037041.4	581659158.8	336046195.1	510401923.7	281292930.3	79648210.41	365599590.2	205794878.8	233557103	480746899.4	344336218.3	255653778.6	261342086.6	393287100.5	469177666.2	209210353.1	129435153.2	222542295.6	103673231.8	169938369.2	215832028.5
M186T108	Indolebutyric acid	186.0878	107.8	203.0946	3.406993903	C12H13NO2	[M+H-H2O]+	Indoles and derivatives	Indoles	C11284		133-32-4	HMDB0002096	mzCloud	2	pos	192489244.1	159883063.2	130815734.3	162695056.1	684354497.8	910504526.5	792261584	622960231.1	439392526.3	34954099.13	81016876.72	386338160	44986025.77	47816986.92	37110985.72	107389876.9	197851661.9	29530920.21	72851758.07	45970969.56	55138073.44	175377470.7	66429546.07	42737557.34	38506973.75	70857753.47	91571418.01	21758031.71	16773927.18	27657346.71	12415934.55	27227573.27	22426156.13
M217T304	beta-Alanyl-L-lysine	217.1548	304.4	217.1426	0.13862249	C9H19N3O3	[M]+	Peptidomimetics	Hybrid peptides	C05341	Metabolism of other amino acids; Global and overview maps		HMDB0060442	BioDeepDB	2	pos	389911480.6	829266304.5	972245041.4	336953081.4	381469177.8	556013825.6	780196384.8	977341478.3	654035676.5	753228787.9	1717545240	456458692.2	978489368	785230421.6	349503194.3	965333068.3	578896983.9	877653848.4	1102556572	1754391539	722280074.3	389239665.4	620842287.7	890241514.7	642658532.6	696262505.7	457403703.7	905013562.1	1098390868	772991033.2	839337130.2	1173265811	737134881.8
M207T371_2	L-3-Hydroxykynurenine	207.0767	371.5	224.0797	21.4123559	C10H12N2O4	[M+H-H2O]+	Organooxygen compounds	Carbonyl compounds	C03227	Amino acid metabolism; Global and overview maps	606-14-4	HMDB0011631	MoNA	2	pos	662200.4089	1018608.594	549038.4004	974791.3357	808549.4826	1927931.355	4321454.464	367081.3087	1471186.28	1333091.589	1383263.55	5394219.278	2008991.078	5239498.726	1138188.065	1571938.623	3000845.325	445811.6575	1408964.435	5437706.281	3547835.392	6900296.225	2756808.007	4342129.443	6059839.268	5864535.728	5799445.171	2180983.418	1520164.601	3726632.98	822112.4042	1089824.733	4740262.775
M207T472	Ibuprofen	207.1382	471.9	206.1307	1.081403623	C13H18O2	[M+H]+	Phenylpropanoic acids		C01588		15687-27-1	HMDB0001925	MoNA	2	pos	12359392.42	53613843.48	35446141.05	11393664.25	7079097.735	13524907.26	16870635.4	39358759.19	10182564.34	33494146.32	11803485.05	18937092.73	23482720.71	36545756.03	36407208.12	22117030.79	13914017.22	32769774.5	16006133.9	34552379.81	37411158.09	18345163.42	28208093.93	25151313.66	34953974.38	41725357.19	17163096.55	25517183.66	33000483.09	24980994.2	14288733.04	15083336.42	17853654.3
M230T194	Amiloride	230.0504	193.7	229.0479	20.69788186	C6H8ClN7O	[M+H]+	Diazines	Pyrazines	C06821		2016-88-8/2609-46-3	HMDB0014732	MoNA	2	pos	1247007.479	9915560.687	5973410.733	5813539.508	2821794.266	3788177.083	4029283.942	746003.6747	2377142.326	8393687.931	5677109.315	4273167.608	5986504.204	7698964.1	6697630.503	6681152.399	1845651.351	7998730.495	3992976.467	7893614.721	5897416.123	5436757.665	12675434.15	2998058.698	4472174.72	4227743.537	5591725.784	2055067.767	2556966.601	2487690.044	1958735.073	3113722.568	5412313.187
M233T761	Costunolide	233.1533	761.3	232.1463	1.183770506	C15H20O2	[M+H]+	Prenol lipids	Terpene lactones	C09382	Global and overview maps; Metabolism of terpenoids and polyketides	553-21-9	HMDB0036688	MoNA	2	pos	10544186.53	226715619.6	132332024.9	62818319.1	5476386.859	12367572.44	149603790.8	179050309.3	20334229.78	74009268.15	50281920.85	116188474.5	122981768.8	473274100.7	91542003.55	6918684.569	18896613.8	28583863.55	4567491.779	164247174	8311913.507	51306456.85	119026115.3	11220123.89	163315844.7	56338771.6	36707472.2	109564840.2	99171169.48	159090309	179197990.4	60638879.38	196022615.9
M237T230	10-Hydroxycarbazepine	237.0986	229.9	254.1055	2.252227554	C15H14N2O2	[M+H-H2O]+	Benzazepines	Dibenzazepines	C07493	Chronology: Nervous system agents; Xenobiotics biodegradation and metabolism	29331-92-8	HMDB0060676	MoNA	2	pos	19843488.3	53973698.65	46313204.47	38354863.4	1776268.537	5026888.598	1827437.906	33990051.38	1855766.724	45345095	51482712.78	1523826.64	52821285.51	76426861.91	6464649.096	50900128.57	25853925.54	3975672.302	26688197.35	1317291.184	3968551.221	1011139.836	3452535.154	4256298.082	4318508.783	3089057.246	2911320.094	61088282.73	38888108.44	44393777.52	32363895.34	98706628.46	35530050.01
M257T729	Nandrolone	257.1905	728.9	274.1933	18.01777282	C18H26O2	[M+H-H2O]+	Steroids and steroid derivatives	Estrane steroids	C07254		434-22-0	HMDB0002725	MoNA	2	pos	757886.0034	10376615.9	10256611	4883878.223	7376351.747	5582417.103	58052255.69	18608780.75	67696632.43	17230254.72	12225886.84	32691469.55	12961583.65	12776095.44	7478058.472	10661249.8	52289191.18	30313120.09	3741121.909	5106435.5	24509385.86	13066278.75	10188043.81	14572314.78	16672145.58	21125990.56	22992488.87	1752019.344	2797752.804	2145410.695	3895990.606	1743373.717	8696437.778
M258T153	N2-gamma-Glutamylglutamine	258.1088	153.4	275.1117	17.56623563	C10H17N3O6	[M+H-H2O]+	Carboxylic acids and derivatives	Amino acids, peptides, and analogues	C05283		10148-81-9/1466-50-8	HMDB0011738	MoNA	2	pos	5049020.551	8523575.421	18978178.75	4247211.008	8211827.103	15050777.72	11737481.4	51095907.02	11658452.04	8709990.755	7057180.178	9899224.876	1454955.213	6337986.882	13697912.54	6873026.609	5168272.53	53314649.74	19070601.85	43201592.06	15622800.57	18021425.64	32117490.04	15933211.97	14857571.45	12964728.27	12350100.29	9884103.909	4911918.448	16555480.48	5055839.886	1800528.099	9476680.867
M259T479	Glutamylglutamic acid	259.0827	479.1	276.0958	21.86946485	C10H16N2O7	[M+H-H2O]+	Carboxylic acids and derivatives	Amino acids, peptides, and analogues	C01425		3929-61-1	HMDB0028818	MoNA	2	pos	5372649.758	19409998.72	5254455.233	5920016.121	885396.3577	4734065.255	5947794.095	14704358.38	3359463.624	5713367.671	11654895.07	5309897.599	12554974.62	5239034.227	9108155.227	9003538.821	9651107.212	28733022.85	18671239.91	13469191.3	27160946.87	25765603.74	6470797.359	21315574.48	7404441.359	6396464.032	17766097.83	33297547.29	80191510.95	28122696.57	38246127.14	19058914.27	24904137
M262T86	Mannitol 1-phosphate	262.069	86.2	262.0454	0.515510354	C6H15O9P	[M]+	Organooxygen compounds	Carbohydrates and carbohydrate conjugates	C00644	Carbohydrate metabolism; Membrane transport; Global and overview maps	15806-48-1	HMDB0001530	BioDeepDB	2	pos	615576.1393	11460943.38	11282305.07	3807448.121	16237145.3	8398140.356	7363464.732	23149611.39	5004589.284	4055415.393	4229491.227	5605080.247	4382344.288	16333912.52	5625875.949	2446825.194	6460566.914	1887594.215	5697731.449	5985986.557	5796286.408	17456832.96	4744132.128	7452502.093	4508795.287	7351428.765	8444835.218	1550064.035	1757407.404	3578375.92	1698049.316	1094499.062	5759322.527
M264T558	Tramadol	264.1959	558.1	263.1885	0.359430256	C16H25NO2	[M+H]+	Phenol ethers	Anisoles	C07153		27203-92-5/123154-38-1	HMDB0014339	MoNA	2	pos	544693.3226	577611.6073	605088.3162	1389529.263	1286294.174	485756.2216	1240363.218	2284953.269	1569472.677	325857.3434	790897.0376	1770019.411	461634.1888	709556.5047	2539333.005	1113868.365	5263604.03	720060.9482	4203606.567	8230813.318	4244523.643	1494900.744	2681478.952	6322663.902	7746944.039	11279117.05	1409125.058	2885492.843	1386426.829	4658892.621	5103359.272	2561550.134	7132598.081
M266T711_1	Mirtazapine	266.1731	711.2	265.1579	29.77010074	C17H19N3	[M+H]+	Piperazinoazepines		C07570		61337-67-5/85650-52-8	HMDB0014514	MoNA	2	pos	95645705.87	104082036	49354459.41	82270414.54	183341181.1	38744530.47	51525706.11	66495660.8	34826735	121088571.5	74536419.15	70185399.49	160278601.6	247194639.1	90521086.79	174716041.2	139302692.6	162494305.8	180294073.6	66804073.73	85591637.22	70758119.14	150385947.7	46804753.83	83551115.45	68516611.41	60373335.67	170028549.2	93917062.88	156573668.6	184015793.1	169257546.9	164830821.5
M271T638	Norizalpinin	271.0605	638.4	270.0528	1.477825061	C15H10O5	[M+H]+	Flavonoids	Flavones	C10044	Biosynthesis of other secondary metabolites	548-83-4	HMDB0029521	MoNA	2	pos	1946875.292	6835270.762	4862278.583	1978456.024	2521090.129	7058061.946	15734290.98	15681816.3	3576938.891	1857606.307	4869532.967	3430847.579	2582559.596	4481495.033	2565356.646	1691639.527	3410098.779	3250866.769	3857786.105	6047500.483	1644069.605	5574683.559	2543205.167	6897046.303	3668776.669	14051361.47	11031977.57	122998.9402	1081493.259	1394586.707	730095.589	617311.2286	7517166.732
M272T694	Dextromethorphan	272.2009	694.2	271.1936	0.035194593	C18H25NO	[M+H]+	Morphinans		C06947		125-71-3	HMDB0001920	MoNA	2	pos	719486.2071	2233035.9	11437077.75	702981.2402	7365181.815	316534.3099	1514318.287	457168.4451	136288.0302	150991.4462	2247713.289	1197338.529	1207982.452	271949.8719	391697.0161	3828014.807	1815455.681	286372.2804	8758746.598	185654.4348	4113954.57	314287.4584	250096.678	223664.9843	1044079.453	348073.1039	423441.6451	1621481.8	100930.2373	2830514.991	108922.7484	1073926.219	1205381.471
M276T187	N-Acetylmuramate	276.1077	187.1	293.1111	14.61024086	C11H19NO8	[M+H-H2O]+	Organooxygen compounds	Carbohydrates and carbohydrate conjugates	C02713	Carbohydrate metabolism; Membrane transport; Global and overview maps	61633-75-8/10597-89-4	HMDB0060493	MoNA	2	pos	721358460.2	20036079358	9426322110	1720894056	7180518733	4660753434	3149601272	19696763030	3324221408	13020563326	3057902600	8909719713	13669231007	36508813883	3957346504	3467386887	6314125984	13989044263	3205993953	6438150234	8599986208	7672135799	9117666168	5262453451	14762258233	14067393220	8273247281	6327475809	33824364556	12406019834	6171640978	13466974999	10345284709
M302T335	Flutriafol	302.1162	335.3	301.1027	20.60134478	C16H13F2N3O	[M+H]+	Pesticides/Herbicides		C18734		76674-21-0		mzCloud	2	pos	4063082.985	10835162.74	11349079.83	5452814.346	5237065.421	4938924.185	14865172.86	12173442.17	6381165.984	5013885.215	3791553.896	11926084.14	4553849.145	6639279	4164795.996	3580863.631	4884484.804	8326892.652	2567626.548	9124464.525	2648706.724	14769211.51	7061944.352	2106068.298	11773376.65	5973270.79	10042274.13	2560112.189	3085201.808	5444813.424	2142650.318	2061058.883	5891699.984
M285T565_1	Enterodiol	285.1485	565.1	302.1518	14.49770909	C18H22O4	[M+H-H2O]+	Dibenzylbutane lignans	Dibenzylbutanediol lignans	C18166		80226-00-2	HMDB0005056	MoNA	2	pos	249885.5652	3136096.659	896852.629	4572534.607	52115.7365	1621891.871	7279798.047	2766386.213	4644828.8	3273104.294	2867903.895	288719.1039	1730776.016	4753956.548	2080677.808	322018.2417	153360.3228	2498302.086	2281385.598	1970517.866	2831114.408	2029781.605	3753142.627	2681971.886	4992318.224	3598477.566	26309817.56	2857347.959	7590378.092	3844242.709	7514742.307	9779675.628	9160734.576
M286T647	Norcodeine	286.1439	646.8	285.1365	0.433348396	C17H19NO3	[M+H]+	Morphinans		C16576	Xenobiotics biodegradation and metabolism	467-15-2	HMDB0060657	mzCloud	2	pos	1232590.996	9108093.015	7076735.759	2770167.452	777346.8895	1263114.165	782930.4794	5833004.138	1063758.836	297609.7727	2645882.629	326099.1193	4023818.739	8447254.289	4189504.634	100073.6928	4090400.463	179861.2984	1745718.182	3378867.938	1031459.976	5152142.475	3460546.694	498800.9003	436153.3033	801238.7087	553088.8421	1438607.379	1273668.71	3156594.116	198592.7475	993106.9191	3731039.401
M291T785	Dihydrotestosterone	291.2316	785.4	290.2246	0.879712229	C19H30O2	[M+H]+	Steroids and steroid derivatives	Androstane steroids	C03917	Lipid metabolism; Cancer: overview; Cancer: specific types	521-18-6	HMDB0002961	MoNA	2	pos	8073088.317	36240644.86	80816599.27	113431427.2	57720791.14	9806236.187	14258150.8	41341480.32	12270886.14	58817213.34	97783069.23	49715293.27	58961528.46	34608061.76	80774224.53	116544448.5	51930653.21	41048186.25	43977576.73	82245040.85	60440964.65	14918462.82	74825791.79	61947338.64	66828718.92	34796795.54	56260827.75	15579611.05	46006083.87	68049135.79	24028292.42	51082532.22	40931532.77
M298T562	Oxycodone	298.1436	561.8	315.1471	13.19498389	C18H21NO4	[M+H-H2O]+	Phenanthrenes and derivatives		C08018		76-42-6	HMDB0014640	MoNA	2	pos	57165.00759	8451117.159	2578990.47	29121.31901	61103.95863	466733.703	144684.8604	1032653.341	2832279.127	907866.6126	3615340.263	3120792.365	10582903.65	2101111.721	230811.0558	3053378.351	2598754.566	405150.9295	10037549.47	1798551.221	1013339.892	581228.1059	1900499.336	489122.4711	821387.0383	529772.5065	1202237.88	410483.4022	3128583.231	192287.5029	165054.9636	3711682.39	15164086.46
M318T773	Phytosphingosine	318.3011	773.4	317.293	2.588743803	C18H39NO3	[M+H]+	Organonitrogen compounds	Amines	C12144	Lipid metabolism; Global and overview maps	554-62-1	HMDB0004610	MoNA	2	pos	201245897.9	793456870.7	902787660.7	112763176.3	114129029	112337615.8	159514853.3	656618208.6	289356111.3	128618677.8	76169394.14	594422824.4	253332856	1477795779	611210477.9	890218268.5	142214135.3	1039969603	159265880.3	179200519.4	822289169	534444117.3	547049537	275664038.6	403663926.6	479630162.3	229076056.4	110532181.5	507909272.4	311454226.6	477986759.6	510446294.4	778963064.8
M329T652	Methotrimeprazine	329.1636	651.8	328.1609	13.90190167	C19H24N2OS	[M+H]+	Benzothiazines	Phenothiazines	C07192		60-99-1	HMDB0015474	mzCloud	2	pos	48671.29418	2068330.516	2219545.512	66764.90949	187673.0721	270910.6641	548005.4422	380900.9848	11245268.54	549133.6887	667457.3853	2632391.175	795503.1238	1348628.925	831819.5862	96147.02387	187048.9268	702623.2405	604830.3296	2386850.973	973631.5153	1192410.774	1349390.348	344950.1038	1705214.963	615832.1189	349059.0512	451298.6432	758165.9628	1093628.739	83668.48291	271743.3419	1187846.893
M340T554	Vulgaxanthin I	340.118	554	339.1067	11.831188	C14H17N3O7	[M+H]+	Carboxylic acids and derivatives	Amino acids, peptides, and analogues	C08568		904-62-1	HMDB0029840	MoNA	2	pos	121528.7909	2013430.797	5478269.581	199089.9638	798310.9454	324067.0268	2817884.763	2899520.593	1857684.424	162875.7283	780696.2226	2296370.006	362756.9671	1126642.826	2881871.226	603852.5584	2028947.16	841502.4805	2113026.326	3246515.555	1061205.359	612715.4066	411830.4117	832807.4757	2050769.759	1851635.574	2141184.514	129980.7612	1040512.709	259357.6676	163636.6607	639063.8417	287115.7233
M347T608_1	Aucubin	347.126	607.5	346.1264	22.06197173	C15H22O9	[M+H]+	Prenol lipids	Terpene glycosides	C09771		479-98-1/NA	HMDB0036562	MoNA	2	pos	1397756.228	823110.8234	842528.5597	1132744.011	2009680.748	3512927.042	1603832.863	3466234.873	2113446.754	1154284.195	548487.4438	4248064.061	1030948.423	1126980.275	1417608.385	1927988.11	802072.3608	997635.6528	931319.7654	884508.2928	723552.0572	1045290.652	1310910.637	3612082.18	855548.5125	4057164.118	718559.3053	828061.7347	705785.2808	681263.872	912830.5075	870352.9486	1033710.807
M358T553	Oxybutynin	358.2336	552.5	357.2304	11.36088854	C22H31NO3	[M+H]+	Benzene and substituted derivatives		C07360		5633-20-5	HMDB0015195	MoNA	2	pos	1731819.45	4826298.227	23331759.78	1654991.027	29395745.87	28689801.14	45810891.52	28329346.1	188030017.2	5404962.986	8960115.833	34991377.01	24992084.71	23815321.3	14989814.11	4909028.388	18752285.09	11361558.76	2613623.788	15548010.74	4518957.836	17977322.58	6456283.947	2924980.968	4190838.75	4744634.302	12723951.56	2182858.125	1809148.653	3551247.365	2196587.961	910771.376	6249635.965
M385T701	Gein	385.2375	700.9	384.2301	0.32187936	C24H32O4	[M+H]+	Organooxygen compounds	Carbohydrates and carbohydrate conjugates	C17058		585-90-0/465-39-4	HMDB0029909	MoNA	2	pos	5962239.649	9612867.87	102445965.5	18979397.88	103500398.5	264041786.6	97683366.99	102281897.8	199470528.7	3413567.132	3286900.548	47367054.36	4079499.881	13791067.37	23190144.26	2790611.228	56873761.54	16720858.21	4362396.972	14128680.75	38657644.31	66296020.55	45435662.83	24381175.96	5176310.459	33577229.04	93875224.99	1454966.452	2858709.876	2679842.056	1150194.788	1635394.203	1625307.894
M391T727	Allocholic acid	391.284	727.2	408.2876	9.798509522	C24H40O5	[M+H-H2O]+	Steroids and steroid derivatives	Bile acids, alcohols and derivatives	C00695	Lipid metabolism; Global and overview maps; Digestive system	2464-18-8/81-25-4	HMDB0000505	MoNA	2	pos	1778773.884	5288970.144	16255420.46	3124597.371	4306065.69	661073417.1	3302116.032	41776624.63	940190275.6	30810447.42	6699530.148	3665733.822	1638605.818	647086.2136	1511913.4	1127174.695	9587785.506	2595501.882	5018651.614	1473442.231	2598461.849	3500114.445	3671450.663	8429307.553	4407172.69	5641915.139	4613180.305	6333364.805	56889568.54	21311364.15	7064933.352	50772360.98	6986586.917
M424T803	Alpha-Tocotrienol	424.342	803.2	424.3341	18.61705888	C29H44O2	[M]+	Prenol lipids	Quinone and hydroquinone lipids	C14153	Metabolism of cofactors and vitamins; Global and overview maps	1721-51-3 / 58864-81-6	HMDB0006327	BioDeepDB	2	pos	18137831.85	13381000.38	19732968.52	4435182.044	6151340.426	13671405.47	67289286	81131686.81	157885830.5	9861103.778	4954136.512	5951041.013	11033351.41	24455513.09	6849380.338	24146351.81	24783133.38	4178245.325	9210927.172	79125516.67	10363983.7	47914235.26	13326431.15	90378476.96	79806062.39	49822383.61	4639606.858	27176258.32	3959084.425	16560207.69	2526709.114	2058055.568	6264771.562
M416T628	Lithocholic acid glycine conjugate	416.301	628.2	433.3192	25.8610957	C26H43NO4	[M+H-H2O]+	Steroids and steroid derivatives	Bile acids, alcohols and derivatives	C15557		474-74-8	HMDB0000698	MoNA	2	pos	92805.82102	3578789.763	2205903.738	793482.6973	118342.2715	5880840.672	4783773.937	9343450.7	5312778.011	216930.0446	240192.7904	4542091.988	1053718.513	5092952.79	1972936.077	108018.1523	1510724.568	3376958.938	412799.2848	7011091.031	525807.1097	5133127.393	2345513.936	788517.8357	6092014.7	1401406.895	6376835.464	158452.3282	1339475.122	266593.5921	130153.9879	348991.733	176814.6493
M471T832	Glycyrrhetinic acid	471.3472	832.2	470.3396	0.666277428	C30H46O4	[M+H]+	Prenol lipids	Triterpenoids	C02283		471-53-4/1449-05-4 471-53-4/1449-05-4/NA	HMDB0011628	MoNA	2	pos	6928614.986	17515526.2	13666839.93	11114584.58	13675261.71	29874650.14	40803254.35	61768124.95	268529147.2	93885732.85	81846196.32	17284191.24	8455274.928	14818358.05	163109880.1	44680780.33	72568026.33	10809960.92	69764334.47	88182894.54	84526031.79	24178969.82	61152333.25	76358684.96	78224870.05	51519527.72	75744945.14	19588096.17	12185609.09	12899633.38	6486632.503	6942553.547	30725454.78
M483T796	Lithocholyltaurine	483.3105	795.8	483.3018	18.00085038	C26H45NO5S	[M]+	Steroids and steroid derivatives	Bile acids, alcohols and derivatives	C02592		516-90-5	HMDB0000722	MoNA	2	pos	10136863.2	1388974.862	3492693.054	1672807.146	8703136.515	6533147.976	9316245.887	83219554.95	19594517.79	301411.4487	433403.3142	10146579.02	232640.4813	280690.3252	165825.2444	939837.526	21468618.8	794391.8693	205517.463	4581513.386	91001.50289	688233.2714	412134.0427	92367.77522	55872.37182	105088.3801	731453.6378	48730.74162	24837.12446	24745.20917	30289.14865	23693.44356	24502.84602
M470T649	Nefazodone	470.2284	648.7	469.2245	7.079419278	C25H32ClN5O2	[M+H]+	Diazinanes	Piperazines	C07256		83366-66-9	HMDB0015280	MoNA	2	pos	1851520.421	11256773.41	5664555.899	4108079.543	1815458.621	7763659.906	17543422.84	8939770.992	11483310.31	4139290.915	2715517.89	13733680.74	3406543.16	7005944.011	5510345.756	2379641.344	15125046.66	4412174.727	13614675.39	32713828.27	23320209.29	25988551.64	8215590.853	25855117.22	33408970.76	61947668.88	21106453.7	10815528.85	5048374.533	14559106.14	6458351.412	4972168.023	14421779.58
M101T299	Tiglic acid	101.0607	299.3	100.0524	10.13252431	C5H8O2	[M+H]+	Fatty Acyls	Fatty acids and conjugates	C08279		80-59-1	HMDB0001470	mzCloud	2	pos	6894590.904	270406998.6	98238933.04	77344496.87	17067309.22	242254603.7	20387000.73	37539793.36	418700369.2	13107885.51	10231885.51	40223420.53	3511671	225750775	24231036.69	19552936.8	46126147.19	1024579377	8217513.002	1505262.658	29476744.29	20550534.83	19059098.32	38159915.14	188829413.9	39551478.91	10600947.52	56756741.55	761571919.6	120285378	1906658849	951915392.2	76540553.17
M122T307	N,N-Dimethylaniline	122.0967	306.7	121.0891	2.653634373	C8H11N	[M+H]+	Organonitrogen compounds	Amines	C02846		121-69-7	HMDB0001020	mzCloud	2	pos	39508146.7	32697130.77	32978273.05	56228131.43	36839479.01	38492342.03	34472725.87	24305126.02	35146611.54	180334953.2	31073832.4	59509552.25	24651647.2	54969679.58	23721225.58	48905378.92	23998751.25	8239667.326	17686407.19	35546746.7	26897538.64	53729235.76	23847319.89	23336421.77	44106046.98	46125909.67	42646457.72	49206595.63	12170905.4	16177503.59	43543194.35	6810357.263	21276457.02
M149T619	4-Isopropylbenzaldehyde	149.0962	619	148.0888	0.831677803	C10H12O	[M+H]+	Prenol lipids	Monoterpenoids	C06577	Xenobiotics biodegradation and metabolism; Global and overview maps	122-03-2	HMDB0002214	mzCloud	2	pos	6421537.805	9581782.119	15370766.36	13005763.16	7514484.649	7161962.999	2618833.646	7746392.275	2474106.776	11447519.08	14135862.23	9326274.817	8555625.005	11450911.42	12623888.13	17610678.18	6454586.067	10252817.6	9744337.891	13406416.61	13354725.1	7892816.651	13538815.21	10434948.7	8521155.83	9949252.479	12508209.68	7066512.272	7958324.163	9765825.54	8354844.369	8943880.818	7131881.036
M134T611	Hydroxyindole	134.0592	611.3	133.0528	6.534426582	C8H7NO	[M+H]+	Endogenous Metabolites		C02040		2380-94-1		mzCloud	2	pos	94874005.74	94398055.22	534699455.4	332608562.5	1659433.43	93222107.27	221183252.4	193099028.7	1304157.71	13615877.25	141993403.5	400590890.6	40270132.43	91468305.84	349188.696	62915401.22	111522503.3	13043111.36	10760768.4	19850436.86	2353292.442	100362239.9	48163967.4	95940795.19	208609356.1	210058076.6	197407684.1	159049.1244	7413272.23	28013747.17	77596.43103	103927.779	68590485.73
M136T446	Amphetamine	136.1121	445.9	135.1048	0.17632525	C9H13N	[M+H]+	Benzene and substituted derivatives	Phenethylamines	C07514		300-62-9	HMDB0014328	mzCloud	2	pos	17907749.71	120111623.6	63578468.11	10788933.18	287367692.5	190186541.6	137423282.8	37039530.47	34225181.49	36324267.39	29476286.48	143525022.2	17395964.14	22004598.95	50517061.4	25053998.26	40350042.27	27389799.32	71832742.98	25253398.43	176121088	32176454.94	26971074.43	34330228.23	60144411.65	67238782.24	28315133.98	16927100.36	49178341.05	28494992.04	36765471.54	36227557.8	24138980.05
M140T146	3-Hydroxypicolinic acid	140.0342	146.4	139.0269	0.171386704	C6H5NO3	[M+H]+	Pyridines and derivatives	Pyridinecarboxylic acids and derivatives	C18620		874-24-8	HMDB0013188	mzCloud	2	pos	65096821.15	2537994617	1496239636	666680677.1	190608256.8	88856411.01	463037116.1	649434565.5	275758450.6	93925570.3	172246878	217461287	764633498.5	1777268544	693383448	47577317.9	179483241.4	562166317.2	442979648.7	201025922.8	925082919	481201235.1	244614762.8	58102318.2	877880702.5	114362635.2	372060656.3	247837012.4	172724224.7	200887080.7	189956877.7	203188670.3	230330514
M141T103_1	Methylimidazoleacetic acid	141.0659	102.6	140.0586	0.17013325	C6H8N2O2	[M+H]+	Azoles	Imidazoles	C05828	Amino acid metabolism; Global and overview maps	2625-49-2	HMDB0002820	mzCloud	2	pos	571620183.9	1979211607	18683028798	1726283311	1353317202	1577694761	6477464413	15039440451	551388029.2	1661249475	1391047198	22187079328	2166437302	2567368007	903660260.4	4805564087	463114127.3	392769231.8	1766266323	1916610916	1915337775	9976177457	1704511540	5974635622	9177688653	13443596898	8564380248	1391282087	1229415417	1567630288	1315011309	1190939166	1808084328
M143T428	2-Naphthylamine	143.0729	428.2	143.0735	4.188735603	C10H9N	[M]+	Naphthalenes		C02227		91-59-8	HMDB0041802	mzCloud	2	pos	167866938.3	53040215.61	41230441.87	138809436.4	50754315.81	108415508.3	19847423.26	19361392.56	114927357.1	49771202.71	186626169.3	88528383.17	77703016.31	107297465.5	22731531.71	66108424	83244660.43	89349709.96	173350105	72523479.93	107306371.5	76738838.48	112571279.2	206852848.7	17442668.52	51751745.64	20921035.5	54753509.07	181561275.9	267652940.7	130918441.7	108724539.7	101047107.8
M146T576	8-Hydroxyquinoline	146.0585	576.4	145.0528	10.79019708	C9H7NO	[M+H]+	Therapeutics/Prescription Drugs; Endogenous Metabolites; Industrial Chemicals; Personal Care Products/Cosmetics; Pesticides/Herbicides		C19434		148-24-3		mzCloud	2	pos	35058741.55	92499231.82	105026376.4	54638527.85	79177974.87	79179352.92	86188337.83	60804233.45	69514279.48	64893098.39	25492906.27	32306268.1	88363613.79	23416637.07	81259154.73	11228683.46	109310649.4	50927953.13	15676652.81	84014701	78377366.38	89583408.73	93683523.66	69047610.4	97776193.91	77178636.55	75717662.72	64072251.92	97517865.23	143186317.9	89375831.13	164015552.2	98449910.83
M165T699	Jasmone	165.1277	699.3	164.1201	1.962117803	C11H16O	[M+H]+	Organooxygen compounds	Carbonyl compounds	C08490		488-10-8	HMDB0035601	mzCloud	2	pos	4591572.079	40284902.13	4424431.199	3715707.985	5358946.29	9765375.476	35040035.83	18128814.85	7233550.443	9070931.915	4122752.491	6140232.302	11706285.67	13317310.63	9034460.165	4876560.011	6632305.904	6444026.376	18837442.95	30152733.19	35829783.77	5428282.009	19964093.38	44831394.85	29029059.2	64636968.33	4969311.935	4852789.76	6452208.918	5251930.451	4273150.959	3950722.845	9146178.885
M174T576	Deisopropylatrazine	174.0552	575.8	173.0468	6.457721459	C5H8ClN5	[M+H]+	Endogenous Metabolites; Pesticides/Herbicides		C06556	Xenobiotics biodegradation and metabolism; Global and overview maps	1007-28-9		mzCloud	2	pos	5800833.648	45767967.36	39634044.78	4559078.365	5724000.724	7355142.452	1975267.464	21238720.6	4303526.834	7209118.82	2275558.818	4327231.762	2908730.204	26808390.3	1937755.912	2133005.074	22711074.05	27573261.73	4039264.472	34944512.22	2776730.46	6434541.601	12900281.72	1848451.063	1973723.74	1253948.617	40317036.1	6539222.913	13522495.96	2950636.994	1848457.148	10015080.44	41657247.46
M157T97	Imidazolelactic acid	157.0608	97.4	156.0534921	0.202902316	C6H8N2O3	[M+H]+	Azoles	Imidazoles	C05132		876-19-7	HMDB0002320	mzCloud	2	pos	45171009.09	284758483.5	382933504.2	200906795.4	110775273.3	73133925.13	198666365.4	452485623	31564158.59	72946436.42	74075091.58	318196929.2	104576505.8	274386719.2	133206613.8	83454379.39	157480912.1	120575233.5	80803326.9	266308053.7	30158538.57	181665688.8	58217141.56	43122947.11	189330811.5	79275741.22	142219105.3	80961871.9	104206697.7	173585963.8	56036940.37	74734643.25	210953028.6
M162T490_2	4-Hydroxy-2-quinolone	162.0539	490.4	161.0477	6.639766152	C9H7NO2	[M+H]+			C16716	Chemical structure transformation maps	86-95-3		mzCloud	2	pos	1936790127	22880670991	3655152466	3072453722	1107547324	9195451065	179504074.4	1387579962	407066529.2	2883525669	2180647100	53933701.36	1969742809	82172182.61	3371279276	147069747.7	3860147700	9267386867	18212932431	2467292105	16752188242	9399923762	4662193320	518831663.6	453806500.9	624809904.2	169169329.9	1058902672	4487683221	840224504.9	1451715720	972466948.3	8474014977
M165T161_1	3,4-Dihydroxyphenylpropanoate	165.0549	160.7	182.0579	26.86378896	C9H10O4	[M+H-H2O]+	Phenylpropanoic acids		C10447	Amino acid metabolism	1078-61-1	HMDB0000423	mzCloud	2	pos	2294821142	10881643100	2760812357	7934083043	2516627583	3344412422	2550940658	8874967172	2365082739	7642502049	9779483375	2695912431	2319860160	2774525465	8839755647	8866722860	1995647832	7784389182	3910349456	2305017860	2742964603	10710835676	9760589999	1857835987	5721479480	2212208453	2768073834	1832997733	2000515272	1875748459	1638211027	8672370313	2399332147
M177T355	Serotonin	177.1025	355.3	176.095	1.26480428	C10H12N2O	[M+H]+	Indoles and derivatives	Tryptamines and derivatives	C00780	Nervous system; Signal transduction; Sensory system; Digestive system; Target-based classification: G protein-coupled receptors; Development and regeneration; Signaling molecules and interaction; Amino acid metabolism; Cellular community - eukaryotes; Chemical structure transformation maps; Global and overview maps	50-67-9	HMDB0000259	mzCloud	2	pos	86574323.29	23487429.98	65301242.89	73731832.33	64419491.04	57153236.75	32853235.07	40556582.86	55038708.63	29238703.34	57990901.95	29462692.25	54354809.49	59984538.65	20425846.65	66941921.13	63272200.84	60514711.8	55538525.09	25278540.23	53516877.81	16828592.6	47888368.71	47915461.39	42954445.16	30996274.66	25980407.3	43522496.85	52271157.8	44193163.01	55014723.69	42115827.87	40757717.41
M179T336	3-Succinoylpyridine	179.0565	336.2	179.0582	9.494209928	C9H9NO3	[M]+	Keto acids and derivatives	Gamma-keto acids and derivatives	C19569	Metabolism of cofactors and vitamins; Xenobiotics biodegradation and metabolism; Global and overview maps	4192-31-8	HMDB0000992	mzCloud	2	pos	2845206.872	35188395.51	57638576.04	12750524.1	2480063.673	5800434.371	4206671.65	80373958.35	4928148.345	12018077.97	3456690.625	45166587.97	2910059.668	8146938.6	16202953.31	6371903.18	21016519.6	21598076.67	42160429.51	45056337.14	18202412.11	23703062.68	144327201.7	12487204.66	51290347.67	16510917.42	19316249.88	5181370.927	18854583.52	8466562.862	7850981.915	9011684.696	5742072.43
M180T588	Phenacetin	180.1017	588.4	179.0946	0.589553308	C10H13NO2	[M+H]+			C07591		62-44-2		BioDeepDB	2	pos	67040192.82	50001953.85	83630567.6	81750573.19	113931263.6	47767757.6	28803858.38	15981336.55	81887457.01	56821124.16	57015138.32	40016379.28	52906184.61	43149946.25	49401100.75	53932320.85	52675908.43	53820916.46	31860698.18	33842581.59	28982673.38	45964182.03	57736126.92	28255079.59	60723732.57	58269917.22	23240039.53	47613386.89	30136954.56	51814454.51	42582288.39	35622600.46	72617895.76
M182T512	L-threo-3-Phenylserine	182.0818	512.5	181.0739	3.427031147	C9H11NO3	[M+H]+	Carboxylic acids and derivatives	Amino acids, peptides, and analogues	C03290		6254-48-4	HMDB0002184	mzCloud	2	pos	56919559.09	133526405.4	184464984.2	55708413.15	627400684.9	558538124.9	444852376.3	658476579.9	543273213.3	63811596.5	63222739.99	296234173.8	44100439.34	88136499.56	14162258.76	19423246.76	200225846.4	74198643.74	59797869.79	79280600.44	71282074.5	143477056.1	109847587.1	67714516.21	77380137.91	87546310.9	86509517.27	38819389.38	41686231.8	26394284.37	24117730.42	47543331.67	62452982.89
M241T443	Pirbuterol	241.1546	443	240.1474	0.31515053	C12H20N2O3	[M+H]+	Pyridines and derivatives	Hydroxypyridines	C07807		38677-81-5	HMDB0015407	mzCloud	2	pos	16963668.55	15302657.72	15671385.19	15564093.47	13838828.28	15307896.24	6933901.825	9652919.442	6950310.835	12322796.26	13826672.32	17536292.16	22656804.4	16598263.24	13285687.05	17511143.36	12182767.5	15268286.84	15699191.87	17035604.21	14557860.38	17792906.79	14232592.08	20267512.76	12671329.1	17004681.32	17395731.05	12428834.12	18253816.97	17517725.28	17472014.1	14301275.89	14121773.66
M227T799_1	Amobarbital	227.1432	798.9	226.1317	18.59619835	C11H18N2O3	[M+H]+	Diazines	Pyrimidines and pyrimidine derivatives	C07536		57-43-2	HMDB0015440	mzCloud	2	pos	2372567.849	5624854.142	19835631.11	5479086.02	13226355.18	10938709.07	17266199.61	12119321.99	47314434.64	2135233.324	4165760.173	9500139.882	3743532.407	10827383.17	2827938.676	3851935.845	19683322.86	7591152.369	2766902.031	20422865.33	3422496.876	8802231.859	3281203.723	5530823.92	7790709.951	7487825.719	20118257.34	4242948.963	4340147.609	4617324.499	3835111.249	3108268.546	1784402.664
M251T823	OPEO	251.2008	823.3	250.1932801	0.971016533	C16H26O2	[M+H]+	Extractables/Leachables; Textile Chemicals/Auxiliary/Dyes		D05229				mzCloud	2	pos	7389555.294	48948646.26	23424389.61	9543345.377	2044620.808	2911344.446	20256610.1	34603240.72	4936041.259	28737751.14	16838557.14	33562784.6	52063645.27	29963456.42	19717250.76	10688308.01	21478320.44	22618999.81	3256411.13	26264759.7	3029762.601	36611525.19	36670269.09	2815835.446	24185080.83	3884450.905	45291769.11	12767741.39	16237761.09	12351797.96	14877987.24	19047136.44	32916212.83
M262T456	Imazapyr	262.1189	455.6	261.1113	1.236080267	C13H15N3O3	[M+H]+	Pesticides/Herbicides		C18864		81334-34-1		mzCloud	2	pos	4717141.372	66109316.19	85251134.86	13053958.51	15800063.11	119422271.1	14290120.58	467541240.1	23049799.57	10887855.12	24459531.37	32540714.28	43024449.43	4431461.179	169181540.7	9754383.587	13436211.32	162367493.4	63167883.98	40658167.46	339362443.5	16348037.26	304205437.2	211336853	137739614.6	156961172.9	133499310.1	25054374.85	41837692.08	26293004.29	51076260.4	48505624.07	39111013.47
M245T450_1	3,3'-Dimethoxybenzidine	245.1289	450.1	244.1212	1.72970221	C14H16N2O2	[M+H]+	Industrial Chemicals		C19231		119-90-4		mzCloud	2	pos	14544331.25	71579713.64	47904362.42	27553339.2	3494862.863	28419302.14	85918974.28	149452196.7	29402604.06	35378610.32	8828819.761	35185416.41	11634815.09	64428304.26	11421967	7853892.282	22865444.87	35008898.28	45757336.89	74862499.21	82229987.14	77884149.36	47264481.82	40769661.43	85850490.64	78463966.57	49443131.35	12473509.35	29205339.8	26254359.03	3957080.216	18766712.68	38413499.89
M227T105_1	3,3',4'5-Tetrahydroxystilbene	227.0665	105	244.0736	1.470934726	C14H12O4	[M+H-H2O]+	Stilbenes		C05901	Biosynthesis of other secondary metabolites; Global and overview maps	10083-24-6	HMDB0004215	BioDeepDB	2	pos	594703.6564	11519135.97	8251626.358	432314.0041	1886453.831	605310.1609	832725.9702	18406062.76	346616.9593	15947271.13	2923493.439	7063194.216	237987.1608	1438314.138	10206052.76	788992.212	700710.6403	8704029.916	9771704.314	10829826.33	7385429.123	21383573.77	5655043.252	3045632.485	10877344.23	9224256.443	12249652.18	7563319.084	3419258.967	6033019.957	853849.2143	250615.2239	3440729.038
M273T713	19-Norandrostenedione	273.1846	712.7	272.1776	1.010305852	C18H24O2	[M+H]+	Sports Doping Drugs		C14500		734-32-7		mzCloud	2	pos	8477900.366	13351806.37	5967039.308	5899522.042	15631125.76	54011053.65	10551865.33	19001300.79	62027795.77	16494249.56	26026575.93	19479059.83	33231016.33	31176474.78	19972355.75	21164473.51	69122163.15	51955617.51	25657643.01	102248967.6	21275000.71	25880753.44	26449749.46	4937778.071	4862280.4	7797484.686	10096207.94	12601979.5	13956608.5	11203314.39	8136493.431	5585096.067	9034331.74
M258T85_2	Levorphanol	258.1812	84.5	257.178	15.78736174	C17H23NO	[M+H]+	Morphinans		C08014		77-07-6 / 125-73-5	HMDB0014992	BioDeepDB	2	pos	1970220.648	453998.0672	2479411.907	122296.5195	494157.5739	19849324.47	10257970.27	6971993.474	991951.9931	1429509.327	365410.7158	7775959.957	149806.226	389073.8033	191419.0458	3055205.081	1262757.367	10894044.07	1216611.035	436246.9832	3381495.232	585441.2056	8533806.153	398781.0233	1541610.496	557331.0975	176307.7	192661.5442	257794.1302	274994.5038	111326.669	137410.0513	11135649.61
M277T104_1	(5-L-Glutamyl)-L-glutamate	277.1033	104.2	276.0958	0.808362802	C10H16N2O7	[M+H]+	Carboxylic acids and derivatives	Amino acids, peptides, and analogues	C05282		1116-22-9	HMDB0011737	mzCloud	2	pos	97898125.35	565917910.3	443857098.6	95218389.23	6884461.052	91383391.23	118411380.6	141773175.1	34321202.6	176565089.8	106570389.2	183261326.9	73550731.92	14054022.63	229595032.8	131340286.8	181108376.5	274849527.4	63969072.63	484008631.1	46794643.29	46111258.61	61075102.74	101206220.2	357528611.5	161545067.4	55246716.72	98439016	76485581.62	173753766.1	52972745.15	47448555.92	164080482.3
M277T526	Molindone	277.1914	526.1	276.1838	1.168867432	C16H24N2O2	[M+H]+	Indoles and derivatives		C07230		7416-34-4	HMDB0015555	mzCloud	2	pos	568168.8466	1479082.675	992947.1283	639385.4333	1297876.59	2297497.574	2965705.575	23748773.06	2899148.579	758113.2641	629836.3827	1491622.835	19194910	1751983.077	714891.913	68960050.77	1255015.338	610520.0816	651453.635	29497766.66	4239090.817	14154855.81	62454147.1	6099080.949	40114233.69	8918128.945	2321820.305	2461629.036	3113267.842	12371890.67	872531.5259	978712.672	10048021.6
M278T420	2-Cyano-3,3-diphenylacrylic acid ethyl ester	278.1138	419.6	277.1102787	13.5007023	C18H15NO2	[M+H]+	Extractables/Leachables		D04101				mzCloud	2	pos	74893855.72	13304584.36	43335423.25	5093600.96	867543.4354	33038796.68	28188593.08	55850187.03	19560052.95	68049937.95	5316696.75	4768780.891	95283085.79	945520.6101	1014118.494	8141984.899	67023225.7	79488810.48	194213956.4	40205575.06	237630538.5	76829675.1	56118446.22	210473930.7	273817882.1	298524469.3	62666223.95	72085723.57	232406566.8	276904663.5	130830765.5	150097267.4	163844486.7
M264T783	Oleamide	264.2686	783.2	281.2719	15.64317516	C18H35NO	[M+H-H2O]+	Fatty Acyls	Fatty amides	C19670		301-02-0	HMDB0002117	mzCloud	2	pos	26334906.19	36674179.18	29609251.79	41858307.63	2245788.266	21905718.73	419026.9415	35543950.04	7895309.779	44640870.13	35145882.59	22984308.68	37748707.67	18393104.61	31204467.01	50437517.33	5165429.961	45753401.74	33384054.31	24323919.09	27597532.05	32756990.61	29679028.39	23033710.24	29652269.01	15934170.36	25393861.11	84861924.27	51417141.11	106074295.5	58937221.52	50901149.55	41532161.54
M265T372	Phenylacetylglutamine	265.1183	371.5	264.111	0.090525626	C13H16N2O4	[M+H]+	Carboxylic acids and derivatives	Amino acids, peptides, and analogues	C04148	Amino acid metabolism	28047-15-6	HMDB0006344	mzCloud	2	pos	51099.52561	85202.33553	44296.67906	16365.19597	1897621.641	1563290.839	2484268.755	341176.3603	1251720.217	1221383.636	28133.05458	4418018.523	1087524.334	179828.3848	47576.40064	1986518.169	417923.3209	82760.87205	64129.59768	1466970.877	3322685.17	2947345.654	100407.8275	3564491.574	4446573.844	3973650.644	4242795.612	120842.4995	182251.1926	346678.9681	717871.548	43052.35989	63066.53859
M273T141	Butein	273.0836	141.1	272.0685	28.65056708	C15H12O5	[M+H]+	Endogenous Metabolites; Natural Products/Medicines		C08578	Biosynthesis of other secondary metabolites	487-52-5		mzCloud	2	pos	681870769.5	1102859098	496264657.3	656053640.3	428843472.1	68387737.22	73569497.23	331442388.8	822902.8657	116891267.4	478318524.4	718100199.3	1022785049	272770793.6	599600439.9	61992217.79	215270342.3	1082560399	158940184.1	280930032.9	1556939419	1502994677	927801292.9	1261681205	1013324515	1575766760	201220350.2	641202099.5	848359471.6	764697408.4	713643542.8	1269907169	1075247380
M279T649	(9Z,11E,13E)-Octadecatrienoic acid	279.2324	648.5	278.2246	1.876573062	C18H30O2	[M+H]+			C08315		506-23-0		mzCloud	2	pos	1076807.538	1461841.024	3827919.718	971568.4884	579528.1809	258238.2484	1230739.377	939346.3857	2713256.32	2394718.593	2254365.447	1165612.033	752487.0179	975680.2046	825849.6046	3027547.973	2037702.76	467426.679	1496812.095	1223905.942	4279068.756	2396249.372	4501269.26	1895682.201	4101037.608	5049003.377	3900154.383	1939258.555	1135697.387	1930745.538	1147059.844	3527686.916	2507310.181
M281T784	Stearolic acid	281.2475	784.2	280.2402	0.085334092	C18H32O2	[M+H]+	Endogenous Metabolites; Natural Products/Medicines		C08459		506-24-1		mzCloud	2	pos	345698632	33751704.28	158789601.3	129585532.9	142045485	49989071.15	19940423.26	610352.4999	237866627.4	13338445.79	44802333.62	53004048.5	44833484.49	185816234.6	52458843.02	107751088.6	32947558.6	20391280.73	2005466.292	22786150.65	109576868.2	21435932.56	106204187.8	58473098.56	123062803.6	929988028.2	90948770.2	1222557.407	6381248.972	35299449.33	1473634.517	31693541.71	178550612.9
M283T710	Qing Hau Sau	283.154	710.3	282.1467	0.08475953	C15H22O5	[M+H]+	Endogenous Metabolites; Natural Products/Medicines		C09538		63968-64-9		mzCloud	2	pos	82691.28931	2062581.311	9437004.243	187113.6202	3006574.976	3339410.722	1073951.719	12796465.83	2854072.702	316192.4946	405769.5704	4061967.854	173673.9456	1571309.523	400533.9447	246822.357	3454609.279	346670.5516	276388.8278	3343040.572	390770.3084	2047758.992	2784399.659	171515.1285	414347.2536	495489.0933	556713.3354	279991.789	373363.5647	1241620.838	240700.4966	421462.7051	2628571.388
M301T392	2-Methoxyestrone	301.1757	392.2	300.1725	13.53362838	C19H24O3	[M+H]+	Steroids and steroid derivatives	Estrane steroids	C05299	Lipid metabolism	362-08-3	HMDB0000010	mzCloud	2	pos	12658456.89	102366428.9	80861226.95	4296423.373	108091299.5	56074412.16	83871603.18	73601972.73	63076083.56	26959556.54	34404586.78	68689387.45	85315950.33	122915488.9	69590847.75	38540422.74	45667189.53	41344776.28	33534795.18	42594366.44	57834061.83	113740394.5	55832158.15	75746732.94	92026053.16	105250996.6	104707346	33299541.31	31837004.13	42378036.75	18492155.68	21071428.99	61594663.39
M302T89	Oxymorphone	302.1346	89.1	301.1314	13.49067601	C17H19NO4	[M+H]+	Phenanthrenes and derivatives		C08019		76-41-5	HMDB0015323	mzCloud	2	pos	2564369.531	10466119.18	11115997.2	4890169.145	33915289.99	10354420.32	7394874.508	43540512.54	4829049.073	6646794.912	3705507.628	17014880.99	2921457.791	14637978.49	8074723.945	1683464.358	18745769.63	19346917.87	7320330.412	20323053.55	6492231.547	13267041.06	23078255.06	3295977.574	33510417.16	23449441.42	12469072.11	3036107.606	3438599.715	3938033.371	4133064.629	7525305.131	6931613.782
M287T80	Oxazepam	287.0572	79.7	286.0509	3.40001923	C15H11ClN2O2	[M+H]+	Benzodiazepines	1,4-benzodiazepines	C07359		604-75-1	HMDB0014980	mzCloud	2	pos	4821288.538	9342263.963	37494685.55	2501616.465	2444058.501	2693598.446	64259441.11	33317852.51	8599210.476	2986457.554	7713991.078	36056973.26	6319935.57	15332524.08	5889426.254	6765400.834	21317923.52	5845855.842	6742017.536	27638985.53	13186269.39	46644734.8	22280416.04	19151988.09	26582254.14	31565655.42	37206787.46	4226401.392	3951036.723	11121578.14	1991456.071	1015191.288	9854515.381
M307T779	3alpha,11beta-Dihydroxy-5alpha-androstane-17-one	307.2268	778.8	306.2195	0.078118185	C19H30O3	[M+H]+	Steroids and steroid derivatives	Androstane steroids	C14606		57-61-4	HMDB0002984	mzCloud	2	pos	2412604.977	16362924.92	17444477.66	1895636.63	129347.1285	1860503.422	9676333.995	25538751.88	121067.1162	14881522.83	10237134.23	49372039.29	41270242.43	11228975	45926510.58	7022895.131	5758341.212	11591451.08	141796.6813	6365514.557	2152467.863	30653917.4	25881542.11	1512521.504	17226055.59	2115508.25	17854041.75	1869943.561	4099893.693	2561146.2	4437899.965	2796119.085	8848765.139
M311T435	Cannabinol	311.1967	434.7	310.1933	12.45514493	C21H26O2	[M+H]+	Drugs of Abuse/Illegal Drugs; Sports Doping Drugs		C07580		521-35-7		mzCloud	2	pos	12237929.91	51623166.33	24306679.93	19410431.05	10085987.91	46063198.88	80964367.08	59033385.51	89911122.63	19326767.65	10671069.44	47760237.08	39236741.53	21190964.29	23577076.66	13386054.54	26721725.94	19280745.64	8266575.88	11719350.69	16881551.76	46171925.97	42035395.84	13733159.86	25873658.83	22759179.71	58463455.73	855030.0661	9391142.872	8987864.178	7799299.646	1045063.791	3513901.938
M294T418_2	Trimipramine maleate	294.2177	417.9	410.2206	27.53455615	C20H26N2. C4H4O4	[M]+	Therapeutics/Prescription Drugs		C14029		521-78-8		mzCloud	2	pos	121429.3368	80273.0627	56724.62159	72727.33255	251035.7275	193841.9561	52042.22239	108299.3811	67944.2536	509270.8917	252207.3181	358152.9756	441839.9861	359588.3994	341153.3227	212627.967	2465921.64	1480830.182	855754.3255	3900632.521	751447.6744	489420.8712	919643.0444	912236.8054	1091653.368	946448.9013	559100.9758	494644.8102	845543.3471	588564.9826	183774.544	479672.1694	354544.2162
M315T822	12,13-DHOME	315.253	822.3	314.2457	0.076129331	C18H34O4	[M+H]+	Fatty Acyls	Fatty acids and conjugates	C14829	Lipid metabolism		HMDB0004705	mzCloud	2	pos	2055352.214	60420122.72	32325020.36	4321131.672	9478093.311	29698608.07	30672759.64	35682254.47	95693733.18	23799485.1	23106278.84	138897459.8	189863336.9	101973547.7	51011798.13	8931551.203	74897467.39	30195436.01	187645959.7	137368938.9	270164335.2	121040188.6	37423526.58	293127192.1	133226807.6	227232887	220418721.2	102492507.4	400205935.6	223882664.3	103207571.2	273251044.8	100057614.5
M301T80	Temazepam	301.073	80.1	300.0666	2.909593354	C16H13ClN2O2	[M+H]+	Benzodiazepines	1,4-benzodiazepines	C07125		846-50-4	HMDB0014376	mzCloud	2	pos	713935.5413	106198490.6	10107895.26	1246956.602	4054766.903	1235313.878	76724499.64	130666067.6	4014297.457	18061869.29	21142658.33	126962177.5	26949429.67	2110399.769	22318278.96	18453243	49828492.99	761929.4542	413527.7844	22339519.12	1398010.316	32646123.2	38511830.94	2565866.172	26206464.58	3899296.88	58909284.67	2320735.237	5219873.998	7896562.408	2938437.146	5367424.357	22211195.7
M301T785	11alpha,17beta-Dihydroxy-17-methylandrost-4-en-3-one	301.2158	785.2	318.2195	12.39642808	C20H30O3	[M+H-H2O]+			C14555		1807-02-9		mzCloud	2	pos	92764097.45	409351088.3	48024048.67	80126823.48	72965624.92	792679787.5	498535394.2	613688986.6	115292789.9	11201195.33	100355171.9	963147191.1	138641788.4	334967116.4	150012959.5	13997585.8	441043704.7	250133973.8	64049605.14	628481710.6	65291482.81	727657525.4	193963840.1	30810724.63	474527205.2	160500476.5	526074427.3	38680933.04	40080598.08	13511095.21	9665648.48	70717427.9	10725728.36
M308T632	Tebuconazole	308.1602	632	307.1451	25.38939162	C16H22ClN3O	[M+H]+	Pesticides/Herbicides		C18489		107534-96-3		mzCloud	2	pos	3185318.405	3764195.921	5010027.117	4350140.727	12227248.85	6295352.793	7258925.904	6556109.846	13270260.18	2533377.701	8928885.391	9800703.062	13401233.84	12000833.81	6307149.766	5303164.325	2981976.894	1883112.555	7099260.469	6158326.347	4103801.285	7329206.002	5940678.734	4182913.178	9017597.881	5968354.267	10963355.2	2738461.095	1911762.418	5183772.933	3357181.3	2407712.822	3984641.749
M308T765	10-Nitrolinoleic acid	308.2218	765.5	325.2253	12.76353587	C18H31NO4	[M+H-H2O]+	Fatty Acyls	Lineolic acids and derivatives	C13800		774603-04-2	HMDB0005049	mzCloud	2	pos	4273649.615	3693672.832	4902428.402	334880.5514	178705.5499	671640.0913	1919772.748	1014364.018	108430.5719	4649515.114	2605756.774	829103.2136	528896.2582	931161.0533	1783258.461	10324692.13	694306.1799	916489.5565	2101528.835	14771996.27	2932338.125	1042557	11593814.15	8807447.113	6231875.436	13041298.72	1223393.956	1508845.472	202639.5403	2909461.658	207437.9602	460996.7786	7549984.472
M325T808	Oleoylethanolamide	325.2908	807.8	325.2981	22.37844716	C20H39NO2	[M]+	Organonitrogen compounds	Amines	C20792	Signal transduction	111-58-0	HMDB0002088	mzCloud	2	pos	2349778.247	6524319.995	6101704.179	1706397.108	15210.11314	217922.8297	651977.2653	1350045.703	588192.6954	5577860.9	9163199.79	977114.8161	1826482.957	3320753.034	16524179.59	1888000.263	794340.7367	1782177.672	13675621.81	2155378.62	5063247.962	3520692.39	8213155.811	8927294.654	1377823.893	6348776.531	3027062.958	1007680.883	47615783.96	3002109.626	8254098.978	25654353.56	895464.7744
M311T464	dienogest	311.1971	464.2	311.418	27.54186006	C20H25NO2	[M]+	Therapeutics/Prescription Drugs		D03799		c("65928-58-7", "65928-58-7")		mzCloud	2	pos	7841806.127	41792682.67	13496546.29	4400633.605	440829.0045	818355.382	1689001.534	1390610.686	1003872.315	1033134.147	329062.9991	3024150.928	5338399.85	5801963.297	368353.6821	2637129.371	18517182.88	12839994.32	20957812.41	53360631.03	28904924.66	57029127.68	9773746.551	1375448.572	33296131.33	10559490.08	13038047.68	19267799.72	13383787.89	14398117.23	7093638.709	12275712.57	26350396.25
M337T775	4-Chloro-17alpha-methyl-17beta-hydroxy-4-androsten-3-one	337.1992	774.9	336.1856	18.75449289	C20H29ClO2	[M+H]+	Drugs of Abuse/Illegal Drugs; Sports Doping Drugs		C15358				mzCloud	2	pos	2618014.89	803039.5452	3204897.958	5063056.978	4708196.936	4836856.861	5714616.697	17016678.14	188128124.6	7822331.451	3741489.522	4555489.406	6741886.671	4533074.899	7483449.514	4804221.298	19203417.33	11082335.4	8596091.205	124831776.6	10642618.58	12304367.42	9381475.234	16999450.61	12649674.63	21227889.17	8284853.472	4184619.376	5069192.907	7039951.295	2771282.49	3897444.88	4417035.279
M339T528_1	Bioresmethrin	339.1911	528.4	338.1882	12.9012819	C22H26O3	[M+H]+	Pesticides/Herbicides		C16810		28434-01-7		mzCloud	2	pos	11277192.16	59421939.77	3992411.762	19904694.13	1748574.294	1070714.493	4397378.324	1065550.765	3684204.495	18677806.91	25253113.28	40242459.98	30539543.11	31625468.09	17377571.17	25615167.38	1797708.316	21125669.17	36702225.17	29630745.28	29826995.11	65733710.91	30368542.71	28380475.34	86044404.53	36410530.26	58258601.02	1316742.949	1646872.477	9876205.679	8252587.851	593026.4293	22618758.9
M327T420	Triphenyl phosphate	327.082	420.3	326.0708	11.99699158	C18H15O4P	[M+H]+	Extractables/Leachables; Industrial Chemicals		C14235		115-86-6		mzCloud	2	pos	3096.126341	1265747.811	9782.479035	2967.66294	3202.439912	19941.33507	7669.377625	114561.4802	138733071.7	210886.3148	9568.99331	59066.9274	380908.1521	997423.5678	1454.062682	10437.94422	43196.50135	516733.2403	1416634.865	2925906.235	1497750.669	1011317.253	984341.4966	1762135.815	1063781.02	1468818.269	2549.97716	517938.2416	674521.4483	900677.2589	42945.62579	525101.9973	526699.1575
M345T589	Formoterol	345.1793	589	344.1736	4.565743079	C19H24N2O4	[M+H]+	Benzene and substituted derivatives	Phenethylamines	C07805		73573-87-2	HMDB0015118	mzCloud	2	pos	3883795.334	10635150.92	33938461.53	21534459.67	11314321.29	5293235.413	14153868.72	47472039.7	42463216.25	8992547.582	2271871.316	9942924.539	28707824.2	4259831.049	21467807.51	3637867.608	30185581.9	30453179.05	29683860.14	11972514.71	46809787.96	30643455.25	23023189.74	6406586.482	18153182.68	76740225.68	12424485.09	12802278.05	11219396.6	1932052.486	6833323.327	17224816.39	9628433.57
M328T565	Azaperone	328.1909	564.8	327.1746906	27.22027922	C19H22FN3O	[M+H]+	Therapeutics/Prescription Drugs		D02620				mzCloud	2	pos	1042396.727	13014528.09	8177648.785	2512536.691	22990184.92	16959357.72	15712675.83	10173891.8	29784209.05	2814214.102	2466649.954	15669932.99	14506475.15	31699036.78	6634273.968	2583664.394	6443874.57	7827564.754	14861026.22	5456129.67	27913583.84	12281746.63	5387619.425	22901653.27	7424380.307	7799002.445	12520427.31	88953396.44	2267649.344	123891942.9	2030994.287	17436270.8	42217725.09
M333T756	Andrographolide	333.2065	755.6	350.2093	13.90729172	C20H30O5	[M+H-H2O]+	Endogenous Metabolites; Natural Products/Medicines		C20214		5508-58-7		mzCloud	2	pos	1361663.73	224943710.4	446315732.4	9729369.928	22454255.17	19101080.16	11652428.78	21513592.21	30587915.31	1171445.459	10533306.7	54210501.2	46314554.02	1975118.942	28918528.54	2237877.605	9240479.525	1864762.264	689921.1159	12976114.5	14102522.9	3715175.252	33619221.06	3090671.58	74087084.04	19305332.57	3774466.107	27075170.18	24858883.54	38200621.72	44941948.3	15626268.7	38978998.06
M357T754	(4Z,7Z,10Z,13Z,16Z,19Z)-Docosahexaenoic acid ethyl ester	357.2801	753.9	356.2715	3.705775944	C24H36O2	[M+H]+			C16185		81926-94-5		mzCloud	2	pos	567200708.5	599368438.3	9159008.111	557141601.9	205138704.5	4339933256	2829588420	2676689876	199951001.9	3045956651	526169276.3	515999958.6	2337426990	313456787.2	28090368.58	305895949.4	3081526869	927546698.9	3417397548	1435783969	354844227.4	439330187.5	411479504.2	375910675.4	1866108752	352028689.7	29276473.64	3939198891	1774213347	1827328795	2512295704	779225221.9	1338834010
M358T536	Laudanosine	358.2004	535.7	357.194	2.445558408	C21H27NO4	[M+H]+	Isoquinolines and derivatives	Benzylisoquinolines	C09558		2688-77-9	HMDB0030213	mzCloud	2	pos	380099.3265	510402.6472	5739762.196	498684.5781	2823070.209	724375.5177	1200303.271	2015753.628	2029654.684	1090074.34	1207838.137	3086421.295	521570.3224	1363663.923	1297422.458	597729.9026	897179.7272	386295.478	1396171.102	3632167.513	2240251.06	1079673.403	2699907.63	1307660.631	3590211.317	3152227.198	2000694.921	957146.8488	1169503.192	1644689.346	818905.0375	541368.4435	1664642.046
M361T746	2-Arachidonoylglycerol	361.2731	745.5	378.277	9.782073451	C23H38O4	[M+H-H2O]+	Endocannabinoids		C13856	Environmental adaptation; Nervous system; Signaling molecules and interaction	53847-30-6	HMDB0004666	mzCloud	2	pos	152142.0125	1488079.465	11274497.91	26718291.33	1502081.854	45138.43615	935488.9914	2601938.77	444486.6854	10905976.89	26267549.73	1315041.694	7964838.626	3139232.628	5294425.818	12937849.13	2533268.059	781350.2481	10960340.21	7431708.334	3306798.28	183334.6065	5013315.572	4401381.586	2006925.97	111637.4033	88957.30017	6916441.204	10390062.9	24993130.81	8016936.205	16654208.66	6807836.586
M373T533	Medroxalol	373.1753	532.9	372.1685219	1.334205439	C20H24N2O5	[M+H]+			D04888				mzCloud	2	pos	1533311.637	8241766.604	11010444.81	8472697.028	24179175.14	42266604.18	113955152.4	9462005.076	145274227	7333644.092	3960379.076	25367672.39	3846930.444	4666379.432	4219298.699	3292828.57	60727887.05	3466211.97	1794741.02	9664047.387	6933475.036	22490478.16	4154976.77	8065323.198	6036719.805	14131336.3	5813205.047	1669834.314	1880857.667	4890535.621	1567895.118	1910550.978	5886605.915
M387T577	Mesoridazine	387.1575	577.2	386.1487	3.93638248	C21H26N2OS2	[M+H]+	Benzothiazines	Phenothiazines	C07143		5588-33-0	HMDB0015068	mzCloud	2	pos	79128716.79	101106701.4	315466644.9	97355021.64	995399361.2	828413280.5	274632353.9	291304366.4	1122845396	17271714.64	52715441.94	421637089	20443928.94	77457114.64	27540392.74	75541524.66	572799638.4	26652751.74	55185951.58	118484259.4	47606364.85	61594687.66	38335889.52	58346573.11	46377256.33	68911112.16	117610130.8	19922152.04	17987691.41	40651185.85	12099046.81	11278909.39	17483862.68
M397T829	Vitamin D2	397.3431	828.9	396.3392	8.496435448	C28H44O	[M+H]+	Steroids and steroid derivatives	Vitamin D and derivatives	C05441	Lipid metabolism; Global and overview maps	50-14-6	HMDB0000900	mzCloud	2	pos	81831727.65	115779094.2	4709316.024	85083038.17	69178368.29	128959101.2	61408709.57	37350119.27	124994287.4	138032411.6	170565109.9	3372761.086	49096001.82	88945333.95	82600642.61	78054537.88	46044410.52	30859509.16	129422938.2	30898997.87	78768417.56	161884129.9	19541475.82	64683083.36	34311975.15	224324784.5	7670762.681	412014443.2	90437029.72	150531313.5	256078684	83078891.36	52779862.04
M439T752	Oleanolic acid	439.3556	751.9	456.3603	6.222749864	C30H48O3	[M+H-H2O]+	Prenol lipids	Triterpenoids	C17148		508-02-1	HMDB0002364	mzCloud	2	pos	34882070	1264562727	399315733.5	43908039.95	197174892.6	112593729.7	310479363.2	1028189204	1682833903	319335177.8	212455631.8	125208001	481650747.1	452407172	347061401.8	280265894.1	122336088.6	403879769.3	472203120.1	226684610.9	306112039.3	903556773.6	588576657.7	177743902.4	466514731.5	543298813.4	750860925.9	100548993.1	91391450.87	94762071.68	60649838.07	196816434	351043987.4
M463T751_1	20-Hydroxyecdysone	463.3038	750.5	480.3087	5.469413374	C27H44O7	[M+H-H2O]+	Steroids and steroid derivatives	Bile acids, alcohols and derivatives	C02633	Metabolism of terpenoids and polyketides	5289-74-7	HMDB0030180	mzCloud	2	pos	8546182.592	3351104.661	10657035.09	3526447.326	114855640.8	56270809.76	29260810.91	74431425.7	269321613.5	7136557.356	3831166.334	13419331.36	885880.2246	2969382.78	1276400.593	1381396.86	21525654.1	2006034.484	1066717.107	4368399.029	3537878.177	10977038.7	4258607.575	1508652.411	7915323.878	4545964.567	9431932.42	3526213.515	1168151.651	5336112.621	318595.3237	513698.7205	627791.3908
M489T730	Asiatic acid	489.3569	729.9	488.3502	1.177055029	C30H48O5	[M+H]+			C08617		464-92-6		mzCloud	2	pos	5033129.515	10213184.41	7848018.748	2573920.569	220222.3586	1190286.296	51234.68648	5779825.061	476158.8595	9391566.244	7683753.548	14733341.44	26783936.43	19341816.11	15226251.99	7728998.856	13075139.49	9893067.896	13371793.07	29098440.15	14295915.49	22772338.95	24390483.25	28902926.36	19288202.95	16030485.87	32159241.25	4484706.624	1456167.518	5780096.255	4099014.186	5071823.779	11480621.49
M119T299	5-Hydroxypentanoic acid	119.0706	299	118.063	2.721074724	C5H10O3	[M+H]+	Fatty Acyls	Fatty acids and conjugates	C02804		13392-69-3	HMDB0061927	BioDeepDB	2	pos	4788628.128	23683249.8	26099080.33	3559130.266	3248100.589	3416061.189	5237816.743	26520494.16	9725242.974	20197984.21	4004192.822	25178418.6	8328891.235	34589897.8	16646726.54	3707341.462	12911567.33	20499758.79	5088165.556	35806611.07	19930126.34	19388282.47	29222925.9	4957108.725	4738382.796	22939857.59	6168781.147	5905934.362	15289077.23	14179560.34	8908773.639	19397773.02	9916597.242
M101T319	5-Valerolactone	101.06	318.7	100.0524	3.206016228	C5H8O2	[M+H]+			C02240		542-28-9		BioDeepDB	2	pos	3762839.34	63874160.74	31336614.99	29683782.78	6407390.322	85444580.05	7411478.079	15809493.63	153425796.7	5746466.12	5345142.923	11692673.84	27501185.17	113999782.7	16465023.93	6821545.792	13742324.97	86358358.04	27234174.05	22255751.76	10335414.11	9486994.251	11665823.87	22382183.55	86245855.37	31708881.8	24325670.56	22816199.13	191928573.5	78913604.33	830653146.5	245492360.1	21855211.71
M105T374	2-Phenylethanol	105.07	374.1	122.0732	0.015741258	C8H10O	[M+H-H2O]+	Benzene and substituted derivatives		C05853	Amino acid metabolism	60-12-8	HMDB0033944	BioDeepDB	2	pos	112955638.9	1032968428	476222238	232357934	25622401.93	377583924.2	36933071.53	791141744.9	51054864.29	21113193.33	387788182.7	33783741.73	584841131.4	1190796533	976299061.9	14941818.39	577825809.7	20244844.46	358076578.6	682500556.4	113305937	438113741.6	282954788.1	96343509.22	281421188.8	46376402.18	37540103.22	143206338	145295090.5	270645744.4	60760109.98	112209780.6	335833603.2
M127T279	1,2,3-Trihydroxybenzene	127.0383	279.4	126.0317	5.321229897	C6H6O3	[M+H]+	Benzene and substituted derivatives	Phenols and derivatives	C01108	Xenobiotics biodegradation and metabolism; Global and overview maps; Target-based classification: Enzymes	87-66-1	HMDB0013674	BioDeepDB	2	pos	27719949.13	35077482.28	16821941.4	985495.9936	4628566.188	12955784.33	36613975.35	18437159.66	20396798.36	16556432.31	9866853.684	44799153.11	47453072.05	11821896.16	3359551.625	4802479.036	18319972.33	10517319.43	36545482.92	46297452.88	6499574.024	6613985.102	1111938.377	619305.6348	15777202.66	33936640.04	8423729.921	625318.2018	14018494.38	1153174.8	6732005.214	4310108.284	38616079.53
M110T212_1	Hypotaurine	110.0241	212	109.0197	26.13972757	C2H7NO2S	[M+H]+	Sulfinic acids and derivatives	Sulfinic acids	C00519	Metabolism of other amino acids; Global and overview maps	300-84-5	HMDB0000965	BioDeepDB	2	pos	37781957.55	39919462	39614066.5	36724317.59	41889007.74	43514540.59	39876014.26	37495401.43	39795627.97	31612760.32	38938908.46	38060001.61	40683526.03	40973249.54	40976591.35	43800894.45	44318214.7	44140713.92	46564699.71	45839512.09	44858270.53	45179274.13	44392875.07	43689429.39	44131226.05	43157092.3	45073574.38	44256313.43	44373011.19	45400268.35	43636593.68	50134473.2	45131410
M112T64_2	Monomethyl sulfate	111.9848	63.7	111.983	16.07360999	CH4O4S	[M]+			C02704		75-93-4		BioDeepDB	2	pos	19448623.68	50651906.81	10593158.23	39759862.1	20959835.07	11825807.13	21894426.04	24543667.69	19429718.4	24269282.33	6278122.752	33416405.34	42027664.64	75558708.91	68118798.92	22318002.37	22926953.82	42319679.72	35960353.52	51495144.82	23227131	34483173.24	60405818.56	22197754.52	40087583.7	23776756.65	21627064.51	25061413.3	26476800.24	24110510.04	11941974.17	18163799.67	24854929.5
M114T124_2	1-Pyrroline-2-carboxylic acid	114.0554	124.5	113.0477	0.31234038	C5H7NO2	[M+H]+	Pyrrolines		C03564	Amino acid metabolism	2139-03-9	HMDB0006875	BioDeepDB	2	pos	18193070.27	45247797.15	406976236.8	14327975.46	12637875.24	12115285.14	2742829.42	16450250.12	14744202.01	3183322.044	3111750.478	29930788.41	12346900.89	45695425.04	17163107.12	16982359.81	168062407.5	2496885.864	2825692.429	2338828.367	20319833.63	18460228.51	67823379.75	17559077.86	25526191.82	23095301.5	11146436.82	13643101.85	18505161.61	23151355.58	28256260.98	15941620.86	2777525.78
M114T473	Epsilon-caprolactam	114.0914	472.6	113.0841	0.119014764	C6H11NO	[M+H]+	Lactams	Caprolactams	C06593	Xenobiotics biodegradation and metabolism; Global and overview maps	105-60-2	HMDB0062769	BioDeepDB	2	pos	93502101.42	121972679.5	138293603	216622015.5	327763057.7	68123956.08	444928355.6	69204616.42	71859262.87	210642135	127172628.4	222304145.6	175464379.8	320137765.1	257593670.9	154466016.1	225435656.7	170143477.3	166811243.9	62323710.48	328893730.7	63105056.09	235241558.6	303570110.3	206455955	66963700.83	41619527.62	200589195.2	291118032.8	301011136.1	347160900.9	170827239.1	51768763.74
M118T501	L-2,4-diaminobutyric acid	118.0646	500.9	118.0742	5.312282632	C4H10N2O2	[M]+	Carboxylic acids and derivatives	Amino acids, peptides, and analogues	C03283	Amino acid metabolism; Global and overview maps	1758-80-1	HMDB0006284	BioDeepDB	2	pos	102764470.1	51006794.43	61289195.86	77419086.8	62080428.8	70981397.84	341466524.2	59742900.47	43893999.34	308045676	245584700.7	138696609.7	192207990.8	71246464.22	146420700	84790903.89	379507580.3	335804206.9	61909646.96	258802998.8	78639311.59	129796645.8	460254207.5	78840828.23	70631997.36	77456737.44	356387845.9	184316745.1	60951230.53	56658519.15	152309318.5	23347460.27	60688423.82
M136T588	Tetrahydropteridine	136.0754	588.5	136.0749	3.674433439	C6H8N4	[M]+	Pteridines and derivatives		C05650		10593-78-9	HMDB0001216	BioDeepDB	2	pos	64500878.86	176739936.4	366717599	119156739.5	422000460	246046154.3	605408460.4	302186112.5	233327896.7	55967742.82	166895016	292315347.7	55002336	70456135.02	105427656.7	71059632.99	146166360.2	35593078.65	115094366.5	85876009.21	60857823.89	261192993.3	75225267.93	144460999.6	114729383.5	205715918.6	195772372	37369157.89	115060769.1	137095517.9	46942195.62	53633490.53	49482324.54
M123T104	Niacinamide	123.0554	104.4	122.048	0.002405583	C6H6N2O	[M+H]+	Pyridines and derivatives	Pyridinecarboxylic acids and derivatives	C00153	Metabolism of cofactors and vitamins; Global and overview maps; Aging; Digestive system	98-92-0	HMDB0001406	BioDeepDB	2	pos	306470834.6	1070326869	2386263770	356242116	329375773.1	182804625.6	188064535.9	231862923.9	188942416.3	234686432	236940768.1	1335497730	635377564.4	2352543107	1572434478	1620111244	1915908920	244466052.9	524556043.1	239447086.9	173784809.6	165912159.1	1306075809	487777116.8	1448176083	509176830.6	1818426101	171610266.3	266179872.1	187543455.5	637814989.8	134428591.9	272563820.6
M125T306	Ciliatine	125.0237	306.2	125.0242	0.635035845	C2H8NO3P	[M]+	Organic phosphonic acids and derivatives	Organic phosphonic acids	C03557	Membrane transport; Metabolism of other amino acids; Global and overview maps	2041-14-7	HMDB0011747	BioDeepDB	2	pos	9676891.719	10980390.5	7464509.003	19096190.53	3277968.238	6331686.018	4638929.947	15600673.1	13241821.41	8695716.519	11566264.68	11808097.39	14585473.26	10136599.8	14296588.11	12382645.35	10358523.55	5773278.853	7788645.232	9563973.607	5132475.653	3387905.659	9925556.724	6516209.244	10501927.08	12690022.17	13146933.41	4290330.654	9183473.225	6650833.692	8189493.587	3782737.329	8767773.129
M126T276	Aminohydroquinone	126.0555	276.3	125.0477	3.334635307	C6H7NO2	[M+H]+			C14604	Xenobiotics biodegradation and metabolism; Global and overview maps			BioDeepDB	2	pos	16033224.42	14195827.59	6767555.966	9004616.328	31273042.57	38625329.49	40607264.87	41997309.55	34707966.33	6039969.171	6682171.824	22477862.41	6984142.609	29056390.47	7741918.762	9592181.494	15873145.28	6796113.481	25995972.33	7051124.698	26241290.08	11227980.55	7246108.826	22814825.31	22217050.51	28180094.19	6991936.141	6971123.909	6691555.416	6409399.857	6300777.56	6101037.899	6455041.995
M126T103	Melamine	126.0665	103.1	126.0654	1.174396077	C3H6N6	[M]+	Triazines	1,3,5-triazines	C08737	Xenobiotics biodegradation and metabolism; Global and overview maps	108-78-1	HMDB0041922	BioDeepDB	2	pos	228900132.7	396102350.9	211128198.7	430464748.6	368869235.7	80028381.3	69353674.51	103644539.3	97321951.94	170775928.2	89550125.21	337537301.7	428930654.2	247432880.3	118291678.1	113981527	807563574.4	430055732.5	104613224	108935437.6	113735084.9	416561343.8	564857128.4	118087894.1	109892848	501223966	480281383.5	92757347.94	90340593.35	82611419.94	272158576.4	363739810	314122934.7
M127T36	Maltol	127.0391	35.9	126.0317	0.002908467	C6H6O3	[M+H]+	Pyrans	Pyranones and derivatives	C11918	Global and overview maps; Metabolism of terpenoids and polyketides	118-71-8	HMDB0030776	BioDeepDB	2	pos	387840497.5	921861231.6	783839118.6	57040708.8	267149203.9	557249611.5	424100485.7	972315589	823780017.7	64312328.58	89331867.95	18048707.94	1208036522	36415956.22	40666903.71	66718420.34	824711786.6	688747858.5	66484588.5	168350913	105173783.1	882037962.5	55316864.9	64233289.34	98991088.73	120894794.5	121633767	977813466.2	805436933.6	27161006.51	726090356.4	906028118.5	90924902.97
M129T270	Methyloxaloacetate	129.0121	269.9	146.0215	15.23888069	C5H6O5	[M+H-H2O]+			C06030	Carbohydrate metabolism			BioDeepDB	2	pos	17113489.53	53034453.61	111166515.2	60908377.21	15928584.6	17599891.9	8082692.245	74614678.08	9472240.744	8531084.956	16518693.25	36790190.13	10780326.03	15778286.37	11197687.1	21136654.55	11889643.29	30848495.15	11143806.36	12055708.6	31808218.12	29833455.95	14865126.62	18550067.21	25050667.42	22766707.39	32082491.33	31617919.61	14991235.77	22025079.33	3431455.052	12787419.1	10944602.26
M130T794	4-Guanidinobutanal	130.0977	794	129.0902	1.721782937	C5H11N3O	[M+H]+			C02647	Amino acid metabolism; Global and overview maps	14049-14-0		BioDeepDB	2	pos	19036344.64	82160107.33	46952819.6	35950752.65	10938862.13	5291468.546	18158575.73	11501544.23	5235765.373	25416026.99	8492140.166	29412920.4	11116637.91	28482634.31	64978747.46	17076580.01	88572729.8	24912461.49	16434005.97	7371648.473	45234562.11	7513254.665	12621901.69	43042814.64	25179052.27	9159032.25	27014688.06	22921063.41	11615077.21	19578048.52	24870233.03	14312576.14	40016507.38
M129T442	1,1-Dimethylbiguanide	129.1025	442.3	129.1014	0.052004159	C4H11N5	[M]+	Organonitrogen compounds	Guanidines	C07151	Signal transduction; Aging; Digestive system	1115-70-4 / 657-24-9	HMDB0001921	BioDeepDB	2	pos	1202498127	927930889.2	792868032.3	494126942.3	208190897.5	203507007.7	501877593.4	176980765.2	189571294.1	1363851411	482969248.1	963391500.7	721157984.1	205538138.9	634698221.5	994939318	648623574.9	462572482.6	870684908.5	182704068.4	523822511.6	420073530.5	977467553.7	573518239.6	193711460.4	448171502.1	184454870	542358549.9	758155066.6	200949945.1	861995387.3	925337543.4	194165788.1
M147T586	(3S)-3,6-Diaminohexanoate	147.1171	586.3	146.1055	27.87277293	C6H14N2O2	[M+H]+	Carboxylic acids and derivatives	Amino acids, peptides, and analogues	C01142	Amino acid metabolism; Global and overview maps	4299-56-3	HMDB0012114	BioDeepDB	2	pos	2745946.908	118201356.2	10576286.01	2404806.344	1356553.495	5116961.855	42996658.44	61631918.44	59438256.34	44882520.7	13165014.71	40071653.07	43163699.98	69421094.21	45666850.03	2722484.136	5485021.105	43536197.27	47368924.6	45885205.79	45991263.27	70733192.23	47837739.87	37662841.36	56057687.07	107935416.7	24381204.62	47940482.89	36711477.16	45059102.87	29525347.94	37902575.87	52161830.86
M131T205	5-Amino-2-oxopentanoic acid	131.0707	204.6	131.0582	2.669347642	C5H9NO3	[M]+	Keto acids and derivatives	Short-chain keto acids and derivatives	C01110	Amino acid metabolism; Global and overview maps		HMDB0006272	BioDeepDB	2	pos	4107294.851	4256504.058	16501645.68	7136750.886	956918.2135	1658691.547	19660079.83	3993529.165	2780476.594	7889390.27	1905385.723	6588315.164	2745461.872	20932346.32	10698014.05	5899808.573	11207717.15	5829405.132	2254166.03	19107419.01	3205605.029	5383271.313	12094335.66	3041519.121	20063443.34	22661377.85	18937239.17	6057069.884	2009705.023	8822956.922	1145537.713	1180092.645	3177580.627
M132T694_2	N-Carbamoylputrescine	132.1005	693.8	131.1059	10.73998961	C5H13N3O	[M+H]+	Carboximidic acids and derivatives	Carboximidic acids	C00436	Amino acid metabolism; Global and overview maps	6851-51-0	HMDB0033458	BioDeepDB	2	pos	992174020	366391463.1	770800703.5	497858579.2	911306193.2	479020929.4	277668924	271161528.3	259554656.8	370854874.2	140126001.8	344834335.8	218894201.1	363698367.1	386638280.4	837174829.9	377464780	390720241.3	190590596.4	302572180.4	342710641.3	317207786.7	352127515.5	663188129.1	359300905.8	874590068.3	417069038.1	763746981.3	270172500.9	793631073.3	246304172.3	338215078	772590297.8
M132T630	Beta-Leucine	132.102	630.1	131.0946	0.007901818	C6H13NO2	[M+H]+	Carboxylic acids and derivatives	Amino acids, peptides, and analogues	C02486		5699-54-7	HMDB0003640	BioDeepDB	2	pos	132502715.1	19066683.24	23718437.88	26364137.89	91155106.25	6160329.719	11636274.2	45772540.9	19391311.75	15950683.05	113924341.9	79523866.26	17284507.77	14550335.57	17884725.32	52172153.72	58527849.53	15839885.38	16751712.71	80131826.14	53557788.54	15893597.77	39331357.97	83351389.52	15926286.33	52350955.98	64821825.59	2344913.85	48777461.01	16559478.96	72191832.21	93369415.22	74988399.19
M132T592	D-allo-Isoleucine	132.1004	592.2	131.0946	11.01404782	C6H13NO2	[M+H]+			C21092		1509-35-9		BioDeepDB	2	pos	14549318.45	3643215.446	535638.3256	83885049.86	18920126.7	966971700.2	97149825.21	105626068.1	5478835.384	121520815.3	117870453.8	19166277.2	49379793.17	4931881.817	14940242.81	11417497.35	151131269.4	22006929.99	130179053.9	61469410.48	3316387.988	5894367.019	3904612.506	3821088.381	32539160.08	7524928.948	4488909.33	426493360.1	94286310.13	111706572.8	378052078.5	55536473.83	18293693.14
M134T92	Isochavicol	134.081	92.3	134.0732	0.820950895	C9H10O	[M]+			C20464	Biosynthesis of other secondary metabolites	20649-39-2 539-12-8		BioDeepDB	2	pos	25804442.36	108855600.3	363734094.3	221829478.4	84099169.84	27387828.74	143607015.1	306835960.2	270223083.5	1108772495	161399480.5	241700106.1	469593809.9	702527705.2	318695558.3	295081726.1	73297902.53	214853466.7	109259117.3	1427406824	215260494	483775448.5	2222914742	51048230.73	946322485.6	113512745	684227621.5	531958312.5	1516295303	512251119.3	609678117.4	428655067.8	346496861.6
M137T349	allopurinol	137.046	349.5	136.0385108	0.004648242	C5H4N4O	[M+H]+			C06816		315-30-0		BioDeepDB	2	pos	15713382.7	21143439.94	13971073.16	59026029.99	18396840.96	16226344.32	17852312.12	50832007.46	50519114.18	13148582.89	100052379.9	12181984.54	137738538.1	14869297.55	73789950.01	103301978.7	119196160.4	17240312.04	26966706.36	29987966.03	47471326.17	26773782.14	27986357.35	53824021.46	49541753.64	64688618.57	15242904.66	105782211.5	50046851.92	53825196.18	46808309.73	57778102.4	11502357.29
M140T575	Acetylphosphate	139.9806	575.5	139.9875	10.43678546	C2H5O5P	[M]+	Organic phosphoric acids and derivatives	Phosphate esters	C00227	Carbohydrate metabolism; Energy metabolism; Metabolism of other amino acids; Global and overview maps	590-54-5	HMDB0001494	BioDeepDB	2	pos	432608796.6	234818169.3	196002585	194807716.1	234036862.2	195494338.4	237511446.2	370882059.2	191385921.5	352048571.9	178841719.8	254805440.3	626889544.7	172085553.2	187973776.3	159977851.4	261850411.5	274858867.9	96576438.66	93681493.38	109644252.4	301249688.6	218145700.3	115980320.7	257131642.5	186437319.4	173751614.2	117294317.7	90062440.55	222083182.4	173635119.3	63108996.3	167214283.4
M140T104	4-Amino-5-hydroxymethyl-2-methylpyrimidine	140.0819	103.9	139.0746	0.171328344	C6H9N3O	[M+H]+			C01279	Metabolism of cofactors and vitamins; Global and overview maps; Membrane transport	73-67-6		BioDeepDB	2	pos	69862245.77	54435840.44	93027416.19	127270671.7	68513048.67	50740965.57	39691818.11	35311730.01	44331685.03	105395138.2	84805683.99	57227622.77	50830290.03	70998500.84	70421102.34	86524931.2	60760138.05	72598257.2	73788090.17	53386858.41	62319055	58644043.88	90239639.61	65604015.19	98895952.95	61427060.28	48636006.82	70003906.6	70998260.51	85593629.25	83337451.42	81834745.26	117435066.9
M142T431	5-Methylbarbiturate	142.0503	430.5	142.0378	9.725558869	C5H6N2O3	[M]+			C05281	Global and overview maps; Nucleotide metabolism	2417-22-3		BioDeepDB	2	pos	10562658.02	23991089.35	22834965.87	50368513.69	12369179.54	30636427.52	36285943.64	34676806.52	22566141.59	32969509.11	11697516.77	27687704.67	12668974.46	32689058.3	12634172.71	10884526.6	12068222.03	31020393.75	10095548.75	13712559.42	11891066.62	18220929.87	22564781.6	14830696.5	17852980.45	17122217.4	16063691.77	11195500.01	20573098.94	15516685.47	18847577	18701229.84	12605318.91
M160T355	Indoleacetaldehyde	160.0759	355.3	159.0684	0.946334176	C10H9NO	[M+H]+	Indoles and derivatives	Indoles	C00637	Amino acid metabolism; Global and overview maps	2591-98-2	HMDB0001190	BioDeepDB	2	pos	5023773	4776749.022	20549389.93	6735039.294	8425450.604	4887231.501	4122340.174	4650014.445	22456876.83	32657847.19	22038850.13	17509083.87	4231881.629	4300467.98	4607913.908	2015100.427	2977730.966	4225157.232	18269539.63	3836006.36	20962770.58	16569267	2511166.25	17422230.27	23178642.09	3424310.375	4266737.953	31181926.93	211868277.2	12566301.99	4233556.528	20162158.55	27246003.75
M143T101	Ectoine	143.0817	101.2	142.0742	0.031054698	C6H10N2O2	[M+H]+			C06231	Amino acid metabolism; Global and overview maps	96702-03-3		BioDeepDB	2	pos	224258572.4	280527236.8	318248971	200776782.2	255943774.4	168462610.7	224896525.2	219114695.5	250281213.6	135516158.4	223430917.9	206134181.9	234188957.3	147107952.4	223630932.5	88483916.26	202215614.8	316566419.7	439984440.5	251722189.5	426842882	158653286.1	291911104.3	327387284.3	347197516.7	744300405.4	240239026.5	218912726.6	208306163.8	166097913.7	160748924.4	197877869.5	261826567.5
M161T785_2	N(6)-Methyllysine	161.1313	785.2	160.1212	7.026486927	C7H16N2O2	[M+H]+	Carboxylic acids and derivatives	Amino acids, peptides, and analogues	C02728		1188-07-4 / 7622-29-9	HMDB0002038	BioDeepDB	2	pos	3019171129	1328483176	1105054175	73099984.71	738878071.4	813279458.2	959267740.2	1053734586	1769761664	1846737195	808773050.3	961652413.1	590209815	306972233.5	860163730.2	804339856.6	1667278344	1676933312	1810279909	839301523.9	954523238.7	818560873	561161286.6	1521379016	537848190.6	1552476746	636397662.4	1556294503	1956342652	403053047.5	609414258.8	694188882	528878632.4
M163T220	D-4-Hydroxy-2-oxoglutarate	163.0423	219.6	162.0164	19.36016564	C5H6O6	[M+H]+	Keto acids and derivatives	Gamma-keto acids and derivatives	C05946	Amino acid metabolism; Global and overview maps		HMDB0060466	BioDeepDB	2	pos	15971411.6	20399128.04	129636999.4	11778597.26	21165470.26	18845969.19	27117751.5	55917241.7	69014478.69	17454218.27	21422882.54	50154594.56	46587259.11	20343971.92	21665408.75	26134786.28	82812475.92	103315999.7	45236789.24	30389472.96	19993836.75	36361050.35	15304268.2	52605051.22	37714122	56602584.74	27639524.83	12792437.58	18494009.21	21055006.53	36347904.81	17050529.42	51326702.01
M162T235	Nicotine	162.1127	235.2	162.1157	18.50564453	C10H14N2	[M]+	Pyridines and derivatives	Pyrrolidinylpyridines	C00745	Environmental adaptation; Biosynthesis of other secondary metabolites; Xenobiotics biodegradation and metabolism; Substance dependence; Chemical structure transformation maps; Global and overview maps	54-11-5	HMDB0001934	BioDeepDB	2	pos	4615623.603	33540227.72	5485278.468	3597699.294	3643320.016	6205866.353	5264548.099	116292794.3	8640822.128	38329168.83	27830949	5454690.965	13074388.15	58759289.08	66117536.04	6934458.227	4994758.899	5807993.776	137469348.7	202823803.2	414050306.6	51766317.98	84309761.58	75672197.22	135252710.5	216592265.9	10822223.16	13432526.66	60387160.07	41604762.69	58716424.14	12700122.67	17516719.58
M146T139_1	(2R,5S)-2,5-Diaminohexanoate	146.1178	139.4	146.1055	2.417609737	C6H14N2O2	[M]+			C05161	Amino acid metabolism; Global and overview maps			BioDeepDB	2	pos	10000680.15	197225628.9	44022020.42	66571307.86	299476922.5	421819075.2	123166933.4	431256536.5	102905411	91464927.6	111380087.8	154606671.9	109465166.8	7641478.323	11384718.05	17512879.79	94824791	60282999.3	71898128.25	225504879.7	115051219.5	316714913	227088135	87516761.39	74039065.46	13993065.18	259242262	4640905.018	80752162.71	1730287.695	26563271.92	34374975.39	86308250.48
M148T370	Pseudoephedrine	148.1122	369.8	165.1154	28.5864365	C10H15NO	[M+H-H2O]+	Benzene and substituted derivatives	Phenylpropanes	C02765	Chemical structure transformation maps; Amino acid metabolism; Global and overview maps	90-82-4	HMDB0001943	BioDeepDB	2	pos	821300.1935	28194379.43	15561787.12	882133.4442	18299737.12	10448862.61	14829818.79	4463370.064	3322407.667	41901708.79	35991568.81	46703058.28	62148907.24	35561018.64	65249253.21	9940697.491	18752051.26	72249160.26	12500093.49	10179449.8	6685759.958	8605054.237	15603564.78	96702013.92	48957783.3	229104407.6	7040411.685	13008479.73	37067579.68	36238767.92	17796976.05	23960707.62	12103173.75
M151T205	Acetaminophen	151.0616	205.1	151.0633	0.203798537	C8H9NO2	[M]+	Phenols	1-hydroxy-2-unsubstituted benzenoids	C06804	Digestive system	103-90-2	HMDB0001859	BioDeepDB	2	pos	10245738.17	2064906.86	8304275.801	744256.626	7672415.503	7108694.349	63446064.24	10129994.71	8276110.686	1500240.359	7149040.263	10415206.83	39020061.17	8196199.202	132009181.1	51201494.82	1220230.71	1859746.32	36329886.11	9760302.524	46515995.58	7850887.867	7283658.204	29498095.08	79715752.61	11872739.24	7785301.754	50160341.26	58730213.03	48242130.15	53181009.96	42188027.61	53964469.88
M153T324	Ortho-Hydroxyphenylacetic acid	153.0579	324	152.0473	21.7172717	C8H8O3	[M+H]+	Benzene and substituted derivatives	Phenylacetic acids	C05852	Amino acid metabolism; Xenobiotics biodegradation and metabolism; Global and overview maps	614-75-5	HMDB0000669	BioDeepDB	2	pos	4453812.278	4229772.617	4061979.123	4153067.857	4614621.138	4929934.354	4073436.811	4804826.488	4321833.45	3934074.373	4423347.361	4965682.034	4522116.171	4715015.147	4728055.168	5188330.166	4695048.111	4243046.217	3976978.817	4143550.002	4202483.638	4068798.666	3641437.983	3751459.207	4310054.897	3775364.961	3760106.717	3588475.291	3668393.119	3686334.397	3808943.292	3616109.942	3561157.334
M154T436	Dopamine	154.0865	435.8	153.079	0.600329743	C8H11NO2	[M+H]+	Phenols	Benzenediols	C03758	Nervous system; Signal transduction; Digestive system; Endocrine system; Neurodegenerative disease; Biosynthesis of other secondary metabolites; Signaling molecules and interaction; Amino acid metabolism; Substance dependence; Cellular community - eukaryotes; Chemical structure transformation maps; Global and overview maps	62-31-7 / 51-61-6	HMDB0000073	BioDeepDB	2	pos	6081477.273	48887690.62	159925640.1	60718483.9	46151692.96	75430185.88	84463381.99	169587861.3	100734295.1	25101792.82	19132759.98	36921173.67	16642688.24	91711007.54	15403225.44	11793897.33	62053718.37	6361019.179	32539903.34	49183965.78	62087759.43	31773677.26	16673347.52	41308384.41	67195497.76	84149671.11	15091240.08	4125462.641	20156402.45	13277004.31	9853036.222	17225925.49	25205506.61
M172T147	Iminoarginine	172.1079	146.8	172.096	1.920834662	C6H12N4O2	[M]+			C21026				BioDeepDB	2	pos	17403778.17	16867618.83	27266435.88	22103560.38	47285131.77	78755246.22	201610115.4	58177199.42	29206062.07	4293554.633	10106566.05	15169537.46	3657700.719	3028906.761	3106731.097	8372681.436	15912993.04	4630801.016	17485101.9	17477157.27	9350899.715	7736581.15	5429238.133	23081599.86	7815089.375	33573782.05	6262305.474	3057695.97	2933916.416	4341052.601	2233447.43	3083990.443	2148477.166
M159T429	D-Alanyl-D-serine	159.0702	428.6	176.0797	12.98797638	C6H12N2O4	[M+H-H2O]+			C19719	Drug resistance: antimicrobial			BioDeepDB	2	pos	331753.2859	9476039.046	8695445.624	1574430.767	180029.1832	330582.8151	6917981.205	10235461.04	551479.9443	986133.9141	966648.2917	1183945.263	4285676.003	13684933.63	1910525.563	3733595.718	4276875.678	2056333.128	6582379.369	12114438.74	12143805.46	13177682.84	322806.8359	11680219.19	12877277.57	18521854.85	714361.069	6606042.214	5890721.991	6301484.67	3922864.437	4019896.225	10438402.9
M160T418	4-Acetamido-2-aminobutanoic acid	160.0972	418.3	160.0848	1.915645327	C6H12N2O3	[M]+	Carboxylic acids and derivatives	Amino acids, peptides, and analogues	C06442	Amino acid metabolism; Global and overview maps	1190-46-1	HMDB0031411	BioDeepDB	2	pos	48896950.62	192107262.3	58813133.04	135051291.4	106830573.3	69541507.47	45317359.45	51430327.9	56884335.88	132499560.9	151713035	15203955.06	12508714.32	11943466.73	15777998.27	122520752.9	58008003.17	107923188.7	42956516.36	29337661.19	67293904.06	40402848.4	47027331.11	21696328.91	71797882.45	65471496.09	73299370.37	5309544.062	52416850.01	20536267.6	29100061.77	29045489.94	48328351.08
M160T210	(1H-Indol-3-yl)-N-methylmethanamine	160.097	209.6	160.1	18.7386397	C10H12N2	[M]+			C21602				BioDeepDB	2	pos	33861718.46	152910048.7	16317750.51	71234140.21	74585053.78	114705987.7	44071287.07	69448955.21	232889367	80222290.04	17728018.08	15763451.01	78111101.57	115983739.6	74726719.45	38159465.98	190102295.1	117292768	31016746.19	87266386.03	114147306	9343060.807	43022701.35	11312492.02	29998012.1	20634375.9	4696757.153	42897456.47	64478669.85	27574792.8	21270954.18	30428444.9	24260079.97
M161T478	Anatabine	161.1075	478.3	160.1	0.187304644	C10H12N2	[M+H]+	Organonitrogen compounds	Amines	C10126	Chemical structure transformation maps; Biosynthesis of other secondary metabolites; Global and overview maps	581-49-7 / 2743-90-0	HMDB0004476	BioDeepDB	2	pos	2580076.415	46719685.03	6690298.777	2835647.387	4242542.439	5645659.449	6422652.03	7511276.51	28061034.82	19230403.08	30406931.44	4999252.997	12979692.39	20922093.92	23284757.51	11423666.25	3897556.226	29532147.11	43394202.53	67834222.31	37408448.32	22488503.61	23062890.14	33109562.66	43465597.11	47418445.56	39764653.9	15581141.31	13920197.91	19094052.37	12611342.79	9182473.243	22875929.9
M180T428	L-Homophenylalanine	180.1018	428.4	179.0946	0.328381132	C10H13NO2	[M+H]+			C17235	Amino acid metabolism; Biosynthesis of other secondary metabolites; Global and overview maps	943-73-7		BioDeepDB	2	pos	17859042.68	2495038.228	80709655.53	1633161.317	2425598.868	1999412.641	101068750.9	173781089.8	16846937.55	6640593.152	28059336.77	98727412.22	3478681.325	17472990.19	35589737.21	19263139.61	8178159.607	2412045.344	24732847.36	68882498.53	45420408.59	127456198.5	36946909.39	49288847.37	62441060.75	83945690.39	126978973.5	16955782.04	27183770.12	31964986.16	11931946.29	2306500.216	11132572.65
M163T542	2-Deoxystreptamine	163.1117	541.7	162.1004	0.003716202	C6H14N2O3	[M+H]+			C02627	Biosynthesis of other secondary metabolites; Global and overview maps	2037-48-1		BioDeepDB	2	pos	58587266.2	57527900.1	79557178	60612675.92	57681820.55	76283732.82	60448288.63	61571046.53	234231413.1	60733122.59	62656642.7	52891799.27	62138862.06	57000962.38	60684382.15	59538165.11	62574812.16	59002326.98	64463510.7	60670313.93	61362011.74	57512168.22	53794243.8	60640160.85	53455705.68	58002014.72	59376436.89	58657536.71	136195228.2	62005804.91	67962756.15	61066009.18	66174186.45
M163T153	2-Dehydro-3-deoxy-L-rhamnonate	163.0616	152.8	162.0528	7.484125097	C6H10O5	[M+H]+			C03979	Carbohydrate metabolism; Global and overview maps			BioDeepDB	2	pos	2411656.407	12226214.79	9110893.483	3342488.348	3020951.313	9916152.447	15893163.53	13540875.79	9757688.593	5749723.668	3833836.073	16548748.37	9431163.911	20287705.98	13448203.66	636317.3366	5853753.362	3909759.86	13701992.35	20713664.81	17509816.02	10795691.73	7820954.492	23044993.46	28249939.93	41122540.05	7432773.998	4656321.205	8870094.372	13541150.4	4600597.54	4237166.241	22918792.57
M163T61	cis-1,2-Dihydronaphthalene-1,2-diol	163.0739	60.7	162.0681	9.051111183	C10H10O2	[M+H]+			C04314	Xenobiotics biodegradation and metabolism; Global and overview maps			BioDeepDB	2	pos	7257785.719	10298227.65	6637260.675	6921734.806	6835385.807	3971494.268	15555398.83	11461037.26	30672991.68	13828570.42	9423391.685	6526708.703	16404766.69	11722898.38	9179005.576	14095375.69	8634161.06	6283574.999	16192737.59	7566309.799	9939088.926	15200904.76	5063867.258	8434411.043	18239107.88	8601277.788	9371149.407	8777830.297	46538484.51	12741149.47	4472727.582	5809397.788	10528531.03
M164T297	Fenuron	164.0936	297.5	164.095	8.531716045	C9H12N2O	[M]+			C11224		101-42-8		BioDeepDB	2	pos	266249238.6	151970803.7	128844500.4	213697282.5	200799145	171987093.2	129178834.2	101742392.4	170441453.1	236980768	197659960.1	140097257.1	423763092.7	194996634.8	236634978.7	142085686	240955127	193485967.7	285610159.5	190968447.7	500570834.1	170456675.7	130589437.5	382282413.6	533882920.2	474082253.3	126225457	191387898.5	205161458.1	202383308.1	239822751.2	264935381.9	192302643
M182T561	1-Methyluric acid	182.0451	560.8	182.044	6.042458709	C6H6N4O3	[M]+	Imidazopyrimidines	Purines and purine derivatives	C16359	Biosynthesis of other secondary metabolites	708-79-2	HMDB0003099	BioDeepDB	2	pos	276560.404	2869030.342	454104.179	361810.9982	141146.5699	1449794.67	477255.2265	1285668.927	193698.0731	2266381.332	1068390.91	537388.7057	2882687.713	1140020.129	1540509.892	1019324.644	859202.2754	2212674.914	3806408.713	1388497.947	1140586.268	1869118.843	1171435.506	1373511.057	2953274.403	2262863.038	1944636.904	3037313.904	3295788.931	1399599.755	2758391.351	2278887.692	1761247.216
M183T359_1	Se-Methylselenocysteine	182.9838	359.3	182.9799	8.000451264	C4H9NO2Se	[M]+	Carboxylic acids and derivatives	Amino acids, peptides, and analogues	C05689	Metabolism of other amino acids; Global and overview maps	26046-90-2 / 2574-71-2 / NA	HMDB0004113	BioDeepDB	2	pos	39338057.6	46601566.36	27748876	43533815.54	7022323.839	49752599.07	11824046.33	28700435.24	15675122.42	31595227.47	50657703.11	9556032.784	31806863.04	33509831.24	38699517.11	23363303.93	31278467.16	38888339.34	36388206.83	26650770.72	23975513.3	28480517	17703548.55	43037191.03	22532515.98	19186969.65	22638165.82	16642273.33	46262334.03	10301966.5	23608437.12	26927082.27	19735819.73
M166T131	L-Methionine S-oxide	166.0531	131	165.046	0.003528618	C5H11NO3S	[M+H]+			C02989	Amino acid metabolism	3226-65-1		BioDeepDB	2	pos	15836068.93	78786368.22	87849308.72	30197603.07	62114123.34	95938695.02	15097310.93	50410635.9	9953206.962	92290909.01	84729305.53	42656561.23	36452112.65	38485467.46	61205323.57	78224291.93	27858989.32	24149463.85	35404080.89	76152112.11	81845266.06	61497412.04	101739714	71865217.46	65020469.71	52381278.19	73821395.44	19101637.48	41758493.26	26899039.87	16180445.69	32488295.43	30344242.58
M166T378	Formylanthranilic acid	166.0503	378.1	165.0426	1.328840098	C8H7NO3	[M+H]+	Benzene and substituted derivatives	Benzoic acids and derivatives	C05653	Amino acid metabolism; Global and overview maps	3342-77-6	HMDB0004089	BioDeepDB	2	pos	7152154.041	9813758.59	13743332.1	16063517.43	12707108.34	14860992.12	5378938.006	2728929.771	8495731.074	18642062.63	14341893.34	11188357.46	4743739.794	13178394.73	12391014.29	12557976.2	10352623.37	6382439.054	11756626.23	5902708.023	14881502.22	7084725.116	16508937.63	11572517.94	9955788.727	15932696.84	10326865.58	8773188.476	10223915.13	10296268.79	9380184.793	8959111.577	10198937.67
M166T140_2	7-Methylguanine	166.0725	140.3	165.0651	0.005550642	C6H7N5O	[M+H]+	Imidazopyrimidines	Purines and purine derivatives	C02242		578-76-7	HMDB0000897	BioDeepDB	2	pos	444114924.6	342733445.5	270398098.5	570469657.4	627097718.9	534605313.2	668503872.3	517237686.8	217390725.6	495181456.9	332499189.4	367077703.6	239803699.2	427627407.1	486440501	370468472.1	549252268.6	442303478.5	411066674.3	396543282.6	533312443.1	456766622	322615194.2	542224537	366812997.7	525866612.2	474644331.7	396056372.5	377673545.7	319414387.1	411763063	422672213.2	324002573.8
M166T618	D-beta-Phenylalanine	166.0863	617.9	165.079	0.004867391	C9H11NO2	[M+H]+			C20488				BioDeepDB	2	pos	29206868.59	14742301.26	22778019.16	70107175.04	593030390.9	376745007.1	101077863.6	105608946.5	241574534.9	14352688.53	60845386.91	75233132.38	27162600.98	40265009.42	43502174.37	11538435.14	110130068	13019597.05	39566021.54	60251418.77	59175056.99	136274133.7	65563358.52	44225437.67	52472422.74	62239123.46	49422384.86	7162767.413	10378618.94	10874923.4	27715851.74	26415201.02	42311771.97
M169T298	(R)-4-Hydroxymandelate	169.061	297.8	168.0423	15.05932609	C8H8O4	[M+H]+			C05343	Global and overview maps			BioDeepDB	2	pos	4214800.337	1554092.205	4350818.089	4482424.06	657908.6883	709533.4095	729654.5462	2743908.348	689162.6235	20124490.02	13630226.59	21900855.42	1564494.11	13239398.51	14691575.68	5508948.35	3206477.924	4429053.171	16517838.65	7016669.541	4915949.185	5716444.731	9740091.876	8420235.29	7029884.201	1693694.334	10580507.1	4762488.651	5233756.083	1178471.623	5363114.296	727962.6715	4036664.94
M187T212	(2S,4S)-4-Hydroxy-2,3,4,5-tetrahydrodipicolinate	187.0506	212.2	187.0481	13.36536745	C7H9NO5	[M]+			C20258	Amino acid metabolism; Biosynthesis of other secondary metabolites; Global and overview maps			BioDeepDB	2	pos	863032.7919	1577835.295	1207873.45	888430.7634	6300575.21	5509006.73	12835243.62	1566825.317	11631709.17	777743.4565	961973.636	3556758.493	773418.874	928373.2028	837234.4957	7486476.222	11260484.05	725811.5748	1499455.687	11532458.98	6805029.949	1058944.999	1733418.213	17256974.52	16459733.59	15822211.79	1127149.304	4833500.795	5192113.05	773009.8464	683684.8319	3485941.543	4660866.293
M188T103	2-Keto-6-acetamidocaproate	188.0925	103	187.0845	2.021789859	C8H13NO4	[M+H]+	Keto acids and derivatives	Medium-chain keto acids and derivatives	C05548	Amino acid metabolism; Global and overview maps	59403-50-8	HMDB0012150	BioDeepDB	2	pos	8294887.97	46323981.32	58695786.91	18762763.56	2529226.351	9349355.397	18620787.33	39484917.69	14443133.68	42682410.62	14191234.67	46642936.84	33253867.86	55968461.1	56903175.8	30895869.81	45698563.61	26026149.2	21371257.66	94604884.61	68062068.12	50470677.44	41252233.89	63115393.32	65824944.72	89624265.88	66379010.27	21886991.98	30038069.73	32816002.64	19009087.79	12033929.31	40668322.27
M171T77	D-Glyceraldehyde 3-phosphate	171.0058	76.7	169.998	0.143719845	C3H7O6P	[M+H]+			C00118	Metabolism of cofactors and vitamins; Chemical structure transformation maps; Carbohydrate metabolism; Biosynthesis of other secondary metabolites; Metabolism of terpenoids and polyketides; Energy metabolism; Global and overview maps	591-57-1		BioDeepDB	2	pos	261968590.6	43323045.17	107850468	167708644.9	78651972.14	141797451	105215762.6	146934353.3	87347103.07	144037761.7	156120876	161075819.9	218512231	64174932.94	81780484.6	57991512.51	118846307.9	163444972.5	250550976.8	92179348.11	234929640.4	148847064.5	13596704.47	158021083.7	149249175.6	132573960.4	99200632.33	407699116.9	134325432.9	530743810	210231705.1	228234158.1	357710008.1
M171T532	Gallic acid	171.0342	532.1	170.0215	29.82730505	C7H6O5	[M+H]+	Benzene and substituted derivatives	Benzoic acids and derivatives	C01424	Chemical structure transformation maps; Xenobiotics biodegradation and metabolism; Global and overview maps	149-91-7	HMDB0005807	BioDeepDB	2	pos	4173860.624	11195881.84	14854788.48	16323414.68	916984.9437	6238507.466	4566551.366	6109447.992	3846763.155	18785170.37	15227426.53	4890814.567	15522474.22	17878401.3	12250011.42	12533116.8	5900644.243	8903447.825	19799222.61	12088766.27	17469906.53	6561379.197	15768208.3	10018613.89	12468935.27	12201520.41	7645899.626	17840412.54	13997907.89	16347699.5	15295390.34	26565403.19	16705635.23
M171T205	Tetrahydrodipicolinate	171.0655	205.5	171.0532	15.93156888	C7H9NO4	[M]+	Carboxylic acids and derivatives	Amino acids, peptides, and analogues	C03972	Amino acid metabolism; Biosynthesis of other secondary metabolites; Global and overview maps	2353-17-5	HMDB0012289	BioDeepDB	2	pos	10715173.28	21018119.83	10573920.69	9768145.395	30245785.27	9331854.544	27891416.23	25660469.55	12117070.92	26828026.69	23917955.83	19489750.23	12304641.18	11686769.98	9961940.476	13163443.63	9066626.014	25331259.47	9563646.195	7106842.012	7488664.326	9615980.804	11447166.51	9187850.296	22781433.18	4423049.88	19195139.05	9620302.603	9069650.411	8156650.279	7672090.204	14108503.72	5435070.293
M172T350	N-Butyryl-L-homoserine lactone	172.0971	349.7	171.0895	0.004306935	C8H13NO3	[M+H]+			C11837	Cellular community - prokaryotes	67605-85-0		BioDeepDB	2	pos	7465616.541	16378884.27	20757787.46	11962567.77	40352398.43	29605074.54	17058382.75	26774901.95	47003110.74	13668337.22	13685237.9	17388834.76	13001842.1	25373096.27	11010657.99	8937503.3	37672011.91	14785622.19	9907845.569	14718899.1	23246241.25	18792651.18	10552780.01	9163247.154	28708798.38	16916214.84	11332024.4	8191716.726	23170058.12	10490561.66	6817425.912	7010027.534	8807873.134
M171T86	7,8-Diaminononanoate	171.1493	85.7	188.1525	24.73863463	C9H20N2O2	[M+H-H2O]+			C01037	Metabolism of cofactors and vitamins; Global and overview maps	21738-21-6		BioDeepDB	2	pos	11933332.95	112364680.6	72148008.47	221160192.1	15044269.91	13643778.85	5471225.742	65479348.98	9154019.924	278489476.6	185838928.4	16954204.94	83219530.14	228378749.6	175408981.2	77999425.74	10031447.9	49880168.62	308383987.8	91401059.54	200626978.3	44583614.9	141235831.9	113864187.7	164690708.3	196156861.8	55386502.07	102003046.9	87792120.5	140845315.9	95139014.12	99923601.11	193651474.6
M173T441	2-Oxoarginine	173.081	440.8	173.08	5.777641682	C6H11N3O3	[M]+	Keto acids and derivatives	Short-chain keto acids and derivatives	C03771	Amino acid metabolism; Global and overview maps	3715-10-4	HMDB0004225	BioDeepDB	2	pos	824439.8704	3474419.259	1643533.441	4402939.392	77865.85826	2470142.3	62698.72851	406750.4725	1236144.75	2068141.296	1617847.07	260624.263	1556025.937	2233997.308	1429762.241	932629.4588	133197.3488	6581439.702	2064203.099	1850787.891	873798.1013	3410255.245	7743052.606	1113180.945	2239344.551	1391651.256	173493.6659	1871539.89	2305522.241	2169894.297	998166.2491	1491248.301	11762641.14
M174T123	(2S,5S)-trans-Carboxymethylproline	174.0766	123.5	173.0688	2.459405802	C7H11NO4	[M+H]+			C17366	Biosynthesis of other secondary metabolites; Global and overview maps			BioDeepDB	2	pos	132718972.1	47041935.95	88443099.26	91135812.02	258086442.5	406566400	278521715.2	295226082.7	390106783.7	27252815.88	61142964.65	242777363.5	27383874.6	38574559.27	22921806.5	84509151.35	173751770.5	3128284.526	103778515.2	55081465.88	71906540.96	74957951.14	44440789.08	77740825.61	46498334.87	120273958.1	52255034.67	14516639.9	17909521.19	22692134.2	16092098.39	17261364.03	12395207.15
M174T402	Swainsonine	174.1126	402.1	173.1052	0.516917558	C8H15NO3	[M+H]+			C10173	Chemical structure transformation maps; Biosynthesis of other secondary metabolites	72741-87-8		BioDeepDB	2	pos	20314850.46	1606642.67	11197562.6	8459543.772	2795192.922	428329.0047	11497082.47	4385492.207	564523.931	6285932.858	9834581.218	17623944.95	8045772.477	6380885.748	20359860.04	13661186.94	11255817.81	6915967.547	34877104.98	18651037.66	72104366.78	31014653.41	29044176.16	72478277.77	54307656.11	18954437.19	29178330.51	53799664.29	63480102.37	46690431.1	54029661.53	56570147.88	66226001.06
M178T62_2	2,4,6_3,5-Pentahydroxycyclohexanone	178.05	61.9	178.0477	12.91771974	C6H10O6	[M]+			C00691	Carbohydrate metabolism; Biosynthesis of other secondary metabolites; Global and overview maps	488-64-2		BioDeepDB	2	pos	8747713.544	9477888.059	8112011.661	7779936.258	8474369.753	9567923.713	7929561.687	9114506.8	7798353.642	8009343.194	7857517.199	8853279.237	8393311.799	9397857.365	8338526.576	9145148.546	8153551.68	8989009.306	10044418.99	9236522.279	10791976.11	9459988.467	8207936.537	10019848.37	9632336.494	9001693.45	8504666.617	9436659.918	9431537.137	7492950.868	9514534.987	9941943.855	10025706.11
M195T268	Dolichotheline	195.1237	267.6	195.1372	3.984342112	C10H17N3O	[M]+			C16696	Chemical structure transformation maps; Global and overview maps	23100-08-5		BioDeepDB	2	pos	1515504.75	1550573.643	6778269.9	1463752.439	420685.7044	919985.0064	466085.0906	439927.3025	412748.2614	21124892.37	12286399.51	1023040.905	30735276.29	12435311.63	7954768.128	864384.2135	484622.2889	5840847.903	13017019.09	12297680.63	6966447.122	799571.039	899279.2156	929375.5508	12641324.02	6980934.213	634617.4072	18164463.61	23493638.54	23168640.43	51403123.85	31731438.2	58043802.86
M179T506	2-Oxo-4-phenylbutyric acid	179.0817	506.3	178.063	14.35186433	C10H10O3	[M+H]+			C20327	Amino acid metabolism; Global and overview maps	710-11-2		BioDeepDB	2	pos	13869207.32	15341262.91	7980239.314	5630794.099	7473507.851	15367042.75	31281898.03	18773478.02	14932314.31	29388951.78	36939640.5	54271635.04	16495633.3	7559359.584	12989623.51	5992739.029	12789827.66	5898371.098	8214797.154	26860812.8	7187660.589	22217877.21	8215721.9	7307540.3	7505615.265	8214118.11	22107293.95	4886602.215	4820651.254	11942855.76	6730422.35	3991171.052	30751496.07
M179T811	Methyleugenol	179.1068	810.7	178.0994	0.013535287	C11H14O2	[M+H]+	Benzene and substituted derivatives	Methoxybenzenes	C10454	Biosynthesis of other secondary metabolites	93-15-2	HMDB0031864	BioDeepDB	2	pos	22589075.24	4394101.718	948671.9431	1770166.611	36329415.7	29202100.68	1220990.237	1230474.882	66972939.92	209298339.7	109349239.3	1413406.681	90884491.76	124890286.7	65322241.19	72031993.85	1901840.946	30954911.31	75217694.1	228057604.8	3456456.958	91804356.37	329841220.1	4073133.286	151683644.4	4906841.282	122635852.2	99798799.13	287042498.7	62574813.48	121906586.3	91797855.62	60096551.51
M179T521	Methylisoeugenol	179.1068	520.8	178.0994	0.692324356	C11H14O2	[M+H]+	Benzene and substituted derivatives	Methoxybenzenes	C10478	Biosynthesis of other secondary metabolites	6379-72-2	HMDB0041553	BioDeepDB	2	pos	329154762.6	282665701.7	218802367.6	247886162.6	257826557.9	167141536.2	140849705.9	421303573.5	264877802.9	54763940.79	255201761.9	298727349.4	274362721.3	104538405.2	365047929.7	154201806.1	220237921.8	167766151	194861890.4	89929630.34	185254727.6	460609671.5	308423470.8	298864742.5	169082534	107294744.3	131654680.2	224336586.7	87990663.83	187475199.4	214660297.6	212382941.3	263683315.3
M197T584	(1S,2R,4S)-(-)-Bornyl acetate	197.1541	583.7	196.1463	1.542677428	C12H20O2	[M+H]+			C09837		5655-61-8		BioDeepDB	2	pos	466675.0242	8998149.424	1791353.688	536221.3996	303879.119	1069669.256	10612950.77	10788570.69	6739952.287	9741147.691	2472524.685	8877264.219	9937401.203	14084799.4	10051581.37	727992.7681	1509823.835	10282237.07	10242642.76	10594277.01	7953624.832	17599065.8	9586756.371	11245248.27	10054065.85	20862142.15	4935145.254	9359266.066	8347215.582	9040888.325	7744541.386	9395626.29	10265532.1
M180T438	1D-chiro-Inositol	180.0655	438.4	180.0634	0.473260924	C6H12O6	[M]+			C19891	Carbohydrate metabolism; Global and overview maps	643-12-9		BioDeepDB	2	pos	19081718.96	56093842.34	94318080.95	96412273.84	475320.7239	7507696.317	3768636.441	33984975.21	18462668.05	115090409.9	87689242.66	17923950.57	82207041.01	104211296.3	74243801.7	66815925.88	17519697.98	27631714.24	105866947.6	44652772.62	86565441.35	1688068.248	80799344.23	47354197.41	55396548.65	52639862.45	3562634.951	106465215.5	56422573.99	80070612.6	67912891.66	149642165.3	94368493.63
M181T376	Dulcin	181.0957	375.9	180.0899	7.379334761	C9H12N2O2	[M+H]+	Benzene and substituted derivatives	N-phenylureas	C19415		150-69-6	HMDB0032565	BioDeepDB	2	pos	3798487.562	2809445.539	6243443.78	1651427.096	18546356.39	6823738.757	1729073.393	13601371.98	23288539.23	539329.1625	506167.9572	7579517.75	3258565.934	881386.2109	583808.9602	559550.4891	6236544.658	7541827.77	3549704.142	2433094.346	1368827.915	7192783.476	785656.3494	3224041.024	1025043.272	6608866.157	5218694.298	503589.692	521598.3453	965723.0335	441864.4569	388718.4818	6269284.755
M182T86	Methylselenopyruvate	181.9618	86.5	181.9482	0.547150814	C4H6O3Se	[M]+	Keto acids and derivatives	Alpha-keto acids and derivatives	C18904	Metabolism of other amino acids		HMDB0060490	BioDeepDB	2	pos	1269733.045	349003652	1169148343	3229010.271	121237841.1	29688049	802495776.4	404038541	1699432.604	672645122.2	75936014.03	164258457.4	29746190.36	981299399.2	5011625.995	2632162.767	2751890.019	568753223.4	57559377.39	82734515.16	13770705.85	70973594.03	49602407.41	7988691.388	67481281.42	119528489.8	55756229.41	57135657.07	87994784.12	70715408.05	170131189.5	216817244.8	55874380.28
M182T425	(S)-beta-Tyrosine	182.0812	425.2	181.0739	0.00615437	C9H11NO3	[M+H]+			C21308	Global and overview maps; Metabolism of terpenoids and polyketides			BioDeepDB	2	pos	69692924.43	185063459.3	565252887.7	181980412.7	218579746.4	92197006.71	112375068	81413112.58	208799435.9	109039765	79866190.18	199829531.9	72209458.14	156064939.1	105221863	49152998.33	332906907.4	139627648.9	68900398.5	45531022.41	13224216.8	119311932.2	47893524.64	90713290.37	120550467.7	98704464.43	19242081.23	62965170.66	64779980.87	139502328.2	35711530.13	42443292.13	54356176.65
M199T311	gamma-Glutamyl-beta-aminopropiononitrile	199.1085	310.9	199.0957	4.571770266	C8H13N3O3	[M]+	Carboxylic acids and derivatives	Amino acids, peptides, and analogues	C06114	Metabolism of other amino acids		HMDB0060477	BioDeepDB	2	pos	39592225.91	9491572.721	36553648.7	11062988.37	9431099.743	9841451.893	7415445.116	7401837.327	6797746.4	10124596.65	31434185.44	7465180.203	10587811.79	42288487.04	32746867.4	10660064.88	40547830.51	31978338.09	43611914.13	37821152.32	80959709.56	8352337.05	8714254.727	28538360.96	34180852.67	8047869.192	8483068.665	53033590.55	33172770.87	38568531.9	11693096.47	36390499.69	37092122.71
M183T534_1	5-Oxo-1,2-campholide	183.1018	534.4	182.0943	1.223363178	C10H14O3	[M+H]+			C02952				BioDeepDB	2	pos	5654294.607	6817453.384	5726397.423	7168651.941	9731504.985	5468758.048	5418781.634	4397348.073	7227994.552	6399767.465	8453777.022	5210482.515	8333120.437	11094286.66	8030241.907	9146433.869	7879406.601	6332821.682	9949045.307	6515689.511	5229192.08	8104408.112	5861632.251	5955486.223	6249946.105	4525301.402	6420971.889	6142844.953	8157365.62	5928669.767	8424826.24	7780662.596	6277330.809
M202T306	Benzoyl phosphate	201.9912	305.7	202.0031	1.360456569	C7H7O5P	[M]+	Benzene and substituted derivatives	Benzoic acids and derivatives	C06206	Xenobiotics biodegradation and metabolism; Global and overview maps	6659-26-3	HMDB0060440	BioDeepDB	2	pos	772153.7381	52987572.03	2392007.765	748040.9971	159352.2617	578106.1493	611599.4476	15867406.47	26176.47443	18553418.37	1225702.857	6346765.654	510807.982	14441755.26	26664131.68	3398217.279	258751.3327	24723663.08	21485473.61	10220538.44	10617154.58	4764917.696	13805287.06	6781080.149	8145698.513	26738151.32	1679103.921	4256973.488	29784610.29	8875512.496	17430049.13	22653185.96	9467369.213
M185T63	Antiarol	185.0809	63.5	184.0736	0.129673024	C9H12O4	[M+H]+			C10765		642-71-7		BioDeepDB	2	pos	5466138.017	72590970.42	50815548.47	18626634.11	112359.3857	1247905.788	44948169.33	26327969.59	1137804.165	13708509.14	729283.3209	1616400.126	15643656.11	31796865.79	27853198.72	14651551.07	28654455.33	2304386.131	536852.5598	535578.611	1295902.873	1987107.985	9595202.002	3247887.25	459172.0998	753960.2227	6703270.71	369189.7315	5144785.38	5296029.338	364745.3005	3285119.241	3627124.462
M204T482	N6-(Delta2-Isopentenyl)-adenine	204.1242	482	203.1171	0.862220158	C10H13N5	[M+H]+			C04083	Signal transduction; Global and overview maps; Metabolism of terpenoids and polyketides	2365-40-4		BioDeepDB	2	pos	19449481.57	46709517.56	87130652.18	54480459.01	35908641.13	33865469.52	22114994.63	38261659.01	67778993.43	70162166.08	35377026.45	115096678.2	56992534	60234790.72	52781850.36	28010972	46045756.45	53794095.08	28434713.61	40248391.4	42562917.83	51683094.26	42276501.62	41632664.46	44635312.68	44045159.91	48696138.39	14825797.94	27163750.98	22739735.81	22662525.42	22094112.59	45005637.15
M187T301	5-Guanidino-3-methyl-2-oxopentanoate	187.1077	301	187.0957	0.035497165	C7H13N3O3	[M]+			C20234				BioDeepDB	2	pos	599017.4515	3700369.809	1155791.282	120095.2414	940523.4845	1803749.033	600755.3955	1798902.792	50765.17846	1300309.75	1115694.057	3266353.998	1031338.396	239753.0234	1761795.381	1243921.982	1354849.446	429079.0515	9042357.965	2007352.833	16739230.46	320660.055	1682680.169	1257681.142	1249003.458	2029656.959	723115.0752	715350.9403	651991.2939	541213.3759	463263.7846	480681.9313	832177.8006
M188T460	3-Indoleacrylate	188.0709	460.4	187.0633	0.002129351	C11H9NO2	[M+H]+			C21283				BioDeepDB	2	pos	166122.1588	2812648.24	16255691.96	1304121.871	128772.5122	65070.46077	978308.3157	89037.00279	18891672.98	8988170.504	1548038.935	12256173.27	10868551.96	1556807.028	654785.3006	5137053.805	135479.5144	19335900.15	5630880.025	1415428.229	9318306.848	53732932.62	27474180.98	6244843.02	4648633.422	11915782.29	103328639	2792657.532	1106401.534	2275694.39	995437.111	1461780.655	9143222.688
M188T465	(3S)-6-Acetamido-3-aminohexanoate	188.1282	465.1	188.1161	0.504105312	C8H16N2O3	[M]+			C21604		131887-44-0		BioDeepDB	2	pos	7396333.976	52878272.58	12362030	12489088.32	1719685.897	9894273.933	26555070.59	250908582.2	17546824.36	20320784.21	5711013.462	74654200.11	20226559.46	41052474.81	34487859.96	4589059.034	38305905.99	42299001.24	9755052.897	5407558.008	3721226.631	74228773.87	74197279.32	11538197.75	27169894.73	17306465.54	38771189.14	3264402.123	14304932.47	9899176.292	2088337.716	1894922.052	12150811.03
M190T105	N-Amidino-L-glutamate	190.082	104.6	189.075	0.084127961	C6H11N3O4	[M+H]+			C03140		73477-53-9		BioDeepDB	2	pos	44970318.27	12742533.04	4654818.558	9882603.52	24042736.98	27559013.21	71672574.38	27080959.9	33835863.02	14010877.18	11915069.53	9104080.857	12921520.35	16881527.13	27891028.49	11936629.67	25422555.8	42359709.72	22760611.06	19162749.87	26416828.32	24822539.88	13365648.23	19946205.73	29059801.12	37644293.43	17567565.64	5595933.897	10496643	9963177.38	9048060.846	6497709.222	56103450.23
M190T164	Homocitrulline	190.1077	163.9	189.1113	0.169751557	C7H15N3O3	[M+H]+	Carboxylic acids and derivatives	Amino acids, peptides, and analogues	C02427		1190-49-4	HMDB0000679	BioDeepDB	2	pos	71832812.41	13196931.34	33556468.98	93666473.98	8644395.192	79036581.99	19286147.97	111871812	35793774.93	14680383.51	18855750.29	49363950.47	13433031.96	66888584.99	9220761.678	30069108.52	147670109.4	348635247.3	27973079.74	44851497.69	633624260.5	132225699.6	22782868.92	7650407.858	24550623.75	20661849.04	24258429.68	10892198.58	10638000.63	10134099.13	7500195.741	7547157.559	12906726.03
M190T103_1	meso-2,6-Diaminoheptanedioate	190.1078	103.4	190.0954	2.247636199	C7H14N2O4	[M]+			C00680	Amino acid metabolism; Global and overview maps	922-54-3		BioDeepDB	2	pos	105519184.6	287173459.2	566830051.5	186688741.9	1094471684	1747704897	991530424.5	1291057170	299917631.2	581691487.7	323808491.4	207824144.3	1531984510	450650037.3	413705711.3	1276277012	359355122.2	324717126.5	1214697962	186674987.4	8119194354	1123875832	442647115.8	1161337483	1096983414	74224242.33	356165068.1	103620306.9	2802081935	147690718.2	1764606143	1471122709	260312816.6
M191T664	Cytisine	191.1182	663.9	190.1106	1.242004508	C11H14N2O	[M+H]+			C10763	Chemical structure transformation maps; Biosynthesis of other secondary metabolites; Global and overview maps	485-35-8		BioDeepDB	2	pos	1057767.217	2513331.403	4554710.538	3126194.195	6832547.896	5469263.853	2379434.609	553600.2996	1433412.034	3531780.41	2946037.261	3281174.691	6649444.344	3646845.803	6050578.548	9183014.067	780166.143	7589162.107	705678.8045	603956.8482	1366179.844	700300.3108	3767397.152	833019.7457	728483.1772	2024778.375	3855301.234	1057638.178	961961.7021	3502302.964	3964317.576	806221.804	5323980.718
[truncated: 490 more rows]
[truncated: 21 more columns]
