# Supplementary material for: Hybridization alters the gut microbial and metabolic profile concurrent with modifying intestinal functions in Tunchang pigs
Source: Front Microbiol. 2023 Apr 20;14:1159653. doi: 10.3389/fmicb.2023.1159653 (PMC10157192; doi:10.3389/fmicb.2023.1159653)
Supplement: Supplementary file 4 [file Table_1.XLSX]

## Sheet: Sheet1
Taxon	P(PW)	P(WD)	P(GT)
Phylum
p__Firmicutes	0.51012	0.64002	0.30069
p__Bacteroidetes	0.7655	0.00868**	0.33653
p__Actinobacteria	0.12729	0.38427	0.26741
p__Proteobacteria	0.35101	0.48813	0.05716
p__Spirochaetes	0.06886	0.08296	0.26283
p__Euryarchaeota	0.13233	0.48277	0.16282
p__Synergistetes	0.143912	0.00111**	0.02825*
p__Fibrobacteres	0.48337	0.26045	0.21192
p__Tenericutes	0.12594	0.76542	0.01477
p__Chlamydiae	0.43151	0.00253**	0.14908
p__Ascomycota	0.38372	0.48628	0.10742
p__Fusobacteria	0.12106	0.00181	0.10811
p__Verrucomicrobia	0.06926	0.01831	0.87101
Genus
g__Prevotella	0.154	0.01284*	0.41174
g__Lactobacillus	0.94907	0.00574**	0.04588*
g__Clostridium	0.38319	0.06657	0.01972*
g__Bacteroides	0.81852	0.54098	0.2942
g__Ruminococcus	0.51249	0.00760**	0.37808
g__Eubacterium	0.03533*	0.3943	0.03900*
g__Streptococcus	0.71847	0.62181	0.50158
g__Alistipes	0.13514	0.34556	0.80995
g__Roseburia	0.20106	0.42355	0.73842
g__Faecalibacterium	0.14627	0.13288	0.78412
g__Oscillibacter	0.79266	0.25787	0.00284**
g__Subdoligranulum	0.94136	0.43602	0.74461
g__Blautia	0.24265	0.45922	0.7405
g__Treponema	0.09812	0.08419	0.26992
g__Methanobrevibacter	0.14844	0.49442	0.18936
g__Megasphaera	0.68937	0.22026	0.40216
g__Phascolarctobacterium	0.10523	0.00497**	0.10856
g__Bifidobacterium	0.27555	0.56759	0.21051
g__Collinsella	0.15737	0.65486	0.53765
g__Butyricicoccus	0.01044*	0.79129	0.76424
g__Parabacteroides	0.25219	0.94869	0.06472
g__Selenomonas	0.32866	0.33375	0.23388
Species
s__Lactobacillus reuteri	0.3077	0.04397*	0.04455*
s__Prevotella sp. P2-180	0.05986	0.6328	0.27856
s__Lactobacillus johnsonii	0.03475*	0.00292**	0.08506
s__Prevotella sp. P5-92	0.14943	0.21481	0.06592
s__Clostridiales bacterium	0.31617	0.00039***	0.02901*
s__Prevotella sp. P3-122	0.83944	0.12953	0.00759**
s__Firmicutes bacterium CAG:110	0.26721	0.03685*	0.00113**
s__Ruminococcus sp. CAG:177	0.46861	0.07751	0.16177
s__Clostridia bacterium	0.11054	0.01555*	0.17867
s__Phascolarctobacterium succinatutens	0.01707*	0.00691**	0.1123
s__Prevotella copri	0.15448	0.00283**	0.91005
s__Alistipes sp. CAG:514	0.34929	0.35867	0.93125
s__Eubacterium coprostanoligenes	0.05208	0.30207	0.00933**
s__Lactobacillus amylovorus	0.61379	0.44705	0.08068**
s__Subdoligranulum variabile	0.83409	0.51108	0.13224
s__Firmicutes bacterium CAG:124	0.2346	0.65124	0.29323
s__Faecalibacterium prausnitzii	0.11311	0.09029	0.95562
s__Butyricicoccus porcorum	0.06441	0.90563	0.69308
s__Firmicutes bacterium CAG:555	0.37261	0.01188*	0.02907*
