# Supplementary material for: Hybridization alters the gut microbial and metabolic profile concurrent with modifying intestinal functions in Tunchang pigs
Source: Front Microbiol. 2023 Apr 20;14:1159653. doi: 10.3389/fmicb.2023.1159653 (PMC10157192; doi:10.3389/fmicb.2023.1159653)
Supplement: Supplementary file 5 [file Table_2.XLSX]

## Sheet: pre-weaning
pathway_id	pathway_name	Total	Hits	Up_hits	Down_hits	Pvalue	#NAME?	FDR	Impact	compounds	Compound_name	links
map05143	African trypanosomiasis	8	3	3	0	0.000634701	3.19743	0.217715	0.375	C00328; C00584; C00696	L-Kynurenine; Prostaglandin E2; Prostaglandin D2	http://www.kegg.jp/pathway/map05143+C00328%09red+C00584%09red+C00696%09red
map01065	Biosynthesis of alkaloids derived from histidine and purine	35	5	5	0	0.00117799	2.92886	0.217715	0.1429	C00020; C00135; C00149; C00388; C16696	AMP; L-Histidine; L-Malic acid; Histamine; Dolichotheline	http://www.kegg.jp/pathway/map01065+C00020%09red+C00135%09red+C00149%09red+C00388%09red+C16696%09red
map04080	Neuroactive ligand-receptor interaction	52	6	5	1	0.00120729	2.91819	0.217715	0.1154	C00388; C00584; C00696; C03758; C06124; C11695	Histamine; Prostaglandin E2; Prostaglandin D2; Dopamine; Sphingosine 1-phosphate; Anandamide	http://www.kegg.jp/pathway/map04080+C00388%09red+C00584%09red+C00696%09red+C03758%09blue+C06124%09red+C11695%09red
map00981	Insect hormone biosynthesis	25	4	0	4	0.00243323	2.61382	0.244293	0.16	C02513; C02633; C16496; C16507	3-Dehydroecdysone; 20-Hydroxyecdysone; 3-Epiecdysone; (10S)-Juvenile hormone III diol phosphate	http://www.kegg.jp/pathway/map00981+C02513%09blue+C02633%09blue+C16496%09blue+C16507%09blue
map00360	Phenylalanine metabolism	60	6	6	0	0.00254975	2.5935	0.244293	0.1	C00805; C01586; C02505; C02765; C05598; C05629	Salicylic acid; Hippuric acid; 2-Phenylacetamide; Pseudoephedrine; Phenylacetylglycine; Hydrocinnamic acid	http://www.kegg.jp/pathway/map00360+C00805%09red+C01586%09red+C02505%09red+C02765%09red+C05598%09red+C05629%09red
map04726	Serotonergic synapse	42	5	3	2	0.00270935	2.56713	0.244293	0.119	C00584; C00696; C05635; C05963; C05964	Prostaglandin E2; Prostaglandin D2; 5-Hydroxyindoleacetic acid; Thromboxane B2; 11-Dehydro-thromboxane B2	http://www.kegg.jp/pathway/map04726+C00584%09red+C00696%09red+C05635%09red+C05963%09blue+C05964%09blue
map05310	Asthma	5	2	2	0	0.00513747	2.28925	0.364834	0.4	C00388; C00696	Histamine; Prostaglandin D2	http://www.kegg.jp/pathway/map05310+C00388%09red+C00696%09red
map01060	Biosynthesis of plant secondary metabolites	141	9	7	2	0.00539496	2.26801	0.364834	0.0638	C00020; C00135; C00149; C00170; C00253; C01054; C01595; C03758; C03765	AMP; L-Histidine; L-Malic acid; 5'-Methylthioadenosine; Nicotinic acid; (S)-2,3-Epoxysqualene; Linoleic acid; Dopamine; 4-Hydroxyphenylacetaldehyde	http://www.kegg.jp/pathway/map01060+C00020%09red+C00135%09red+C00149%09red+C00170%09red+C00253%09blue+C01054%09red+C01595%09red+C03758%09blue+C03765%09red
map00590	Arachidonic acid metabolism	75	6	3	3	0.00771912	2.11243	0.464005	0.08	C00584; C00696; C05961; C05963; C05964; C14717	Prostaglandin E2; Prostaglandin D2; 6-Keto-prostaglandin F1a; Thromboxane B2; 11-Dehydro-thromboxane B2; 15-Deoxy-d-12,14-PGJ2	http://www.kegg.jp/pathway/map00590+C00584%09red+C00696%09red+C05961%09blue+C05963%09blue+C05964%09blue+C14717%09red
map05032	Morphine addiction	8	2	1	1	0.0137392	1.86204	0.676278	0.25	C00020; C03758	AMP; Dopamine	http://www.kegg.jp/pathway/map05032+C00020%09red+C03758%09blue
map04925	Aldosterone synthesis and secretion	22	3	2	1	0.0137506	1.86168	0.676278	0.1364	C00020; C01124; C01780	AMP; 18-Hydroxycorticosterone; Aldosterone	http://www.kegg.jp/pathway/map04925+C00020%09red+C01124%09blue+C01780%09red
map04024	cAMP signaling pathway	25	3	2	1	0.0195229	1.70946	0.880158	0.12	C00020; C00584; C03758	AMP; Prostaglandin E2; Dopamine	http://www.kegg.jp/pathway/map04024+C00020%09red+C00584%09red+C03758%09blue
map07013	Cephalosporins - oral agents	1	1	1	0	0.0232746	1.63312	0.953589	1	C00916	Cephalosporin C	http://www.kegg.jp/pathway/map07013+C00916%09red
map04664	Fc epsilon RI signaling pathway	11	2	2	0	0.0257828	1.58867	0.953589	0.1818	C00388; C00696	Histamine; Prostaglandin D2	http://www.kegg.jp/pathway/map04664+C00388%09red+C00696%09red
map00591	Linoleic acid metabolism	28	3	3	0	0.0264396	1.57774	0.953589	0.1071	C01595; C04717; C14836	Linoleic acid; 13-L-Hydroperoxylinoleic acid; 9,10-12,13-Diepoxyoctadecanoate	http://www.kegg.jp/pathway/map00591+C01595%09red+C04717%09red+C14836%09red
map04721	Synaptic vesicle cycle	12	2	1	1	0.0304737	1.51607	1	0.1667	C00388; C03758	Histamine; Dopamine	http://www.kegg.jp/pathway/map04721+C00388%09red+C03758%09blue
map01061	Biosynthesis of phenylpropanoids	103	6	5	1	0.0324093	1.48933	1	0.0583	C00149; C00568; C00805; C00814; C01477; C10205	L-Malic acid; p-Aminobenzoic acid; Salicylic acid; Biochanin A; Apigenin; Coumesterol	http://www.kegg.jp/pathway/map01061+C00149%09red+C00568%09red+C00805%09red+C00814%09red+C01477%09blue+C10205%09red
map05200	Pathways in cancer	31	3	3	0	0.0344996	1.46219	1	0.0968	C00149; C00584; C15493	L-Malic acid; Prostaglandin E2; 9-cis-Retinoic acid	http://www.kegg.jp/pathway/map05200+C00149%09red+C00584%09red+C15493%09red
map00410	beta-Alanine metabolism	32	3	3	0	0.0374376	1.42669	1	0.0938	C00135; C00864; C05340	L-Histidine; Pantothenic acid; beta-Alanyl-L-arginine	http://www.kegg.jp/pathway/map00410+C00135%09red+C00864%09red+C05340%09red
map04923	Regulation of lipolysis in adipocytes	14	2	2	0	0.0407651	1.38971	1	0.1429	C00020; C00584	AMP; Prostaglandin E2	http://www.kegg.jp/pathway/map04923+C00020%09red+C00584%09red
map04672	Intestinal immune network for IgA production	2	1	1	0	0.0460112	1.33714	1	0.5	C15493	9-cis-Retinoic acid	http://www.kegg.jp/pathway/map04672+C15493%09red
map04750	Inflammatory mediator regulation of TRP channels	35	3	3	0	0.0469911	1.32798	1	0.0857	C00388; C00584; C11695	Histamine; Prostaglandin E2; Anandamide	http://www.kegg.jp/pathway/map04750+C00388%09red+C00584%09red+C11695%09red
map04924	Renin secretion	17	2	2	0	0.0582346	1.23482	1	0.1176	C00020; C00584	AMP; Prostaglandin E2	http://www.kegg.jp/pathway/map04924+C00020%09red+C00584%09red
map00943	Isoflavonoid biosynthesis	64	4	3	1	0.06115	1.2136	1	0.0625	C00814; C01477; C10205; C10521	Biochanin A; Apigenin; Coumesterol; Prunetin	http://www.kegg.jp/pathway/map00943+C00814%09red+C01477%09blue+C10205%09red+C10521%09red
map00908	Zeatin biosynthesis	39	3	3	0	0.0614003	1.21183	1	0.0769	C00020; C00147; C00170	AMP; Adenine; 5'-Methylthioadenosine	http://www.kegg.jp/pathway/map00908+C00020%09red+C00147%09red+C00170%09red
map03013	RNA transport	3	1	0	1	0.0682221	1.16608	1	0.3333	C00044	Guanosine-5'-triphosphate	http://www.kegg.jp/pathway/map03013+C00044%09blue
map05165	Human papillomavirus infection	3	1	1	0	0.0682221	1.16608	1	0.3333	C00584	Prostaglandin E2	http://www.kegg.jp/pathway/map05165+C00584%09red
map05211	Renal cell carcinoma	3	1	1	0	0.0682221	1.16608	1	0.3333	C00149	L-Malic acid	http://www.kegg.jp/pathway/map05211+C00149%09red
map05222	Small cell lung cancer	3	1	1	0	0.0682221	1.16608	1	0.3333	C15493	9-cis-Retinoic acid	http://www.kegg.jp/pathway/map05222+C15493%09red
map05323	Rheumatoid arthritis	3	1	1	0	0.0682221	1.16608	1	0.3333	C00584	Prostaglandin E2	http://www.kegg.jp/pathway/map05323+C00584%09red
map04723	Retrograde endocannabinoid signaling	19	2	2	0	0.0710612	1.14837	1	0.1053	C00689; C11695	Trehalose 6-phosphate; Anandamide	http://www.kegg.jp/pathway/map04723+C00689%09red+C11695%09red
map01070	Biosynthesis of plant hormones	68	4	4	0	0.0730989	1.13609	1	0.0588	C00020; C00149; C00805; C01054	AMP; L-Malic acid; Salicylic acid; (S)-2,3-Epoxysqualene	http://www.kegg.jp/pathway/map01070+C00020%09red+C00149%09red+C00805%09red+C01054%09red
map04976	Bile secretion	97	5	2	3	0.0749847	1.12503	1	0.0515	C00584; C00805; C01921; C03758; C05963	Prostaglandin E2; Salicylic acid; Glycocholic acid; Dopamine; Thromboxane B2	http://www.kegg.jp/pathway/map04976+C00584%09red+C00805%09red+C01921%09blue+C03758%09blue+C05963%09blue
map05012	Parkinson disease	21	2	1	1	0.0847037	1.0721	1	0.0952	C00020; C03758	AMP; Dopamine	http://www.kegg.jp/pathway/map05012+C00020%09red+C03758%09blue
map04150	mTOR signaling pathway	4	1	1	0	0.0899194	1.04615	1	0.25	C00020	AMP	http://www.kegg.jp/pathway/map04150+C00020%09red
map04151	PI3K-Akt signaling pathway	4	1	1	0	0.0899194	1.04615	1	0.25	C00020	AMP	http://www.kegg.jp/pathway/map04151+C00020%09red
map05226	Gastric cancer	4	1	1	0	0.0899194	1.04615	1	0.25	C15493	9-cis-Retinoic acid	http://www.kegg.jp/pathway/map05226+C15493%09red
map07012	Cephalosporins - parenteral agents	4	1	1	0	0.0899194	1.04615	1	0.25	C00916	Cephalosporin C	http://www.kegg.jp/pathway/map07012+C00916%09red
map07225	Glucocorticoid and mineralocorticoid receptor agonists/antagonists	4	1	1	0	0.0899194	1.04615	1	0.25	C01780	Aldosterone	http://www.kegg.jp/pathway/map07225+C01780%09red
map00340	Histidine metabolism	47	3	3	0	0.0954911	1.02004	1	0.0638	C00135; C00388; C02835	L-Histidine; Histamine; Imidazoleacetic acid	http://www.kegg.jp/pathway/map00340+C00135%09red+C00388%09red+C02835%09red
map03320	PPAR signaling pathway	5	1	1	0	0.111115	0.954228	1	0.2	C15493	9-cis-Retinoic acid	http://www.kegg.jp/pathway/map03320+C15493%09red
map04015	Rap1 signaling pathway	5	1	0	1	0.111115	0.954228	1	0.2	C00044	Guanosine-5'-triphosphate	http://www.kegg.jp/pathway/map04015+C00044%09blue
map04068	FoxO signaling pathway	5	1	1	0	0.111115	0.954228	1	0.2	C00020	AMP	http://www.kegg.jp/pathway/map04068+C00020%09red
map01063	Biosynthesis of alkaloids derived from shikimate pathway	143	6	4	2	0.115714	0.936616	1	0.042	C00149; C02765; C03758; C03765; C05178; C06538	L-Malic acid; Pseudoephedrine; Dopamine; 4-Hydroxyphenylacetaldehyde; (R)-Reticuline; Harmine	http://www.kegg.jp/pathway/map01063+C00149%09red+C02765%09red+C03758%09blue+C03765%09red+C05178%09red+C06538%09blue
map00073	Cutin, suberine and wax biosynthesis	27	2	1	1	0.129553	0.887554	1	0.0741	C19615; C19618	Hexadecanedioate; Octadec-9-ene-1,18-dioic-acid	http://www.kegg.jp/pathway/map00073+C19615%09blue+C19618%09red
map04140	Autophagy - animal	6	1	0	1	0.13182	0.880019	1	0.1667	C00044	Guanosine-5'-triphosphate	http://www.kegg.jp/pathway/map04140+C00044%09blue
map04144	Endocytosis	6	1	0	1	0.13182	0.880019	1	0.1667	C00044	Guanosine-5'-triphosphate	http://www.kegg.jp/pathway/map04144+C00044%09blue
map05140	Leishmaniasis	6	1	1	0	0.13182	0.880019	1	0.1667	C00584	Prostaglandin E2	http://www.kegg.jp/pathway/map05140+C00584%09red
map05163	Human cytomegalovirus infection	6	1	1	0	0.13182	0.880019	1	0.1667	C00584	Prostaglandin E2	http://www.kegg.jp/pathway/map05163+C00584%09red
map05223	Non-small cell lung cancer	6	1	1	0	0.13182	0.880019	1	0.1667	C15493	9-cis-Retinoic acid	http://www.kegg.jp/pathway/map05223+C15493%09red
map02060	Phosphotransferase system (PTS)	57	3	2	1	0.146434	0.834358	1	0.0526	C00689; C01674; C11544	Trehalose 6-phosphate; Chitobiose; 2-O-(alpha-D-Mannosyl)-D-glycerate	http://www.kegg.jp/pathway/map02060+C00689%09red+C01674%09blue+C11544%09red
map04014	Ras signaling pathway	7	1	0	1	0.152046	0.818024	1	0.1429	C00044	Guanosine-5'-triphosphate	http://www.kegg.jp/pathway/map04014+C00044%09blue
map04361	Axon regeneration	7	1	1	0	0.152046	0.818024	1	0.1429	C11695	Anandamide	http://www.kegg.jp/pathway/map04361+C11695%09red
map04920	Adipocytokine signaling pathway	7	1	1	0	0.152046	0.818024	1	0.1429	C15493	9-cis-Retinoic acid	http://www.kegg.jp/pathway/map04920+C15493%09red
map05030	Cocaine addiction	7	1	0	1	0.152046	0.818024	1	0.1429	C03758	Dopamine	http://www.kegg.jp/pathway/map05030+C03758%09blue
map04742	Taste transduction	32	2	2	0	0.170164	0.769133	1	0.0625	C00020; C00149	AMP; L-Malic acid	http://www.kegg.jp/pathway/map04742+C00020%09red+C00149%09red
map02025	Biofilm formation - Pseudomonas aeruginosa	8	1	0	1	0.171804	0.764966	1	0.125	C00044	Guanosine-5'-triphosphate	http://www.kegg.jp/pathway/map02025+C00044%09blue
map04211	Longevity regulating pathway	8	1	1	0	0.171804	0.764966	1	0.125	C00020	AMP	http://www.kegg.jp/pathway/map04211+C00020%09red
map04666	Fc gamma R-mediated phagocytosis	8	1	1	0	0.171804	0.764966	1	0.125	C06124	Sphingosine 1-phosphate	http://www.kegg.jp/pathway/map04666+C06124%09red
map04740	Olfactory transduction	8	1	1	0	0.171804	0.764966	1	0.125	C00020	AMP	http://www.kegg.jp/pathway/map04740+C00020%09red
map04960	Aldosterone-regulated sodium reabsorption	8	1	1	0	0.171804	0.764966	1	0.125	C01780	Aldosterone	http://www.kegg.jp/pathway/map04960+C01780%09red
map05111	Biofilm formation - Vibrio cholerae	8	1	0	1	0.171804	0.764966	1	0.125	C00044	Guanosine-5'-triphosphate	http://www.kegg.jp/pathway/map05111+C00044%09blue
map00270	Cysteine and methionine metabolism	63	3	1	2	0.180444	0.743657	1	0.0476	C00170; C05824; C21016	5'-Methylthioadenosine; Cysteine-S-sulfate; Ophthalmate	http://www.kegg.jp/pathway/map00270+C00170%09red+C05824%09blue+C21016%09blue
map04371	Apelin signaling pathway	9	1	1	0	0.191105	0.718727	1	0.1111	C06124	Sphingosine 1-phosphate	http://www.kegg.jp/pathway/map04371+C06124%09red
map05031	Amphetamine addiction	9	1	0	1	0.191105	0.718727	1	0.1111	C03758	Dopamine	http://www.kegg.jp/pathway/map05031+C03758%09blue
map05152	Tuberculosis	9	1	1	0	0.191105	0.718727	1	0.1111	C06124	Sphingosine 1-phosphate	http://www.kegg.jp/pathway/map05152+C06124%09red
map00240	Pyrimidine metabolism	65	3	3	0	0.192228	0.716184	1	0.0462	C00178; C00337; C00526	Thymine; 4,5-Dihydroorotic acid; Deoxyuridine	http://www.kegg.jp/pathway/map00240+C00178%09red+C00337%09red+C00526%09red
map00030	Pentose phosphate pathway	35	2	0	2	0.19544	0.708987	1	0.0571	C00345; C04442	6-Phosphogluconic acid; 2-Keto-3-deoxy-6-phosphogluconic acid	http://www.kegg.jp/pathway/map00030+C00345%09blue+C04442%09blue
map00140	Steroid hormone biosynthesis	99	4	2	2	0.198619	0.70198	1	0.0404	C01124; C01780; C03681; C05497	18-Hydroxycorticosterone; Aldosterone; 5a-Pregnane-3,20-dione; 21-Deoxycortisol	http://www.kegg.jp/pathway/map00140+C01124%09blue+C01780%09red+C03681%09red+C05497%09blue
map01064	Biosynthesis of alkaloids derived from ornithine, lysine and nicotinic acid	67	3	1	2	0.2042	0.689943	1	0.0448	C00149; C00253; C06182	L-Malic acid; Nicotinic acid; Pelletierine	http://www.kegg.jp/pathway/map01064+C00149%09red+C00253%09blue+C06182%09blue
map00365	Furfural degradation	10	1	1	0	0.209959	0.677865	1	0.1	C01546	2-Furoate	http://www.kegg.jp/pathway/map00365+C01546%09red
map04022	cGMP-PKG signaling pathway	10	1	1	0	0.209959	0.677865	1	0.1	C00020	AMP	http://www.kegg.jp/pathway/map04022+C00020%09red
map04928	Parathyroid hormone synthesis, secretion and action	10	1	1	0	0.209959	0.677865	1	0.1	C00020	AMP	http://www.kegg.jp/pathway/map04928+C00020%09red
map04979	Cholesterol metabolism	10	1	0	1	0.209959	0.677865	1	0.1	C01921	Glycocholic acid	http://www.kegg.jp/pathway/map04979+C01921%09blue
map05034	Alcoholism	10	1	0	1	0.209959	0.677865	1	0.1	C03758	Dopamine	http://www.kegg.jp/pathway/map05034+C03758%09blue
map05133	Pertussis	10	1	0	1	0.209959	0.677865	1	0.1	C00253	Nicotinic acid	http://www.kegg.jp/pathway/map05133+C00253%09blue
map07227	Histamine H2/H3 receptor agonists/antagonists	10	1	1	0	0.209959	0.677865	1	0.1	C00388	Histamine	http://www.kegg.jp/pathway/map07227+C00388%09red
map00960	Tropane, piperidine and pyridine alkaloid biosynthesis	68	3	0	3	0.210251	0.677261	1	0.0441	C00253; C06182; C10858	Nicotinic acid; Pelletierine; Ecgonine	http://www.kegg.jp/pathway/map00960+C00253%09blue+C06182%09blue+C10858%09blue
map05230	Central carbon metabolism in cancer	37	2	2	0	0.212542	0.672554	1	0.0541	C00135; C00149	L-Histidine; L-Malic acid	http://www.kegg.jp/pathway/map05230+C00135%09red+C00149%09red
map02010	ABC transporters	137	5	3	2	0.213961	0.669664	1	0.0365	C00120; C00135; C00526; C01157; C01674	Biotin; L-Histidine; Deoxyuridine; 4-Hydroxyproline; Chitobiose	http://www.kegg.jp/pathway/map02010+C00120%09blue+C00135%09red+C00526%09red+C01157%09red+C01674%09blue
map04020	Calcium signaling pathway	11	1	1	0	0.228377	0.641348	1	0.0909	C06124	Sphingosine 1-phosphate	http://www.kegg.jp/pathway/map04020+C06124%09red
map04072	Phospholipase D signaling pathway	11	1	1	0	0.228377	0.641348	1	0.0909	C06124	Sphingosine 1-phosphate	http://www.kegg.jp/pathway/map04072+C06124%09red
map04122	Sulfur relay system	11	1	0	1	0.228377	0.641348	1	0.0909	C00044	Guanosine-5'-triphosphate	http://www.kegg.jp/pathway/map04122+C00044%09blue
map04540	Gap junction	11	1	0	1	0.228377	0.641348	1	0.0909	C03758	Dopamine	http://www.kegg.jp/pathway/map04540+C03758%09blue
map04625	C-type lectin receptor signaling pathway	11	1	1	0	0.228377	0.641348	1	0.0909	C00584	Prostaglandin E2	http://www.kegg.jp/pathway/map04625+C00584%09red
map04917	Prolactin signaling pathway	11	1	0	1	0.228377	0.641348	1	0.0909	C03758	Dopamine	http://www.kegg.jp/pathway/map04917+C03758%09blue
map04977	Vitamin digestion and absorption	39	2	1	1	0.229784	0.63868	1	0.0513	C00120; C00864	Biotin; Pantothenic acid	http://www.kegg.jp/pathway/map04977+C00120%09blue+C00864%09red
map04075	Plant hormone signal transduction	12	1	1	0	0.246368	0.608415	1	0.0833	C00805	Salicylic acid	http://www.kegg.jp/pathway/map04075+C00805%09red
map04728	Dopaminergic synapse	12	1	0	1	0.246368	0.608415	1	0.0833	C03758	Dopamine	http://www.kegg.jp/pathway/map04728+C03758%09blue
map04921	Oxytocin signaling pathway	12	1	1	0	0.246368	0.608415	1	0.0833	C00584	Prostaglandin E2	http://www.kegg.jp/pathway/map04921+C00584%09red
map04927	Cortisol synthesis and secretion	12	1	1	0	0.246368	0.608415	1	0.0833	C00020	AMP	http://www.kegg.jp/pathway/map04927+C00020%09red
map04934	Cushing syndrome	13	1	1	0	0.263943	0.57849	1	0.0769	C00020	AMP	http://www.kegg.jp/pathway/map04934+C00020%09red
map05146	Amoebiasis	13	1	1	0	0.263943	0.57849	1	0.0769	C00584	Prostaglandin E2	http://www.kegg.jp/pathway/map05146+C00584%09red
map00330	Arginine and proline metabolism	78	3	2	1	0.272549	0.564555	1	0.0385	C00581; C00884; C01157	Guanidoacetic acid; Homocarnosine; 4-Hydroxyproline	http://www.kegg.jp/pathway/map00330+C00581%09red+C00884%09blue+C01157%09red
map00350	Tyrosine metabolism	78	3	1	2	0.272549	0.564555	1	0.0385	C03758; C03765; C04368	Dopamine; 4-Hydroxyphenylacetaldehyde; Beta-Tyrosine	http://www.kegg.jp/pathway/map00350+C03758%09blue+C03765%09red+C04368%09blue
map04971	Gastric acid secretion	14	1	1	0	0.28111	0.551123	1	0.0714	C00388	Histamine	http://www.kegg.jp/pathway/map04971+C00388%09red
map04071	Sphingolipid signaling pathway	15	1	1	0	0.29788	0.525958	1	0.0667	C06124	Sphingosine 1-phosphate	http://www.kegg.jp/pathway/map04071+C06124%09red
map04974	Protein digestion and absorption	47	2	2	0	0.299229	0.523996	1	0.0426	C00135; C00388	L-Histidine; Histamine	http://www.kegg.jp/pathway/map04974+C00135%09red+C00388%09red
map00627	Aminobenzoate degradation	86	3	2	1	0.323708	0.489847	1	0.0349	C00568; C02235; C14604	p-Aminobenzoic acid; 4-Nitrocatechol; Aminohydroquinone	http://www.kegg.jp/pathway/map00627+C00568%09red+C02235%09red+C14604%09blue
map00260	Glycine, serine and threonine metabolism	50	2	2	0	0.325125	0.48795	1	0.04	C00581; C03283	Guanidoacetic acid; L-2,4-diaminobutyric acid	http://www.kegg.jp/pathway/map00260+C00581%09red+C03283%09red
map01523	Antifolate resistance	17	1	1	0	0.330263	0.48114	1	0.0588	C00020	AMP	http://www.kegg.jp/pathway/map01523+C00020%09red
map04964	Proximal tubule bicarbonate reclamation	17	1	1	0	0.330263	0.48114	1	0.0588	C00149	L-Malic acid	http://www.kegg.jp/pathway/map04964+C00149%09red
map01240	Biosynthesis of cofactors	324	9	6	3	0.341049	0.467184	1	0.0278	C00020; C00044; C00120; C00191; C00253; C00328; C00337; C00568; C00864	AMP; Guanosine-5'-triphosphate; Biotin; D-Glucuronic Acid; Nicotinic acid; L-Kynurenine; 4,5-Dihydroorotic acid; p-Aminobenzoic acid; Pantothenic acid	http://www.kegg.jp/pathway/map01240+C00020%09red+C00044%09blue+C00120%09blue+C00191%09red+C00253%09blue+C00328%09red+C00337%09red+C00568%09red+C00864%09red
map00311	Penicillin and cephalosporin biosynthesis	18	1	1	0	0.345894	0.461057	1	0.0556	C00916	Cephalosporin C	http://www.kegg.jp/pathway/map00311+C00916%09red
map00984	Steroid degradation	18	1	1	0	0.345894	0.461057	1	0.0556	C00599	Cholestenone	http://www.kegg.jp/pathway/map00984+C00599%09red
map00020	Citrate cycle (TCA cycle)	20	1	1	0	0.376077	0.424723	1	0.05	C00149	L-Malic acid	http://www.kegg.jp/pathway/map00020+C00149%09red
map00740	Riboflavin metabolism	20	1	0	1	0.376077	0.424723	1	0.05	C00044	Guanosine-5'-triphosphate	http://www.kegg.jp/pathway/map00740+C00044%09blue
map00230	Purine metabolism	95	3	2	1	0.381307	0.418725	1	0.0316	C00020; C00044; C00147	AMP; Guanosine-5'-triphosphate; Adenine	http://www.kegg.jp/pathway/map00230+C00020%09red+C00044%09blue+C00147%09red
map00790	Folate biosynthesis	58	2	1	1	0.392742	0.405893	1	0.0345	C00044; C00568	Guanosine-5'-triphosphate; p-Aminobenzoic acid	http://www.kegg.jp/pathway/map00790+C00044%09blue+C00568%09red
map01062	Biosynthesis of terpenoids and steroids	98	3	3	0	0.400317	0.397596	1	0.0306	C00149; C01054; C13453	L-Malic acid; (S)-2,3-Epoxysqualene; Xanthoxin	http://www.kegg.jp/pathway/map01062+C00149%09red+C01054%09red+C13453%09red
map04152	AMPK signaling pathway	22	1	1	0	0.404876	0.392678	1	0.0455	C00020	AMP	http://www.kegg.jp/pathway/map04152+C00020%09red
map00710	Carbon fixation in photosynthetic organisms	23	1	1	0	0.418777	0.378017	1	0.0435	C00149	L-Malic acid	http://www.kegg.jp/pathway/map00710+C00149%09red
map04714	Thermogenesis	23	1	1	0	0.418777	0.378017	1	0.0435	C11695	Anandamide	http://www.kegg.jp/pathway/map04714+C11695%09red
map00643	Styrene degradation	24	1	1	0	0.432355	0.364159	1	0.0417	C02505	2-Phenylacetamide	http://www.kegg.jp/pathway/map00643+C02505%09red
map00965	Betalain biosynthesis	24	1	0	1	0.432355	0.364159	1	0.0417	C03758	Dopamine	http://www.kegg.jp/pathway/map00965+C03758%09blue
map01053	Biosynthesis of siderophore group nonribosomal peptides	24	1	1	0	0.432355	0.364159	1	0.0417	C00805	Salicylic acid	http://www.kegg.jp/pathway/map01053+C00805%09red
map00600	Sphingolipid metabolism	25	1	1	0	0.445618	0.351037	1	0.04	C06124	Sphingosine 1-phosphate	http://www.kegg.jp/pathway/map00600+C06124%09red
map00830	Retinol metabolism	25	1	1	0	0.445618	0.351037	1	0.04	C15493	9-cis-Retinoic acid	http://www.kegg.jp/pathway/map00830+C15493%09red
map04922	Glucagon signaling pathway	26	1	1	0	0.458574	0.338591	1	0.0385	C00149	L-Malic acid	http://www.kegg.jp/pathway/map04922+C00149%09red
map00250	Alanine, aspartate and glutamate metabolism	28	1	1	0	0.483589	0.315523	1	0.0357	C01042	N-Acetyl-L-aspartic acid	http://www.kegg.jp/pathway/map00250+C01042%09red
map00780	Biotin metabolism	28	1	0	1	0.483589	0.315523	1	0.0357	C00120	Biotin	http://www.kegg.jp/pathway/map00780+C00120%09blue
map01200	Carbon metabolism	114	3	1	2	0.498246	0.302556	1	0.0263	C00149; C00345; C04442	L-Malic acid; 6-Phosphogluconic acid; 2-Keto-3-deoxy-6-phosphogluconic acid	http://www.kegg.jp/pathway/map01200+C00149%09red+C00345%09blue+C04442%09blue
map00770	Pantothenate and CoA biosynthesis	30	1	1	0	0.507457	0.294601	1	0.0333	C00864	Pantothenic acid	http://www.kegg.jp/pathway/map00770+C00864%09red
map00941	Flavonoid biosynthesis	74	2	0	2	0.517583	0.28602	1	0.027	C01477; C01604	Apigenin; Phlorizin	http://www.kegg.jp/pathway/map00941+C01477%09blue+C01604%09blue
map01040	Biosynthesis of unsaturated fatty acids	74	2	2	0	0.517583	0.28602	1	0.027	C01595; C08320	Linoleic acid; Tetracosanoic acid	http://www.kegg.jp/pathway/map01040+C01595%09red+C08320%09red
map00620	Pyruvate metabolism	31	1	1	0	0.518976	0.284852	1	0.0323	C00149	L-Malic acid	http://www.kegg.jp/pathway/map00620+C00149%09red
map00332	Carbapenem biosynthesis	32	1	0	1	0.530228	0.275537	1	0.0312	C17366	(2S,5S)-trans-Carboxymethylproline	http://www.kegg.jp/pathway/map00332+C17366%09blue
map05022	Pathways of neurodegeneration - multiple diseases	32	1	1	0	0.530228	0.275537	1	0.0312	C00020	AMP	http://www.kegg.jp/pathway/map05022+C00020%09red
map00950	Isoquinoline alkaloid biosynthesis	122	3	2	1	0.54418	0.264257	1	0.0246	C03758; C03765; C05178	Dopamine; 4-Hydroxyphenylacetaldehyde; (R)-Reticuline	http://www.kegg.jp/pathway/map00950+C03758%09blue+C03765%09red+C05178%09red
map00300	Lysine biosynthesis	35	1	0	1	0.56244	0.249924	1	0.0286	C20279	(2R,3R)-3-Methylglutamyl-5-semialdehyde-N6-lysine	http://www.kegg.jp/pathway/map00300+C20279%09blue
map00121	Secondary bile acid biosynthesis	36	1	0	1	0.572682	0.242087	1	0.0278	C01921	Glycocholic acid	http://www.kegg.jp/pathway/map00121+C01921%09blue
map01230	Biosynthesis of amino acids	128	3	2	1	0.577007	0.238819	1	0.0234	C00135; C03283; C05824	L-Histidine; L-2,4-diaminobutyric acid; Cysteine-S-sulfate	http://www.kegg.jp/pathway/map01230+C00135%09red+C03283%09red+C05824%09blue
map00380	Tryptophan metabolism	83	2	2	0	0.580027	0.236552	1	0.0241	C00328; C05635	L-Kynurenine; 5-Hydroxyindoleacetic acid	http://www.kegg.jp/pathway/map00380+C00328%09red+C05635%09red
map00500	Starch and sucrose metabolism	37	1	1	0	0.582686	0.234566	1	0.027	C00689	Trehalose 6-phosphate	http://www.kegg.jp/pathway/map00500+C00689%09red
map00720	Carbon fixation pathways in prokaryotes	44	1	1	0	0.646492	0.189437	1	0.0227	C00149	L-Malic acid	http://www.kegg.jp/pathway/map00720+C00149%09red
map00120	Primary bile acid biosynthesis	47	1	0	1	0.670778	0.173421	1	0.0213	C01921	Glycocholic acid	http://www.kegg.jp/pathway/map00120+C01921%09blue
map00562	Inositol phosphate metabolism	47	1	1	0	0.670778	0.173421	1	0.0213	C00191	D-Glucuronic Acid	http://www.kegg.jp/pathway/map00562+C00191%09red
map00404	Staurosporine biosynthesis	48	1	1	0	0.678499	0.168451	1	0.0208	C00135	L-Histidine	http://www.kegg.jp/pathway/map00404+C00135%09red
map01066	Biosynthesis of alkaloids derived from terpenoid and polyketide	48	1	1	0	0.678499	0.168451	1	0.0208	C00149	L-Malic acid	http://www.kegg.jp/pathway/map01066+C00149%09red
map00053	Ascorbate and aldarate metabolism	50	1	1	0	0.693406	0.159012	1	0.02	C00191	D-Glucuronic Acid	http://www.kegg.jp/pathway/map00053+C00191%09red
map00944	Flavone and flavonol biosynthesis	51	1	0	1	0.7006	0.15453	1	0.0196	C01477	Apigenin	http://www.kegg.jp/pathway/map00944+C01477%09blue
map00970	Aminoacyl-tRNA biosynthesis	52	1	1	0	0.707626	0.150196	1	0.0192	C00135	L-Histidine	http://www.kegg.jp/pathway/map00970+C00135%09red
map02020	Two-component system	53	1	1	0	0.714489	0.146005	1	0.0189	C00149	L-Malic acid	http://www.kegg.jp/pathway/map02020+C00149%09red
map00051	Fructose and mannose metabolism	54	1	1	0	0.721191	0.141949	1	0.0185	C11544	2-O-(alpha-D-Mannosyl)-D-glycerate	http://www.kegg.jp/pathway/map00051+C11544%09red
map00520	Amino sugar and nucleotide sugar metabolism	108	2	1	1	0.721804	0.14158	1	0.0185	C00191; C01674	D-Glucuronic Acid; Chitobiose	http://www.kegg.jp/pathway/map00520+C00191%09red+C01674%09blue
map00760	Nicotinate and nicotinamide metabolism	55	1	0	1	0.727738	0.138025	1	0.0182	C00253	Nicotinic acid	http://www.kegg.jp/pathway/map00760+C00253%09blue
map00040	Pentose and glucuronate interconversions	56	1	1	0	0.734131	0.134226	1	0.0179	C00191	D-Glucuronic Acid	http://www.kegg.jp/pathway/map00040+C00191%09red
map00100	Steroid biosynthesis	58	1	1	0	0.746475	0.126985	1	0.0172	C01054	(S)-2,3-Epoxysqualene	http://www.kegg.jp/pathway/map00100+C01054%09red
map00906	Carotenoid biosynthesis	115	2	2	0	0.753555	0.122885	1	0.0174	C13453; C13454	Xanthoxin; Xanthoxic acid	http://www.kegg.jp/pathway/map00906+C13453%09red+C13454%09red
map00626	Naphthalene degradation	60	1	1	0	0.758249	0.120188	1	0.0167	C00805	Salicylic acid	http://www.kegg.jp/pathway/map00626+C00805%09red
map00630	Glyoxylate and dicarboxylate metabolism	62	1	1	0	0.76948	0.113803	1	0.0161	C00149	L-Malic acid	http://www.kegg.jp/pathway/map00630+C00149%09red
map00621	Dioxin degradation	66	1	1	0	0.79041	0.102147	1	0.0152	C00805	Salicylic acid	http://www.kegg.jp/pathway/map00621+C00805%09red
map00940	Phenylpropanoid biosynthesis	68	1	1	0	0.800157	0.096825	1	0.0147	C10454	Methyleugenol	http://www.kegg.jp/pathway/map00940+C10454%09red
map00524	Neomycin, kanamycin and gentamicin biosynthesis	81	1	0	1	0.85341	0.0688421	1	0.0123	C20351	2'-Deamino-2'-hydroxy-6'-dehydroparomamine	http://www.kegg.jp/pathway/map00524+C20351%09blue
map01100	Metabolic pathways	2827	60	40	20	0.856866	0.0670869	1	0.0212	C00020; C00044; C00120; C00135; C00147; C00149; C00170; C00178; C00191; C00253; C00328; C00337; C00345; C00388; C00526; C00568; C00581; C00584; C00689; C00696; C00805; C00814; C00864; C00884; C00916; C01042; C01054; C01124; C01157; C01477; C01546; C01586; C01595; C01674; C01780; C01921; C02505; C02765; C02835; C03283; C03758; C03765; C04442; C04717; C05178; C05340; C05629; C05635; C05824; C05961;…	AMP; Guanosine-5'-triphosphate; Biotin; L-Histidine; Adenine; L-Malic acid; 5'-Methylthioadenosine; Thymine; D-Glucuronic Acid; Nicotinic acid; L-Kynurenine; 4,5-Dihydroorotic acid; 6-Phosphogluconic acid; Histamine; Deoxyuridine; p-Aminobenzoic acid; Guanidoacetic acid; Prostaglandin E2; Trehalose 6-phosphate; Prostaglandin D2; Salicylic acid; Biochanin A; Pantothenic acid; Homocarnosine; Cephal…	http://www.kegg.jp/pathway/map01100+C00020%09red+C00044%09blue+C00120%09blue+C00135%09red+C00147%09red+C00149%09red+C00170%09red+C00178%09red+C00191%09red+C00253%09blue+C00328%09red+C00337%09red+C00345%09blue+C00388%09red+C00526%09red+C00568%09red+C00581%09red+C00584%09red+C00689%09red+C00696%09red+C00805%09red+C00814%09red+C00864%09red+C00884%09blue+C00916%09red+C01042%09red+C01054%09red+C01124%…
map00680	Methane metabolism	86	1	1	0	0.869905	0.0605284	1	0.0116	C00149	L-Malic acid	http://www.kegg.jp/pathway/map00680+C00149%09red
map00982	Drug metabolism - cytochrome P450	87	1	1	0	0.872975	0.0589981	1	0.0115	C16610	Citalopram propionic acid	http://www.kegg.jp/pathway/map00982+C16610%09red
map00909	Sesquiterpenoid and triterpenoid biosynthesis	88	1	1	0	0.875974	0.0575089	1	0.0114	C01054	(S)-2,3-Epoxysqualene	http://www.kegg.jp/pathway/map00909+C01054%09red
map00624	Polycyclic aromatic hydrocarbon degradation	107	1	1	0	0.921285	0.035606	1	0.0093	C00805	Salicylic acid	http://www.kegg.jp/pathway/map00624+C00805%09red
map00904	Diterpenoid biosynthesis	122	1	0	1	0.94508	0.0245314	1	0.0082	C09094	Geranylgeraniol	http://www.kegg.jp/pathway/map00904+C09094%09blue
map01210	2-Oxocarboxylic acid metabolism	134	1	1	0	0.958848	0.01825	1	0.0075	C03283	L-2,4-diaminobutyric acid	http://www.kegg.jp/pathway/map01210+C03283%09red
map01120	Microbial metabolism in diverse environments	998	15	10	5	0.981847	0.007956	1	0.015	C00149; C00253; C00345; C00568; C00599; C00805; C01546; C02235; C02505; C03283; C04442; C05343; C05629; C14604; C20279	L-Malic acid; Nicotinic acid; 6-Phosphogluconic acid; p-Aminobenzoic acid; Cholestenone; Salicylic acid; 2-Furoate; 4-Nitrocatechol; 2-Phenylacetamide; L-2,4-diaminobutyric acid; 2-Keto-3-deoxy-6-phosphogluconic acid; (R)-4-Hydroxymandelate; Hydrocinnamic acid; Aminohydroquinone; (2R,3R)-3-Methylglutamyl-5-semialdehyde-N6-lysine	http://www.kegg.jp/pathway/map01120+C00149%09red+C00253%09blue+C00345%09blue+C00568%09red+C00599%09red+C00805%09red+C01546%09red+C02235%09red+C02505%09red+C03283%09red+C04442%09blue+C05343%09red+C05629%09red+C14604%09blue+C20279%09blue
map01220	Degradation of aromatic compounds	263	2	2	0	0.986546	0.0058825	1	0.0076	C00805; C05629	Salicylic acid; Hydrocinnamic acid	http://www.kegg.jp/pathway/map01220+C00805%09red+C05629%09red
map01110	Biosynthesis of secondary metabolites	2072	25	15	10	0.999996	1.66923e-06	1	0.0121	C00020; C00044; C00135; C00149; C00253; C00345; C00388; C00689; C00805; C00814; C00864; C00916; C01054; C01477; C01604; C03758; C03765; C05178; C06182; C09094; C10205; C13453; C16696; C17366; C20351	AMP; Guanosine-5'-triphosphate; L-Histidine; L-Malic acid; Nicotinic acid; 6-Phosphogluconic acid; Histamine; Trehalose 6-phosphate; Salicylic acid; Biochanin A; Pantothenic acid; Cephalosporin C; (S)-2,3-Epoxysqualene; Apigenin; Phlorizin; Dopamine; 4-Hydroxyphenylacetaldehyde; (R)-Reticuline; Pelletierine; Geranylgeraniol; Coumesterol; Xanthoxin; Dolichotheline; (2S,5S)-trans-Carboxymethylproli…	http://www.kegg.jp/pathway/map01110+C00020%09red+C00044%09blue+C00135%09red+C00149%09red+C00253%09blue+C00345%09blue+C00388%09red+C00689%09red+C00805%09red+C00814%09red+C00864%09red+C00916%09red+C01054%09red+C01477%09blue+C01604%09blue+C03758%09blue+C03765%09red+C05178%09red+C06182%09blue+C09094%09blue+C10205%09red+C13453%09red+C16696%09red+C17366%09blue+C20351%09blue

## Sheet: weaned
pathway_id	pathway_name	Total	Hits	Up_hits	Down_hits	Pvalue	#NAME?	FDR	Impact	compounds	Compound_name	links
map00140	Steroid hormone biosynthesis	99	21	2	19	7.03437e-06	5.15277	0.00380559	0.2121	C00735; C01124; C01227; C01953; C03205; C04555; C05138; C05140; C05284; C05285; C05299; C05300; C05302; C05471; C05473; C05487; C05488; C05490; C05497; C05500; C11135	Cortisol; 18-Hydroxycorticosterone; Dehydroepiandrosterone; Pregnenolone; Deoxycorticosterone; Dehydroepiandrosterone sulfate; 17a-Hydroxypregnenolone; 16a-Hydroxyandrost-4-ene-3,17-dione; 11b-Hydroxyandrost-4-ene-3,17-dione; Adrenosterone; 2-Methoxyestrone; 16alpha-Hydroxyestrone; 2-Methoxyestradiol; Dihydrocortisol; 11b,21-Dihydroxy-3,20-oxo-5b-pregnan-18-al; 17alpha,21-Dihydroxypregnenolone; C…	http://www.kegg.jp/pathway/map00140+C00735%09blue+C01124%09blue+C01227%09red+C01953%09blue+C03205%09blue+C04555%09blue+C05138%09red+C05140%09blue+C05284%09blue+C05285%09blue+C05299%09blue+C05300%09blue+C05302%09blue+C05471%09blue+C05473%09blue+C05487%09blue+C05488%09blue+C05490%09blue+C05497%09blue+C05500%09blue+C11135%09blue
map00590	Arachidonic acid metabolism	75	15	2	13	0.000287779	3.54094	0.0778441	0.2	C00584; C01312; C02165; C05949; C05952; C05954; C05956; C05962; C05963; C14717; C14771; C14773; C14774; C14807; C14810	Prostaglandin E2; Prostaglandin I2; 12-Keto-tetrahydro-leukotriene B4; 12-Keto-leukotriene B4; Leukotriene E4; Prostaglandin B2; Prostaglandin G2; 6-Ketoprostaglandin E1; Thromboxane B2; 15-Deoxy-d-12,14-PGJ2; 14,15-EET; 8,9-DiHETrE; 11,12-DiHETrE; 12-KETE; Hepoxilin B3	http://www.kegg.jp/pathway/map00590+C00584%09blue+C01312%09blue+C02165%09blue+C05949%09blue+C05952%09blue+C05954%09blue+C05956%09blue+C05962%09blue+C05963%09blue+C14717%09red+C14771%09blue+C14773%09blue+C14774%09red+C14807%09blue+C14810%09blue
map01064	Biosynthesis of alkaloids derived from ornithine, lysine and nicotinic acid	67	13	3	10	0.000976905	3.01015	0.14813	0.194	C00042; C00079; C00118; C00158; C00253; C00745; C03882; C05607; C06176; C06180; C06182; C10126; C10772	Succinic acid; L-Phenylalanine; D-Glyceraldehyde 3-phosphate; Citric acid; Nicotinic acid; Nicotine; Piperine; Phenyllactate; Senecionine; Anabasine; Pelletierine; Anatabine; Lupanine	http://www.kegg.jp/pathway/map01064+C00042%09red+C00079%09blue+C00118%09red+C00158%09blue+C00253%09blue+C00745%09blue+C03882%09blue+C05607%09red+C06176%09blue+C06180%09blue+C06182%09blue+C10126%09blue+C10772%09blue
map01060	Biosynthesis of plant secondary metabolites	141	21	6	15	0.00133675	2.87395	0.14813	0.1489	C00019; C00029; C00042; C00073; C00079; C00082; C00118; C00135; C00158; C00253; C00254; C00712; C01054; C01530; C01753; C02477; C03758; C06082; C06866; C08491; C13747	S-Adenosylmethionine; Uridine diphosphate glucose; Succinic acid; L-Methionine; L-Phenylalanine; L-Tyrosine; D-Glyceraldehyde 3-phosphate; L-Histidine; Citric acid; Nicotinic acid; Prephenate; Oleic acid; (S)-2,3-Epoxysqualene; Stearic acid; beta-Sitosterol; alpha-Tocopherol; Dopamine; (S)-Abscisic acid; Capsaicin; (-)-Jasmonic acid; Paraxanthine	http://www.kegg.jp/pathway/map01060+C00019%09blue+C00029%09blue+C00042%09red+C00073%09blue+C00079%09blue+C00082%09red+C00118%09red+C00135%09blue+C00158%09blue+C00253%09blue+C00254%09red+C00712%09blue+C01054%09blue+C01530%09blue+C01753%09red+C02477%09blue+C03758%09blue+C06082%09blue+C06866%09blue+C08491%09red+C13747%09blue
map00981	Insect hormone biosynthesis	25	7	1	6	0.00164285	2.7844	0.14813	0.28	C01164; C02513; C02633; C16496; C16497; C16505; C16509	7-Dehydrocholesterol; 3-Dehydroecdysone; 20-Hydroxyecdysone; 3-Epiecdysone; 3-Dehydro-2-deoxyecdysone; (10S)-Juvenile hormone III diol; 14alpha-Hydroxy-5beta-cholest-7-ene-3,6-dione	http://www.kegg.jp/pathway/map00981+C01164%09blue+C02513%09blue+C02633%09blue+C16496%09blue+C16497%09red+C16505%09blue+C16509%09blue
map04024	cAMP signaling pathway	25	7	1	6	0.00164285	2.7844	0.14813	0.28	C00042; C00212; C00584; C01089; C01312; C01996; C03758	Succinic acid; Adenosine; Prostaglandin E2; (R)-3-Hydroxybutyric acid; Prostaglandin I2; Acetylcholine ; Dopamine	http://www.kegg.jp/pathway/map04024+C00042%09red+C00212%09blue+C00584%09blue+C01089%09blue+C01312%09blue+C01996%09blue+C03758%09blue
map03320	PPAR signaling pathway	5	3	1	2	0.00350993	2.4547	0.266677	0.6	C02165; C14762; C15493	12-Keto-tetrahydro-leukotriene B4; 13S-hydroxyoctadecadienoic acid; 9-cis-Retinoic acid	http://www.kegg.jp/pathway/map03320+C02165%09blue+C14762%09red+C15493%09blue
map04080	Neuroactive ligand-receptor interaction	52	10	1	9	0.00394347	2.40412	0.266677	0.1923	C00212; C00584; C00735; C01312; C01598; C01996; C02165; C03758; C05952; C13856	Adenosine; Prostaglandin E2; Cortisol; Prostaglandin I2; Melatonin; Acetylcholine ; 12-Keto-tetrahydro-leukotriene B4; Dopamine; Leukotriene E4; 2-Arachidonoylglycerol	http://www.kegg.jp/pathway/map04080+C00212%09blue+C00584%09blue+C00735%09blue+C01312%09blue+C01598%09blue+C01996%09blue+C02165%09blue+C03758%09blue+C05952%09blue+C13856%09red
map05230	Central carbon metabolism in cancer	37	8	2	6	0.00458081	2.33906	0.275357	0.2162	C00042; C00073; C00079; C00082; C00085; C00135; C00158; C00354	Succinic acid; L-Methionine; L-Phenylalanine; L-Tyrosine; Fructose 6-phosphate; L-Histidine; Citric acid; Fructose 1,6-bisphosphate	http://www.kegg.jp/pathway/map05230+C00042%09red+C00073%09blue+C00079%09blue+C00082%09red+C00085%09blue+C00135%09blue+C00158%09blue+C00354%09blue
map01061	Biosynthesis of phenylpropanoids	103	15	4	11	0.00772832	2.11191	0.405809	0.1456	C00042; C00079; C00118; C00158; C00254; C00509; C00568; C00811; C01424; C01494; C06562; C07593; C08650; C09727; C09762	Succinic acid; L-Phenylalanine; D-Glyceraldehyde 3-phosphate; Citric acid; Prephenate; Naringenin; p-Aminobenzoic acid; 4-Hydroxycinnamic acid; Gallic acid; trans-Ferulic acid; Catechin; Rotenone; Isoliquiritigenin; Epicatechin; (2S)-Liquiritigenin	http://www.kegg.jp/pathway/map01061+C00042%09red+C00079%09blue+C00118%09red+C00158%09blue+C00254%09red+C00509%09blue+C00568%09blue+C00811%09blue+C01424%09red+C01494%09blue+C06562%09blue+C07593%09blue+C08650%09blue+C09727%09blue+C09762%09blue
map04927	Cortisol synthesis and secretion	12	4	1	3	0.0088114	2.05496	0.405809	0.3333	C00735; C01953; C05138; C05488	Cortisol; Pregnenolone; 17a-Hydroxypregnenolone; Cortexolone	http://www.kegg.jp/pathway/map04927+C00735%09blue+C01953%09blue+C05138%09red+C05488%09blue
map00960	Tropane, piperidine and pyridine alkaloid biosynthesis	68	11	1	10	0.00990696	2.00406	0.405809	0.1618	C00079; C00253; C00745; C03882; C05607; C06176; C06180; C06182; C10126; C10772; C10858	L-Phenylalanine; Nicotinic acid; Nicotine; Piperine; Phenyllactate; Senecionine; Anabasine; Pelletierine; Anatabine; Lupanine; Ecgonine	http://www.kegg.jp/pathway/map00960+C00079%09blue+C00253%09blue+C00745%09blue+C03882%09blue+C05607%09red+C06176%09blue+C06180%09blue+C06182%09blue+C10126%09blue+C10772%09blue+C10858%09blue
map04726	Serotonergic synapse	42	8	1	7	0.0101468	1.99367	0.405809	0.1905	C00584; C02165; C05954; C05956; C05963; C14771; C14773; C14774	Prostaglandin E2; 12-Keto-tetrahydro-leukotriene B4; Prostaglandin B2; Prostaglandin G2; Thromboxane B2; 14,15-EET; 8,9-DiHETrE; 11,12-DiHETrE	http://www.kegg.jp/pathway/map04726+C00584%09blue+C02165%09blue+C05954%09blue+C05956%09blue+C05963%09blue+C14771%09blue+C14773%09blue+C14774%09red
map00350	Tyrosine metabolism	78	12	3	9	0.0107374	1.9691	0.405809	0.1538	C00042; C00082; C00544; C00628; C00811; C01384; C01850; C03758; C04368; C05589; C05593; C05594	Succinic acid; L-Tyrosine; Homogentisate; Gentisic acid; 4-Hydroxycinnamic acid; Maleic acid; Rosmarinic acid; Dopamine; Beta-Tyrosine; Normetanephrine; 3-Hydroxyphenylacetic acid; Vanylglycol	http://www.kegg.jp/pathway/map00350+C00042%09red+C00082%09red+C00544%09red+C00628%09blue+C00811%09blue+C01384%09blue+C01850%09blue+C03758%09blue+C04368%09blue+C05589%09blue+C05593%09blue+C05594%09blue
map00073	Cutin, suberine and wax biosynthesis	27	6	2	4	0.0118753	1.92536	0.405809	0.2222	C00712; C19418; C19614; C19615; C19618; C19622	Oleic acid; cis-9,10-Epoxystearic acid; 16-Oxopalmitate; Hexadecanedioate; Octadec-9-ene-1,18-dioic-acid; 9,10-Dihydroxystearate	http://www.kegg.jp/pathway/map00073+C00712%09blue+C19418%09red+C19614%09blue+C19615%09blue+C19618%09red+C19622%09blue
map04934	Cushing syndrome	13	4	1	3	0.0120017	1.92076	0.405809	0.3077	C00735; C01953; C05138; C05488	Cortisol; Pregnenolone; 17a-Hydroxypregnenolone; Cortexolone	http://www.kegg.jp/pathway/map04934+C00735%09blue+C01953%09blue+C05138%09red+C05488%09blue
map04976	Bile secretion	97	13	1	12	0.0241329	1.61739	0.767992	0.134	C00584; C00735; C00750; C01844; C01996; C02165; C02528; C03758; C04483; C04555; C05963; C06526; C06804	Prostaglandin E2; Cortisol; Spermine; Pravastatin; Acetylcholine ; 12-Keto-tetrahydro-leukotriene B4; Chenodeoxycholic acid; Dopamine; Deoxycholic acid; Dehydroepiandrosterone sulfate; Thromboxane B2; Quinine; Acetaminophen	http://www.kegg.jp/pathway/map04976+C00584%09blue+C00735%09blue+C00750%09blue+C01844%09blue+C01996%09blue+C02165%09blue+C02528%09blue+C03758%09blue+C04483%09blue+C04555%09blue+C05963%09blue+C06526%09blue+C06804%09red
map05034	Alcoholism	10	3	1	2	0.0319339	1.49575	0.95979	0.3	C00082; C00212; C03758	L-Tyrosine; Adenosine; Dopamine	http://www.kegg.jp/pathway/map05034+C00082%09red+C00212%09blue+C03758%09blue
map00400	Phenylalanine, tyrosine and tryptophan biosynthesis	34	6	2	4	0.0350031	1.45589	0.996667	0.1765	C00079; C00082; C00254; C00354; C00826; C17235	L-Phenylalanine; L-Tyrosine; Prephenate; Fructose 1,6-bisphosphate; L-Arogenate; L-Homophenylalanine	http://www.kegg.jp/pathway/map00400+C00079%09blue+C00082%09red+C00254%09red+C00354%09blue+C00826%09blue+C17235%09blue
map02010	ABC transporters	137	16	3	13	0.042196	1.37473	1	0.1168	C00079; C00135; C00140; C00185; C00212; C00294; C00299; C00392; C00503; C00526; C00559; C01674; C01835; C03619; C05349; C05512	L-Phenylalanine; L-Histidine; N-Acetyl-D-glucosamine; Cellobiose; Adenosine; Inosine; Uridine; Mannitol; Erythritol; Deoxyuridine; 2'-Deoxyadenosine; Chitobiose; Maltotriose; Methyl beta-D-galactoside; Ciprofloxacin; Deoxyinosine	http://www.kegg.jp/pathway/map02010+C00079%09blue+C00135%09blue+C00140%09blue+C00185%09red+C00212%09blue+C00294%09blue+C00299%09blue+C00392%09red+C00503%09blue+C00526%09red+C00559%09blue+C01674%09blue+C01835%09blue+C03619%09blue+C05349%09blue+C05512%09blue
map04075	Plant hormone signal transduction	12	3	1	2	0.052493	1.2799	1	0.25	C04083; C06082; C08491	N6-(Delta2-Isopentenyl)-adenine; (S)-Abscisic acid; (-)-Jasmonic acid	http://www.kegg.jp/pathway/map04075+C04083%09blue+C06082%09blue+C08491%09red
map01063	Biosynthesis of alkaloids derived from shikimate pathway	143	16	5	11	0.0584395	1.23329	1	0.1119	C00042; C00079; C00082; C00118; C00158; C00254; C03758; C05176; C05178; C05220; C06332; C06526; C06866; C09243; C09541; C16702	Succinic acid; L-Phenylalanine; L-Tyrosine; D-Glyceraldehyde 3-phosphate; Citric acid; Prephenate; Dopamine; (S)-N-Methylcoclaurine; (R)-Reticuline; Salutaridinol; N-Acetylanthranilate; Quinine; Capsaicin; Tetrahydroharmine; Pentaporphyrin I; 4'-O-Methylnorbelladine	http://www.kegg.jp/pathway/map01063+C00042%09red+C00079%09blue+C00082%09red+C00118%09red+C00158%09blue+C00254%09red+C03758%09blue+C05176%09blue+C05178%09blue+C05220%09red+C06332%09blue+C06526%09blue+C06866%09blue+C09243%09blue+C09541%09blue+C16702%09blue
map01070	Biosynthesis of plant hormones	68	9	3	6	0.058995	1.22918	1	0.1324	C00019; C00042; C00073; C00079; C00118; C00158; C01054; C06082; C08491	S-Adenosylmethionine; Succinic acid; L-Methionine; L-Phenylalanine; D-Glyceraldehyde 3-phosphate; Citric acid; (S)-2,3-Epoxysqualene; (S)-Abscisic acid; (-)-Jasmonic acid	http://www.kegg.jp/pathway/map01070+C00019%09blue+C00042%09red+C00073%09blue+C00079%09blue+C00118%09red+C00158%09blue+C01054%09blue+C06082%09blue+C08491%09red
map05012	Parkinson disease	21	4	1	3	0.0631993	1.19929	1	0.1905	C00082; C00212; C03758; C07593	L-Tyrosine; Adenosine; Dopamine; Rotenone	http://www.kegg.jp/pathway/map05012+C00082%09red+C00212%09blue+C03758%09blue+C07593%09blue
map07013	Cephalosporins - oral agents	1	1	0	1	0.0733797	1.13442	1	1	C00916	Cephalosporin C	http://www.kegg.jp/pathway/map07013+C00916%09blue
map01230	Biosynthesis of amino acids	128	14	4	10	0.0850253	1.07045	1	0.1094	C00019; C00073; C00079; C00082; C00118; C00135; C00158; C00254; C00449; C00826; C01118; C02504; C05539; C05824	S-Adenosylmethionine; L-Methionine; L-Phenylalanine; L-Tyrosine; D-Glyceraldehyde 3-phosphate; L-Histidine; Citric acid; Prephenate; Saccharopine; L-Arogenate; O-Succinyl-L-homoserine; 2-Isopropylmalic acid; N-Acetyl-L-2-amino-6-oxopimelate; Cysteine-S-sulfate	http://www.kegg.jp/pathway/map01230+C00019%09blue+C00073%09blue+C00079%09blue+C00082%09red+C00118%09red+C00135%09blue+C00158%09blue+C00254%09red+C00449%09blue+C00826%09blue+C01118%09red+C02504%09blue+C05539%09blue+C05824%09blue
map00270	Cysteine and methionine metabolism	63	8	2	6	0.0879689	1.05567	1	0.127	C00019; C00073; C01118; C01137; C02989; C05824; C08276; C21016	S-Adenosylmethionine; L-Methionine; O-Succinyl-L-homoserine; S-Adenosylmethioninamine; L-Methionine S-oxide; Cysteine-S-sulfate; 3-Methylthiopropionic acid; Ophthalmate	http://www.kegg.jp/pathway/map00270+C00019%09blue+C00073%09blue+C01118%09red+C01137%09blue+C02989%09blue+C05824%09blue+C08276%09red+C21016%09blue
map05030	Cocaine addiction	7	2	1	1	0.0881935	1.05456	1	0.2857	C00082; C03758	L-Tyrosine; Dopamine	http://www.kegg.jp/pathway/map05030+C00082%09red+C03758%09blue
map05033	Nicotine addiction	7	2	0	2	0.0881935	1.05456	1	0.2857	C00745; C01996	Nicotine; Acetylcholine	http://www.kegg.jp/pathway/map05033+C00745%09blue+C01996%09blue
map07034	Eicosanoids	7	2	0	2	0.0881935	1.05456	1	0.2857	C02165; C05956	12-Keto-tetrahydro-leukotriene B4; Prostaglandin G2	http://www.kegg.jp/pathway/map07034+C02165%09blue+C05956%09blue
map04270	Vascular smooth muscle contraction	16	3	0	3	0.10773	0.967663	1	0.1875	C00212; C01312; C14771	Adenosine; Prostaglandin I2; 14,15-EET	http://www.kegg.jp/pathway/map04270+C00212%09blue+C01312%09blue+C14771%09blue
map01065	Biosynthesis of alkaloids derived from histidine and purine	35	5	3	2	0.109806	0.959375	1	0.1429	C00042; C00118; C00135; C00158; C16696	Succinic acid; D-Glyceraldehyde 3-phosphate; L-Histidine; Citric acid; Dolichotheline	http://www.kegg.jp/pathway/map01065+C00042%09red+C00118%09red+C00135%09blue+C00158%09blue+C16696%09red
map02025	Biofilm formation - Pseudomonas aeruginosa	8	2	0	2	0.112046	0.950604	1	0.25	C00044; C11837	Guanosine-5'-triphosphate; N-Butyryl-L-homoserine lactone	http://www.kegg.jp/pathway/map02025+C00044%09blue+C11837%09blue
map05032	Morphine addiction	8	2	0	2	0.112046	0.950604	1	0.25	C00212; C03758	Adenosine; Dopamine	http://www.kegg.jp/pathway/map05032+C00212%09blue+C03758%09blue
map00330	Arginine and proline metabolism	78	9	0	9	0.116011	0.935501	1	0.1154	C00019; C00750; C00884; C01137; C03296; C03415; C05939; C05946; C10497	S-Adenosylmethionine; Spermine; Homocarnosine; S-Adenosylmethioninamine; N2-Succinyl-L-arginine; N2-Succinyl-L-ornithine; Linatine; D-4-Hydroxy-2-oxoglutarate; Subaphylline	http://www.kegg.jp/pathway/map00330+C00019%09blue+C00750%09blue+C00884%09blue+C01137%09blue+C03296%09blue+C03415%09blue+C05939%09blue+C05946%09blue+C10497%09blue
map04922	Glucagon signaling pathway	26	4	1	3	0.118874	0.924912	1	0.1538	C00042; C00085; C00158; C00354	Succinic acid; Fructose 6-phosphate; Citric acid; Fructose 1,6-bisphosphate	http://www.kegg.jp/pathway/map04922+C00042%09red+C00085%09blue+C00158%09blue+C00354%09blue
map02060	Phosphotransferase system (PTS)	57	7	2	5	0.121589	0.915105	1	0.1228	C00140; C00185; C00392; C00644; C01674; C03752; C16699	N-Acetyl-D-glucosamine; Cellobiose; Mannitol; Mannitol 1-phosphate; Chitobiose; 2-Amino-2-deoxy-D-gluconate; 2-O-(6-Phospho-alpha-mannosyl)-D-glycerate	http://www.kegg.jp/pathway/map02060+C00140%09blue+C00185%09red+C00392%09red+C00644%09blue+C01674%09blue+C03752%09blue+C16699%09blue
map05031	Amphetamine addiction	9	2	1	1	0.137312	0.862292	1	0.2222	C00082; C03758	L-Tyrosine; Dopamine	http://www.kegg.jp/pathway/map05031+C00082%09red+C03758%09blue
map04672	Intestinal immune network for IgA production	2	1	0	1	0.141386	0.849594	1	0.5	C15493	9-cis-Retinoic acid	http://www.kegg.jp/pathway/map04672+C15493%09blue
map00360	Phenylalanine metabolism	60	7	3	4	0.147992	0.829761	1	0.1167	C00042; C00079; C00082; C04148; C05593; C05607; C05852	Succinic acid; L-Phenylalanine; L-Tyrosine; Phenylacetylglutamine; 3-Hydroxyphenylacetic acid; Phenyllactate; Ortho-Hydroxyphenylacetic acid	http://www.kegg.jp/pathway/map00360+C00042%09red+C00079%09blue+C00082%09red+C04148%09blue+C05593%09blue+C05607%09red+C05852%09blue
map00310	Lysine degradation	50	6	1	5	0.157349	0.803137	1	0.12	C00042; C00449; C02727; C03087; C05161; C05548	Succinic acid; Saccharopine; N6-Acetyl-L-lysine; 5-Acetamidovalerate; (2R,5S)-2,5-Diaminohexanoate; 2-Keto-6-acetamidocaproate	http://www.kegg.jp/pathway/map00310+C00042%09red+C00449%09blue+C02727%09blue+C03087%09blue+C05161%09blue+C05548%09blue
map00750	Vitamin B6 metabolism	29	4	1	3	0.159674	0.796765	1	0.1379	C00118; C00534; C04604; C06051	D-Glyceraldehyde 3-phosphate; Pyridoxamine; 3-Hydroxy-2-methylpyridine-4,5-dicarboxylate; Isopyridoxal	http://www.kegg.jp/pathway/map00750+C00118%09red+C00534%09blue+C04604%09blue+C06051%09blue
map00941	Flavonoid biosynthesis	74	8	0	8	0.173353	0.761068	1	0.1081	C00509; C01604; C01709; C06562; C08650; C09727; C09762; C10044	Naringenin; Phlorizin; Hesperetin; Catechin; Isoliquiritigenin; Epicatechin; (2S)-Liquiritigenin; Norizalpinin	http://www.kegg.jp/pathway/map00941+C00509%09blue+C01604%09blue+C01709%09blue+C06562%09blue+C08650%09blue+C09727%09blue+C09762%09blue+C10044%09blue
map05200	Pathways in cancer	31	4	1	3	0.189334	0.722772	1	0.129	C00584; C00735; C01227; C15493	Prostaglandin E2; Cortisol; Dehydroepiandrosterone; 9-cis-Retinoic acid	http://www.kegg.jp/pathway/map05200+C00584%09blue+C00735%09blue+C01227%09red+C15493%09blue
map04122	Sulfur relay system	11	2	0	2	0.190786	0.719454	1	0.1818	C00019; C00044	S-Adenosylmethionine; Guanosine-5'-triphosphate	http://www.kegg.jp/pathway/map04122+C00019%09blue+C00044%09blue
map04917	Prolactin signaling pathway	11	2	1	1	0.190786	0.719454	1	0.1818	C00082; C03758	L-Tyrosine; Dopamine	http://www.kegg.jp/pathway/map04917+C00082%09red+C03758%09blue
map05215	Prostate cancer	11	2	1	1	0.190786	0.719454	1	0.1818	C00735; C01227	Cortisol; Dehydroepiandrosterone	http://www.kegg.jp/pathway/map05215+C00735%09blue+C01227%09red
map03013	RNA transport	3	1	0	1	0.204411	0.689496	1	0.3333	C00044	Guanosine-5'-triphosphate	http://www.kegg.jp/pathway/map03013+C00044%09blue
map05165	Human papillomavirus infection	3	1	0	1	0.204411	0.689496	1	0.3333	C00584	Prostaglandin E2	http://www.kegg.jp/pathway/map05165+C00584%09blue
map05222	Small cell lung cancer	3	1	0	1	0.204411	0.689496	1	0.3333	C15493	9-cis-Retinoic acid	http://www.kegg.jp/pathway/map05222+C15493%09blue
map05323	Rheumatoid arthritis	3	1	0	1	0.204411	0.689496	1	0.3333	C00584	Prostaglandin E2	http://www.kegg.jp/pathway/map05323+C00584%09blue
map00410	beta-Alanine metabolism	32	4	1	3	0.204777	0.68872	1	0.125	C00135; C00386; C00429; C00750	L-Histidine; Carnosine; Dihydrouracil; Spermine	http://www.kegg.jp/pathway/map00410+C00135%09blue+C00386%09red+C00429%09blue+C00750%09blue
map04742	Taste transduction	32	4	0	4	0.204777	0.68872	1	0.125	C00158; C01996; C06526; C11045	Citric acid; Acetylcholine ; Quinine; Aspartame	http://www.kegg.jp/pathway/map04742+C00158%09blue+C01996%09blue+C06526%09blue+C11045%09blue
map04925	Aldosterone synthesis and secretion	22	3	0	3	0.216099	0.665347	1	0.1364	C01124; C01953; C03205	18-Hydroxycorticosterone; Pregnenolone; Deoxycorticosterone	http://www.kegg.jp/pathway/map04925+C01124%09blue+C01953%09blue+C03205%09blue
map04721	Synaptic vesicle cycle	12	2	0	2	0.218444	0.660659	1	0.1667	C01996; C03758	Acetylcholine ; Dopamine	http://www.kegg.jp/pathway/map04721+C01996%09blue+C03758%09blue
map04728	Dopaminergic synapse	12	2	1	1	0.218444	0.660659	1	0.1667	C00082; C03758	L-Tyrosine; Dopamine	http://www.kegg.jp/pathway/map04728+C00082%09red+C03758%09blue
map00710	Carbon fixation in photosynthetic organisms	23	3	1	2	0.236	0.627088	1	0.1304	C00085; C00118; C00354	Fructose 6-phosphate; D-Glyceraldehyde 3-phosphate; Fructose 1,6-bisphosphate	http://www.kegg.jp/pathway/map00710+C00085%09blue+C00118%09red+C00354%09blue
map00100	Steroid biosynthesis	58	6	1	5	0.250544	0.601116	1	0.1034	C01054; C01164; C01694; C01753; C15780; C15808	(S)-2,3-Epoxysqualene; 7-Dehydrocholesterol; Ergosterol; beta-Sitosterol; 5-Dehydroepisterol; 4a-Carboxy-4b-methyl-5a-cholesta-8,24-dien-3b-ol	http://www.kegg.jp/pathway/map00100+C01054%09blue+C01164%09blue+C01694%09blue+C01753%09red+C15780%09blue+C15808%09blue
map00030	Pentose phosphate pathway	35	4	1	3	0.253045	0.596803	1	0.1143	C00118; C00221; C00345; C03752	D-Glyceraldehyde 3-phosphate; Beta-D-Glucose; 6-Phosphogluconic acid; 2-Amino-2-deoxy-D-gluconate	http://www.kegg.jp/pathway/map00030+C00118%09red+C00221%09blue+C00345%09blue+C03752%09blue
map00300	Lysine biosynthesis	35	4	0	4	0.253045	0.596803	1	0.1143	C00449; C05539; C16138; C20279	Saccharopine; N-Acetyl-L-2-amino-6-oxopimelate; L-Pyrrolysine; (2R,3R)-3-Methylglutamyl-5-semialdehyde-N6-lysine	http://www.kegg.jp/pathway/map00300+C00449%09blue+C05539%09blue+C16138%09blue+C20279%09blue
map00643	Styrene degradation	24	3	1	2	0.256202	0.591418	1	0.125	C00544; C05593; C05852	Homogentisate; 3-Hydroxyphenylacetic acid; Ortho-Hydroxyphenylacetic acid	http://www.kegg.jp/pathway/map00643+C00544%09red+C05593%09blue+C05852%09blue
map04913	Ovarian steroidogenesis	24	3	2	1	0.256202	0.591418	1	0.125	C01227; C01953; C05138	Dehydroepiandrosterone; Pregnenolone; 17a-Hydroxypregnenolone	http://www.kegg.jp/pathway/map04913+C01227%09red+C01953%09blue+C05138%09red
map00340	Histidine metabolism	47	5	1	4	0.260359	0.584428	1	0.1064	C00135; C00386; C00439; C05570; C05828	L-Histidine; Carnosine; Formiminoglutamic acid; Ergothioneine; Methylimidazoleacetic acid	http://www.kegg.jp/pathway/map00340+C00135%09blue+C00386%09red+C00439%09blue+C05570%09blue+C05828%09blue
map04974	Protein digestion and absorption	47	5	1	4	0.260359	0.584428	1	0.1064	C00073; C00079; C00082; C00135; C16138	L-Methionine; L-Phenylalanine; L-Tyrosine; L-Histidine; L-Pyrrolysine	http://www.kegg.jp/pathway/map04974+C00073%09blue+C00079%09blue+C00082%09red+C00135%09blue+C16138%09blue
map05226	Gastric cancer	4	1	0	1	0.262819	0.580343	1	0.25	C15493	9-cis-Retinoic acid	http://www.kegg.jp/pathway/map05226+C15493%09blue
map07012	Cephalosporins - parenteral agents	4	1	0	1	0.262819	0.580343	1	0.25	C00916	Cephalosporin C	http://www.kegg.jp/pathway/map07012+C00916%09blue
map07033	Anticonvulsants	4	1	1	0	0.262819	0.580343	1	0.25	C07493	10-Hydroxycarbazepine	http://www.kegg.jp/pathway/map07033+C07493%09red
map07225	Glucocorticoid and mineralocorticoid receptor agonists/antagonists	4	1	0	1	0.262819	0.580343	1	0.25	C00735	Cortisol	http://www.kegg.jp/pathway/map07225+C00735%09blue
map04611	Platelet activation	14	2	0	2	0.274486	0.56148	1	0.1429	C01312; C05956	Prostaglandin I2; Prostaglandin G2	http://www.kegg.jp/pathway/map04611+C01312%09blue+C05956%09blue
map04923	Regulation of lipolysis in adipocytes	14	2	0	2	0.274486	0.56148	1	0.1429	C00212; C00584	Adenosine; Prostaglandin E2	http://www.kegg.jp/pathway/map04923+C00212%09blue+C00584%09blue
map00500	Starch and sucrose metabolism	37	4	1	3	0.286419	0.542998	1	0.1081	C00029; C00085; C00185; C00252	Uridine diphosphate glucose; Fructose 6-phosphate; Cellobiose; Isomaltose	http://www.kegg.jp/pathway/map00500+C00029%09blue+C00085%09blue+C00185%09red+C00252%09blue
map04015	Rap1 signaling pathway	5	1	0	1	0.316948	0.499011	1	0.2	C00044	Guanosine-5'-triphosphate	http://www.kegg.jp/pathway/map04015+C00044%09blue
map04810	Regulation of actin cytoskeleton	5	1	0	1	0.316948	0.499011	1	0.2	C01996	Acetylcholine	http://www.kegg.jp/pathway/map04810+C01996%09blue
map00908	Zeatin biosynthesis	39	4	0	4	0.320373	0.494345	1	0.1026	C00019; C00029; C00147; C04083	S-Adenosylmethionine; Uridine diphosphate glucose; Adenine; N6-(Delta2-Isopentenyl)-adenine	http://www.kegg.jp/pathway/map00908+C00019%09blue+C00029%09blue+C00147%09blue+C04083%09blue
map00970	Aminoacyl-tRNA biosynthesis	52	5	1	4	0.333506	0.476897	1	0.0962	C00073; C00079; C00082; C00135; C16138	L-Methionine; L-Phenylalanine; L-Tyrosine; L-Histidine; L-Pyrrolysine	http://www.kegg.jp/pathway/map00970+C00073%09blue+C00079%09blue+C00082%09red+C00135%09blue+C16138%09blue
map00591	Linoleic acid metabolism	28	3	2	1	0.338541	0.470389	1	0.1071	C03242; C14762; C14836	8,11,14-Eicosatrienoic acid; 13S-hydroxyoctadecadienoic acid; 9,10-12,13-Diepoxyoctadecanoate	http://www.kegg.jp/pathway/map00591+C03242%09blue+C14762%09red+C14836%09red
map04924	Renin secretion	17	2	0	2	0.35784	0.446311	1	0.1176	C00212; C00584	Adenosine; Prostaglandin E2	http://www.kegg.jp/pathway/map04924+C00212%09blue+C00584%09blue
map00072	Synthesis and degradation of ketone bodies	6	1	0	1	0.367111	0.435203	1	0.1667	C01089	(R)-3-Hydroxybutyric acid	http://www.kegg.jp/pathway/map00072+C01089%09blue
map00473	D-Alanine metabolism	6	1	0	1	0.367111	0.435203	1	0.1667	C00993	D-Alanyl-D-alanine	http://www.kegg.jp/pathway/map00473+C00993%09blue
map04140	Autophagy - animal	6	1	0	1	0.367111	0.435203	1	0.1667	C00044	Guanosine-5'-triphosphate	http://www.kegg.jp/pathway/map04140+C00044%09blue
map04144	Endocytosis	6	1	0	1	0.367111	0.435203	1	0.1667	C00044	Guanosine-5'-triphosphate	http://www.kegg.jp/pathway/map04144+C00044%09blue
map04370	VEGF signaling pathway	6	1	0	1	0.367111	0.435203	1	0.1667	C01312	Prostaglandin I2	http://www.kegg.jp/pathway/map04370+C01312%09blue
map04916	Melanogenesis	6	1	1	0	0.367111	0.435203	1	0.1667	C00082	L-Tyrosine	http://www.kegg.jp/pathway/map04916+C00082%09red
map05140	Leishmaniasis	6	1	0	1	0.367111	0.435203	1	0.1667	C00584	Prostaglandin E2	http://www.kegg.jp/pathway/map05140+C00584%09blue
map05163	Human cytomegalovirus infection	6	1	0	1	0.367111	0.435203	1	0.1667	C00584	Prostaglandin E2	http://www.kegg.jp/pathway/map05163+C00584%09blue
map05223	Non-small cell lung cancer	6	1	0	1	0.367111	0.435203	1	0.1667	C15493	9-cis-Retinoic acid	http://www.kegg.jp/pathway/map05223+C15493%09blue
map00760	Nicotinate and nicotinamide metabolism	55	5	1	4	0.378316	0.422145	1	0.0909	C00042; C00253; C01384; C05841; C19569	Succinic acid; Nicotinic acid; Maleic acid; Nicotinate D-ribonucleoside; 3-Succinoylpyridine	http://www.kegg.jp/pathway/map00760+C00042%09red+C00253%09blue+C01384%09blue+C05841%09blue+C19569%09blue
map00998	Biosynthesis of various secondary metabolites - part 2	81	7	2	5	0.384089	0.415568	1	0.0864	C00079; C00082; C00254; C00811; C06866; C12213; C20668	L-Phenylalanine; L-Tyrosine; Prephenate; 4-Hydroxycinnamic acid; Capsaicin; Kanosamine 6-phosphate; 3-Dehydro-D-glucose 6-phosphate	http://www.kegg.jp/pathway/map00998+C00079%09blue+C00082%09red+C00254%09red+C00811%09blue+C06866%09blue+C12213%09blue+C20668%09blue
map00592	alpha-Linolenic acid metabolism	44	4	1	3	0.405865	0.391619	1	0.0909	C08491; C16308; C16321; C16324	(-)-Jasmonic acid; Traumatic Acid; 9(S)-HPOT; 9,10-EOT	http://www.kegg.jp/pathway/map00592+C08491%09red+C16308%09blue+C16321%09blue+C16324%09blue
map04931	Insulin resistance	19	2	0	2	0.411501	0.385629	1	0.1053	C00085; C02571	Fructose 6-phosphate; O-Acetylcarnitine	http://www.kegg.jp/pathway/map04931+C00085%09blue+C02571%09blue
map04014	Ras signaling pathway	7	1	0	1	0.413597	0.383422	1	0.1429	C00044	Guanosine-5'-triphosphate	http://www.kegg.jp/pathway/map04014+C00044%09blue
map04920	Adipocytokine signaling pathway	7	1	0	1	0.413597	0.383422	1	0.1429	C15493	9-cis-Retinoic acid	http://www.kegg.jp/pathway/map04920+C15493%09blue
map00790	Folate biosynthesis	58	5	0	5	0.42306	0.373598	1	0.0862	C00044; C00568; C04874; C06313; C21008	Guanosine-5'-triphosphate; p-Aminobenzoic acid; 7,8-Dihydroneopterin; Biopterin; 7,8-Dihydromonapterin	http://www.kegg.jp/pathway/map00790+C00044%09blue+C00568%09blue+C04874%09blue+C06313%09blue+C21008%09blue
map00020	Citrate cycle (TCA cycle)	20	2	1	1	0.437499	0.359023	1	0.1	C00042; C00158	Succinic acid; Citric acid	http://www.kegg.jp/pathway/map00020+C00042%09red+C00158%09blue
map00052	Galactose metabolism	46	4	1	3	0.439627	0.356916	1	0.087	C00029; C00085; C00118; C05400	Uridine diphosphate glucose; Fructose 6-phosphate; D-Glyceraldehyde 3-phosphate; Melibiose	http://www.kegg.jp/pathway/map00052+C00029%09blue+C00085%09blue+C00118%09red+C05400%09blue
map00920	Sulfur metabolism	33	3	3	0	0.440306	0.356245	1	0.0909	C00042; C01118; C08276	Succinic acid; O-Succinyl-L-homoserine; 3-Methylthiopropionic acid	http://www.kegg.jp/pathway/map00920+C00042%09red+C01118%09red+C08276%09red
map04960	Aldosterone-regulated sodium reabsorption	8	1	0	1	0.456676	0.340392	1	0.125	C00735	Cortisol	http://www.kegg.jp/pathway/map04960+C00735%09blue
map05111	Biofilm formation - Vibrio cholerae	8	1	0	1	0.456676	0.340392	1	0.125	C00044	Guanosine-5'-triphosphate	http://www.kegg.jp/pathway/map05111+C00044%09blue
map05143	African trypanosomiasis	8	1	0	1	0.456676	0.340392	1	0.125	C00584	Prostaglandin E2	http://www.kegg.jp/pathway/map05143+C00584%09blue
map04750	Inflammatory mediator regulation of TRP channels	35	3	0	3	0.479416	0.319288	1	0.0857	C00584; C02165; C06866	Prostaglandin E2; 12-Keto-tetrahydro-leukotriene B4; Capsaicin	http://www.kegg.jp/pathway/map04750+C00584%09blue+C02165%09blue+C06866%09blue
map04152	AMPK signaling pathway	22	2	0	2	0.487535	0.311994	1	0.0909	C00085; C00354	Fructose 6-phosphate; Fructose 1,6-bisphosphate	http://www.kegg.jp/pathway/map04152+C00085%09blue+C00354%09blue
map00402	Benzoxazinoid biosynthesis	9	1	0	1	0.496597	0.303996	1	0.1111	C12312	1,3-Dihydro-(2H)-indol-2-one	http://www.kegg.jp/pathway/map00402+C12312%09blue
map04713	Circadian entrainment	9	1	0	1	0.496597	0.303996	1	0.1111	C01598	Melatonin	http://www.kegg.jp/pathway/map04713+C01598%09blue
map04727	GABAergic synapse	9	1	1	0	0.496597	0.303996	1	0.1111	C00042	Succinic acid	http://www.kegg.jp/pathway/map04727+C00042%09red
map00121	Secondary bile acid biosynthesis	36	3	0	3	0.498486	0.302347	1	0.0833	C02528; C04483; C07880	Chenodeoxycholic acid; Deoxycholic acid; Ursodeoxycholic acid	http://www.kegg.jp/pathway/map00121+C02528%09blue+C04483%09blue+C07880%09blue
map04714	Thermogenesis	23	2	1	1	0.51149	0.291163	1	0.087	C00745; C13856	Nicotine; 2-Arachidonoylglycerol	http://www.kegg.jp/pathway/map04714+C00745%09blue+C13856%09red
map00240	Pyrimidine metabolism	65	5	1	4	0.524284	0.280433	1	0.0769	C00029; C00239; C00299; C00429; C00526	Uridine diphosphate glucose; dCMP; Uridine; Dihydrouracil; Deoxyuridine	http://www.kegg.jp/pathway/map00240+C00029%09blue+C00239%09blue+C00299%09blue+C00429%09blue+C00526%09red
map00331	Clavulanic acid biosynthesis	10	1	1	0	0.53359	0.272792	1	0.1	C00118	D-Glyceraldehyde 3-phosphate	http://www.kegg.jp/pathway/map00331+C00118%09red
map04022	cGMP-PKG signaling pathway	10	1	0	1	0.53359	0.272792	1	0.1	C00212	Adenosine	http://www.kegg.jp/pathway/map04022+C00212%09blue
map04212	Longevity regulating pathway - worm	10	1	0	1	0.53359	0.272792	1	0.1	C00712	Oleic acid	http://www.kegg.jp/pathway/map04212+C00712%09blue
map05133	Pertussis	10	1	0	1	0.53359	0.272792	1	0.1	C00253	Nicotinic acid	http://www.kegg.jp/pathway/map05133+C00253%09blue
map00965	Betalain biosynthesis	24	2	1	1	0.534698	0.271891	1	0.0833	C00082; C03758	L-Tyrosine; Dopamine	http://www.kegg.jp/pathway/map00965+C00082%09red+C03758%09blue
map00480	Glutathione metabolism	38	3	0	3	0.535529	0.271217	1	0.0789	C00750; C01879; C03740	Spermine; Pyroglutamic acid; gamma-Glutamylalanine	http://www.kegg.jp/pathway/map00480+C00750%09blue+C01879%09blue+C03740%09blue
map00230	Purine metabolism	95	7	1	6	0.552611	0.25758	1	0.0737	C00044; C00147; C00212; C00262; C00294; C00559; C05512	Guanosine-5'-triphosphate; Adenine; Adenosine; Hypoxanthine; Inosine; 2'-Deoxyadenosine; Deoxyinosine	http://www.kegg.jp/pathway/map00230+C00044%09blue+C00147%09blue+C00212%09blue+C00262%09red+C00294%09blue+C00559%09blue+C05512%09blue
map00261	Monobactam biosynthesis	39	3	1	2	0.553458	0.256915	1	0.0769	C00019; C00082; C05539	S-Adenosylmethionine; L-Tyrosine; N-Acetyl-L-2-amino-6-oxopimelate	http://www.kegg.jp/pathway/map00261+C00019%09blue+C00082%09red+C05539%09blue
map04977	Vitamin digestion and absorption	39	3	0	3	0.553458	0.256915	1	0.0769	C00473; C00534; C02477	Retinol; Pyridoxamine; alpha-Tocopherol	http://www.kegg.jp/pathway/map04977+C00473%09blue+C00534%09blue+C02477%09blue
map00830	Retinol metabolism	25	2	0	2	0.557139	0.254036	1	0.08	C00473; C15493	Retinol; 9-cis-Retinoic acid	http://www.kegg.jp/pathway/map00830+C00473%09blue+C15493%09blue
map00945	Stilbenoid, diarylheptanoid and gingerol biosynthesis	25	2	0	2	0.557139	0.254036	1	0.08	C05901; C17748	3,3',4'5-Tetrahydroxystilbene; 1-(3,4-Dihydroxyphenyl)-5-hydroxy-3-decanone	http://www.kegg.jp/pathway/map00945+C05901%09blue+C17748%09blue
map00051	Fructose and mannose metabolism	54	4	2	2	0.567224	0.246246	1	0.0741	C00118; C00392; C00644; C03979	D-Glyceraldehyde 3-phosphate; Mannitol; Mannitol 1-phosphate; 2-Dehydro-3-deoxy-L-rhamnonate	http://www.kegg.jp/pathway/map00051+C00118%09red+C00392%09red+C00644%09blue+C03979%09blue
map04540	Gap junction	11	1	0	1	0.56787	0.245751	1	0.0909	C03758	Dopamine	http://www.kegg.jp/pathway/map04540+C03758%09blue
map04625	C-type lectin receptor signaling pathway	11	1	0	1	0.56787	0.245751	1	0.0909	C00584	Prostaglandin E2	http://www.kegg.jp/pathway/map04625+C00584%09blue
map04664	Fc epsilon RI signaling pathway	11	1	0	1	0.56787	0.245751	1	0.0909	C05952	Leukotriene E4	http://www.kegg.jp/pathway/map04664+C05952%09blue
map04745	Phototransduction - fly	11	1	0	1	0.56787	0.245751	1	0.0909	C01530	Stearic acid	http://www.kegg.jp/pathway/map04745+C01530%09blue
map05231	Choline metabolism in cancer	11	1	0	1	0.56787	0.245751	1	0.0909	C00670	Glycerophosphocholine	http://www.kegg.jp/pathway/map05231+C00670%09blue
map00380	Tryptophan metabolism	83	6	1	5	0.576478	0.239217	1	0.0723	C00955; C01598; C02470; C03227; C05646; C05832	Tryptophanol; Melatonin; Xanthurenic acid; L-3-Hydroxykynurenine; 5-Hydroxyindolepyruvate; 5-Hydroxyindoleacetylglycine	http://www.kegg.jp/pathway/map00380+C00955%09blue+C01598%09blue+C02470%09red+C03227%09blue+C05646%09blue+C05832%09blue
map00930	Caprolactam degradation	26	2	1	1	0.578801	0.237471	1	0.0769	C06103; C06104	6-Hydroxyhexanoic acid; Adipic acid	http://www.kegg.jp/pathway/map00930+C06103%09red+C06104%09blue
map01062	Biosynthesis of terpenoids and steroids	98	7	4	3	0.586317	0.231867	1	0.0714	C00042; C00118; C00158; C01054; C01753; C06082; C08624	Succinic acid; D-Glyceraldehyde 3-phosphate; Citric acid; (S)-2,3-Epoxysqualene; beta-Sitosterol; (S)-Abscisic acid; Euphol	http://www.kegg.jp/pathway/map01062+C00042%09red+C00118%09red+C00158%09blue+C01054%09blue+C01753%09red+C06082%09blue+C08624%09red
map04725	Cholinergic synapse	12	1	0	1	0.599636	0.222112	1	0.0833	C01996	Acetylcholine	http://www.kegg.jp/pathway/map04725+C01996%09blue
map04911	Insulin secretion	12	1	0	1	0.599636	0.222112	1	0.0833	C01996	Acetylcholine	http://www.kegg.jp/pathway/map04911+C01996%09blue
map04921	Oxytocin signaling pathway	12	1	0	1	0.599636	0.222112	1	0.0833	C00584	Prostaglandin E2	http://www.kegg.jp/pathway/map04921+C00584%09blue
map00650	Butanoate metabolism	42	3	1	2	0.604692	0.218466	1	0.0714	C00042; C01089; C01384	Succinic acid; (R)-3-Hydroxybutyric acid; Maleic acid	http://www.kegg.jp/pathway/map00650+C00042%09red+C01089%09blue+C01384%09blue
map00250	Alanine, aspartate and glutamate metabolism	28	2	1	1	0.619763	0.207774	1	0.0714	C00042; C00158	Succinic acid; Citric acid	http://www.kegg.jp/pathway/map00250+C00042%09red+C00158%09blue
map05146	Amoebiasis	13	1	0	1	0.629072	0.2013	1	0.0769	C00584	Prostaglandin E2	http://www.kegg.jp/pathway/map05146+C00584%09blue
map04978	Mineral absorption	29	2	0	2	0.639066	0.194454	1	0.069	C00073; C00079	L-Methionine; L-Phenylalanine	http://www.kegg.jp/pathway/map04978+C00073%09blue+C00079%09blue
map01040	Biosynthesis of unsaturated fatty acids	74	5	1	4	0.641511	0.192796	1	0.0676	C00712; C01530; C03242; C08320; C16526	Oleic acid; Stearic acid; 8,11,14-Eicosatrienoic acid; Tetracosanoic acid; 11Z-Eicosenoic acid	http://www.kegg.jp/pathway/map01040+C00712%09blue+C01530%09blue+C03242%09blue+C08320%09blue+C16526%09red
map00460	Cyanoamino acid metabolism	45	3	1	2	0.651887	0.185828	1	0.0667	C00079; C00082; C05143	L-Phenylalanine; L-Tyrosine; Dhurrin	http://www.kegg.jp/pathway/map00460+C00079%09blue+C00082%09red+C05143%09blue
map04971	Gastric acid secretion	14	1	0	1	0.656348	0.182866	1	0.0714	C01996	Acetylcholine	http://www.kegg.jp/pathway/map04971+C01996%09blue
map05225	Hepatocellular carcinoma	14	1	0	1	0.656348	0.182866	1	0.0714	C06800	Aflatoxin B1	http://www.kegg.jp/pathway/map05225+C06800%09blue
map00770	Pantothenate and CoA biosynthesis	30	2	0	2	0.65759	0.182045	1	0.0667	C00429; C00750	Dihydrouracil; Spermine	http://www.kegg.jp/pathway/map00770+C00429%09blue+C00750%09blue
map00010	Glycolysis / Gluconeogenesis	31	2	1	1	0.675347	0.170473	1	0.0645	C00118; C00221	D-Glyceraldehyde 3-phosphate; Beta-D-Glucose	http://www.kegg.jp/pathway/map00010+C00118%09red+C00221%09blue
map00620	Pyruvate metabolism	31	2	1	1	0.675347	0.170473	1	0.0645	C00042; C02504	Succinic acid; 2-Isopropylmalic acid	http://www.kegg.jp/pathway/map00620+C00042%09red+C02504%09blue
map00730	Thiamine metabolism	31	2	2	0	0.675347	0.170473	1	0.0645	C00082; C00118	L-Tyrosine; D-Glyceraldehyde 3-phosphate	http://www.kegg.jp/pathway/map00730+C00082%09red+C00118%09red
map00130	Ubiquinone and other terpenoid-quinone biosynthesis	92	6	2	4	0.677281	0.169231	1	0.0652	C00082; C00544; C00811; C02477; C14151; C14153	L-Tyrosine; Homogentisate; 4-Hydroxycinnamic acid; alpha-Tocopherol; Delta-Tocopherol; Alpha-Tocotrienol	http://www.kegg.jp/pathway/map00130+C00082%09red+C00544%09red+C00811%09blue+C02477%09blue+C14151%09blue+C14153%09blue
map00120	Primary bile acid biosynthesis	47	3	0	3	0.681041	0.166827	1	0.0638	C02528; C05452; C15519	Chenodeoxycholic acid; 3a,7a-Dihydroxy-5b-cholestane; 25-Hydroxycholesterol	http://www.kegg.jp/pathway/map00120+C02528%09blue+C05452%09blue+C15519%09blue
map04071	Sphingolipid signaling pathway	15	1	0	1	0.681622	0.166456	1	0.0667	C00212	Adenosine	http://www.kegg.jp/pathway/map04071+C00212%09blue
map04972	Pancreatic secretion	15	1	0	1	0.681622	0.166456	1	0.0667	C01996	Acetylcholine	http://www.kegg.jp/pathway/map04972+C01996%09blue
map00401	Novobiocin biosynthesis	32	2	2	0	0.692348	0.159676	1	0.0625	C00082; C00254	L-Tyrosine; Prephenate	http://www.kegg.jp/pathway/map00401+C00082%09red+C00254%09red
map01051	Biosynthesis of ansamycins	32	2	0	2	0.692348	0.159676	1	0.0625	C00029; C12213	Uridine diphosphate glucose; Kanosamine 6-phosphate	http://www.kegg.jp/pathway/map01051+C00029%09blue+C12213%09blue
map05022	Pathways of neurodegeneration - multiple diseases	32	2	0	2	0.692348	0.159676	1	0.0625	C01996; C07593	Acetylcholine ; Rotenone	http://www.kegg.jp/pathway/map05022+C01996%09blue+C07593%09blue
map01066	Biosynthesis of alkaloids derived from terpenoid and polyketide	48	3	2	1	0.694923	0.158063	1	0.0625	C00042; C00118; C00158	Succinic acid; D-Glyceraldehyde 3-phosphate; Citric acid	http://www.kegg.jp/pathway/map01066+C00042%09red+C00118%09red+C00158%09blue
map00943	Isoflavonoid biosynthesis	64	4	0	4	0.70129	0.154103	1	0.0625	C00509; C07593; C09762; C14536	Naringenin; Rotenone; (2S)-Liquiritigenin; Glycitein	http://www.kegg.jp/pathway/map00943+C00509%09blue+C07593%09blue+C09762%09blue+C14536%09blue
map00190	Oxidative phosphorylation	16	1	1	0	0.705041	0.151785	1	0.0625	C00042	Succinic acid	http://www.kegg.jp/pathway/map00190+C00042%09red
map00053	Ascorbate and aldarate metabolism	50	3	0	3	0.721309	0.141879	1	0.06	C00029; C05385; C14899	Uridine diphosphate glucose; D-Glucuronic acid 1-phosphate; 3-Dehydro-L-gulonate 6-phosphate	http://www.kegg.jp/pathway/map00053+C00029%09blue+C05385%09blue+C14899%09blue
map01523	Antifolate resistance	17	1	0	1	0.726742	0.13862	1	0.0588	C00073	L-Methionine	http://www.kegg.jp/pathway/map01523+C00073%09blue
map04970	Salivary secretion	17	1	0	1	0.726742	0.13862	1	0.0588	C01996	Acetylcholine	http://www.kegg.jp/pathway/map04970+C01996%09blue
map01200	Carbon metabolism	114	7	2	5	0.741587	0.129838	1	0.0614	C00042; C00085; C00118; C00158; C00221; C00345; C00354	Succinic acid; Fructose 6-phosphate; D-Glyceraldehyde 3-phosphate; Citric acid; Beta-D-Glucose; 6-Phosphogluconic acid; Fructose 1,6-bisphosphate	http://www.kegg.jp/pathway/map01200+C00042%09red+C00085%09blue+C00118%09red+C00158%09blue+C00221%09blue+C00345%09blue+C00354%09blue
map00940	Phenylpropanoid biosynthesis	68	4	1	3	0.745727	0.12742	1	0.0588	C00079; C00082; C00811; C01494	L-Phenylalanine; L-Tyrosine; 4-Hydroxycinnamic acid; trans-Ferulic acid	http://www.kegg.jp/pathway/map00940+C00079%09blue+C00082%09red+C00811%09blue+C01494%09blue
map00311	Penicillin and cephalosporin biosynthesis	18	1	0	1	0.746848	0.126768	1	0.0556	C00916	Cephalosporin C	http://www.kegg.jp/pathway/map00311+C00916%09blue
map00984	Steroid degradation	18	1	1	0	0.746848	0.126768	1	0.0556	C01227	Dehydroepiandrosterone	http://www.kegg.jp/pathway/map00984+C01227%09red
map01055	Biosynthesis of vancomycin group antibiotics	19	1	1	0	0.765479	0.116067	1	0.0526	C00082	L-Tyrosine	http://www.kegg.jp/pathway/map01055+C00082%09red
map04723	Retrograde endocannabinoid signaling	19	1	1	0	0.765479	0.116067	1	0.0526	C13856	2-Arachidonoylglycerol	http://www.kegg.jp/pathway/map04723+C13856%09red
map00680	Methane metabolism	86	5	2	3	0.766831	0.1153	1	0.0581	C00082; C00085; C00118; C00354; C20926	L-Tyrosine; Fructose 6-phosphate; D-Glyceraldehyde 3-phosphate; Fructose 1,6-bisphosphate; gamma-Glutamyltyramine	http://www.kegg.jp/pathway/map00680+C00082%09red+C00085%09blue+C00118%09red+C00354%09blue+C20926%09blue
map00622	Xylene degradation	38	2	0	2	0.779443	0.108215	1	0.0526	C06577; C07215	4-Isopropylbenzaldehyde; 2-Methylbenzoic acid	http://www.kegg.jp/pathway/map00622+C06577%09blue+C07215%09blue
map00740	Riboflavin metabolism	20	1	0	1	0.782741	0.106382	1	0.05	C00044	Guanosine-5'-triphosphate	http://www.kegg.jp/pathway/map00740+C00044%09blue
map00040	Pentose and glucuronate interconversions	56	3	0	3	0.789828	0.102467	1	0.0536	C00029; C05385; C14899	Uridine diphosphate glucose; D-Glucuronic acid 1-phosphate; 3-Dehydro-L-gulonate 6-phosphate	http://www.kegg.jp/pathway/map00040+C00029%09blue+C05385%09blue+C14899%09blue
map00950	Isoquinoline alkaloid biosynthesis	122	7	2	5	0.801886	0.0958873	1	0.0574	C00082; C00811; C03758; C05176; C05178; C05220; C16702	L-Tyrosine; 4-Hydroxycinnamic acid; Dopamine; (S)-N-Methylcoclaurine; (R)-Reticuline; Salutaridinol; 4'-O-Methylnorbelladine	http://www.kegg.jp/pathway/map00950+C00082%09red+C00811%09blue+C03758%09blue+C05176%09blue+C05178%09blue+C05220%09red+C16702%09blue
map00061	Fatty acid biosynthesis	58	3	0	3	0.809326	0.0918764	1	0.0517	C00712; C01530; C06424	Oleic acid; Stearic acid; Myristic acid	http://www.kegg.jp/pathway/map00061+C00712%09blue+C01530%09blue+C06424%09blue
map00232	Caffeine metabolism	22	1	0	1	0.813554	0.0896136	1	0.0455	C13747	Paraxanthine	http://www.kegg.jp/pathway/map00232+C13747%09blue
map01240	Biosynthesis of cofactors	324	20	5	15	0.824566	0.0837746	1	0.0617	C00019; C00029; C00044; C00073; C00082; C00118; C00158; C00253; C00254; C00473; C00544; C00568; C00750; C01909; C02477; C03227; C04874; C06313; C14151; C20926	S-Adenosylmethionine; Uridine diphosphate glucose; Guanosine-5'-triphosphate; L-Methionine; L-Tyrosine; D-Glyceraldehyde 3-phosphate; Citric acid; Nicotinic acid; Prephenate; Retinol; Homogentisate; p-Aminobenzoic acid; Spermine; Dethiobiotin; alpha-Tocopherol; L-3-Hydroxykynurenine; 7,8-Dihydroneopterin; Biopterin; Delta-Tocopherol; gamma-Glutamyltyramine	http://www.kegg.jp/pathway/map01240+C00019%09blue+C00029%09blue+C00044%09blue+C00073%09blue+C00082%09red+C00118%09red+C00158%09blue+C00253%09blue+C00254%09red+C00473%09blue+C00544%09red+C00568%09blue+C00750%09blue+C01909%09red+C02477%09blue+C03227%09blue+C04874%09blue+C06313%09blue+C14151%09blue+C20926%09blue
map00966	Glucosinolate biosynthesis	77	4	1	3	0.827033	0.0824771	1	0.0519	C00073; C00079; C00082; C17235	L-Methionine; L-Phenylalanine; L-Tyrosine; L-Homophenylalanine	http://www.kegg.jp/pathway/map00966+C00073%09blue+C00079%09blue+C00082%09red+C17235%09blue
map00290	Valine, leucine and isoleucine biosynthesis	23	1	0	1	0.827284	0.0823453	1	0.0435	C02504	2-Isopropylmalic acid	http://www.kegg.jp/pathway/map00290+C02504%09blue
map00791	Atrazine degradation	23	1	0	1	0.827284	0.0823453	1	0.0435	C06559	Deethylatrazine	http://www.kegg.jp/pathway/map00791+C06559%09blue
map01053	Biosynthesis of siderophore group nonribosomal peptides	24	1	0	1	0.840005	0.075718	1	0.0417	C00158	Citric acid	http://www.kegg.jp/pathway/map01053+C00158%09blue
map01502	Vancomycin resistance	24	1	0	1	0.840005	0.075718	1	0.0417	C00993	D-Alanyl-D-alanine	http://www.kegg.jp/pathway/map01502+C00993%09blue
map00720	Carbon fixation pathways in prokaryotes	44	2	1	1	0.844173	0.0735684	1	0.0455	C00042; C00158	Succinic acid; Citric acid	http://www.kegg.jp/pathway/map00720+C00042%09red+C00158%09blue
map00565	Ether lipid metabolism	25	1	0	1	0.851791	0.0696668	1	0.04	C00670	Glycerophosphocholine	http://www.kegg.jp/pathway/map00565+C00670%09blue
map00600	Sphingolipid metabolism	25	1	0	1	0.851791	0.0696668	1	0.04	C01747	Galactosylsphingosine	http://www.kegg.jp/pathway/map00600+C01747%09blue
map00550	Peptidoglycan biosynthesis	26	1	0	1	0.862711	0.0641347	1	0.0385	C00993	D-Alanyl-D-alanine	http://www.kegg.jp/pathway/map00550+C00993%09blue
map00254	Aflatoxin biosynthesis	27	1	0	1	0.872828	0.0590715	1	0.037	C06800	Aflatoxin B1	http://www.kegg.jp/pathway/map00254+C06800%09blue
map04973	Carbohydrate digestion and absorption	27	1	0	1	0.872828	0.0590715	1	0.037	C01835	Maltotriose	http://www.kegg.jp/pathway/map04973+C01835%09blue
map00780	Biotin metabolism	28	1	1	0	0.882201	0.0544327	1	0.0357	C01909	Dethiobiotin	http://www.kegg.jp/pathway/map00780+C01909%09red
map00905	Brassinosteroid biosynthesis	29	1	0	1	0.890884	0.0501789	1	0.0345	C15793	2-Deoxycastasterone	http://www.kegg.jp/pathway/map00905+C15793%09blue
map04216	Ferroptosis	29	1	0	1	0.890884	0.0501789	1	0.0345	C02477	alpha-Tocopherol	http://www.kegg.jp/pathway/map04216+C02477%09blue
map00260	Glycine, serine and threonine metabolism	50	2	0	2	0.891191	0.050029	1	0.04	C06231; C06442	Ectoine; 4-Acetamido-2-aminobutanoic acid	http://www.kegg.jp/pathway/map00260+C06231%09blue+C06442%09blue
map00564	Glycerophospholipid metabolism	52	2	0	2	0.903684	0.0439835	1	0.0385	C00670; C01996	Glycerophosphocholine; Acetylcholine	http://www.kegg.jp/pathway/map00564+C00670%09blue+C01996%09blue
map00520	Amino sugar and nucleotide sugar metabolism	108	5	0	5	0.906644	0.0425634	1	0.0463	C00029; C00140; C00645; C01674; C05385	Uridine diphosphate glucose; N-Acetyl-D-glucosamine; N-Acetylmannosamine; Chitobiose; D-Glucuronic acid 1-phosphate	http://www.kegg.jp/pathway/map00520+C00029%09blue+C00140%09blue+C00645%09blue+C01674%09blue+C05385%09blue
map02020	Two-component system	53	2	1	1	0.909416	0.0412374	1	0.0377	C00042; C00158	Succinic acid; Citric acid	http://www.kegg.jp/pathway/map02020+C00042%09red+C00158%09blue
map00332	Carbapenem biosynthesis	32	1	0	1	0.913286	0.0393934	1	0.0312	C17366	(2S,5S)-trans-Carboxymethylproline	http://www.kegg.jp/pathway/map00332+C17366%09blue
map00403	Indole diterpene alkaloid biosynthesis	33	1	0	1	0.919682	0.0363625	1	0.0303	C13782	Paxilline	http://www.kegg.jp/pathway/map00403+C13782%09blue
map01210	2-Oxocarboxylic acid metabolism	134	6	1	5	0.935704	0.0288613	1	0.0448	C00073; C00079; C00082; C00158; C02504; C17235	L-Methionine; L-Phenylalanine; L-Tyrosine; Citric acid; 2-Isopropylmalic acid; L-Homophenylalanine	http://www.kegg.jp/pathway/map01210+C00073%09blue+C00079%09blue+C00082%09red+C00158%09blue+C02504%09blue+C17235%09blue
map00524	Neomycin, kanamycin and gentamicin biosynthesis	81	3	0	3	0.943314	0.0253437	1	0.037	C00029; C01759; C21258	Uridine diphosphate glucose; Ribostamycin; 4'-Oxonebramine	http://www.kegg.jp/pathway/map00524+C00029%09blue+C01759%09blue+C21258%09blue
map00561	Glycerolipid metabolism	38	1	0	1	0.945255	0.0244511	1	0.0263	C00029	Uridine diphosphate glucose	http://www.kegg.jp/pathway/map00561+C00029%09blue
map00630	Glyoxylate and dicarboxylate metabolism	62	2	1	1	0.948386	0.0230148	1	0.0323	C00042; C00158	Succinic acid; Citric acid	http://www.kegg.jp/pathway/map00630+C00042%09red+C00158%09blue
map00627	Aminobenzoate degradation	86	3	1	2	0.957246	0.0189766	1	0.0349	C00568; C01424; C14604	p-Aminobenzoic acid; Gallic acid; Aminohydroquinone	http://www.kegg.jp/pathway/map00627+C00568%09blue+C01424%09red+C14604%09blue
map00982	Drug metabolism - cytochrome P450	87	3	1	2	0.959617	0.0179021	1	0.0345	C06868; C07493; C07572	Carbamazepine; 10-Hydroxycarbazepine; Citalopram	http://www.kegg.jp/pathway/map00982+C06868%09blue+C07493%09red+C07572%09blue
map00900	Terpenoid backbone biosynthesis	45	1	1	0	0.968007	0.0141214	1	0.0222	C00118	D-Glyceraldehyde 3-phosphate	http://www.kegg.jp/pathway/map00900+C00118%09red
map00562	Inositol phosphate metabolism	47	1	1	0	0.972562	0.0120825	1	0.0213	C00118	D-Glyceraldehyde 3-phosphate	http://www.kegg.jp/pathway/map00562+C00118%09red
map00623	Toluene degradation	47	1	0	1	0.972562	0.0120825	1	0.0213	C01467	m-Cresol	http://www.kegg.jp/pathway/map00623+C01467%09blue
map00404	Staurosporine biosynthesis	48	1	0	1	0.974591	0.0111775	1	0.0208	C00135	L-Histidine	http://www.kegg.jp/pathway/map00404+C00135%09blue
map00640	Propanoate metabolism	48	1	1	0	0.974591	0.0111775	1	0.0208	C00042	Succinic acid	http://www.kegg.jp/pathway/map00640+C00042%09red
map00999	Biosynthesis of various secondary metabolites - part 1	49	1	0	1	0.97647	0.010341	1	0.0204	C07578	Cannabidiol	http://www.kegg.jp/pathway/map00999+C07578%09blue
map00071	Fatty acid degradation	50	1	0	1	0.978211	0.0095676	1	0.02	C00823	1-Hexadecanol	http://www.kegg.jp/pathway/map00071+C00823%09blue
map00944	Flavone and flavonol biosynthesis	51	1	0	1	0.979823	0.00885255	1	0.0196	C10098	Kaempferide	http://www.kegg.jp/pathway/map00944+C10098%09blue
map02024	Quorum sensing	55	1	0	1	0.985165	0.00649114	1	0.0182	C11837	N-Butyryl-L-homoserine lactone	http://www.kegg.jp/pathway/map02024+C11837%09blue
map00997	Biosynthesis of various secondary metabolites - part 3	56	1	0	1	0.986263	0.00600721	1	0.0179	C00158	Citric acid	http://www.kegg.jp/pathway/map00997+C00158%09blue
map00626	Naphthalene degradation	60	1	0	1	0.989903	0.00440748	1	0.0167	C00628	Gentisic acid	http://www.kegg.jp/pathway/map00626+C00628%09blue
map00541	O-Antigen nucleotide sugar biosynthesis	87	2	0	2	0.989948	0.00438761	1	0.023	C00029; C00645	Uridine diphosphate glucose; N-Acetylmannosamine	http://www.kegg.jp/pathway/map00541+C00029%09blue+C00645%09blue
map00909	Sesquiterpenoid and triterpenoid biosynthesis	88	2	1	1	0.990601	0.00410118	1	0.0227	C01054; C09382	(S)-2,3-Epoxysqualene; Costunolide	http://www.kegg.jp/pathway/map00909+C01054%09blue+C09382%09red
map01059	Biosynthesis of enediyne antibiotics	63	1	1	0	0.991985	0.00349472	1	0.0159	C00082	L-Tyrosine	http://www.kegg.jp/pathway/map01059+C00082%09red
map00980	Metabolism of xenobiotics by cytochrome P450	121	3	0	3	0.994765	0.00227947	1	0.0248	C00745; C06800; C19569	Nicotine; Aflatoxin B1; 3-Succinoylpyridine	http://www.kegg.jp/pathway/map00980+C00745%09blue+C06800%09blue+C19569%09blue
map00901	Indole alkaloid biosynthesis	70	1	0	1	0.995327	0.00203422	1	0.0143	C04290	4-(3-Methylbut-2-enyl)-L-tryptophan	http://www.kegg.jp/pathway/map00901+C04290%09blue
map05204	Chemical carcinogenesis	99	2	0	2	0.995542	0.00194027	1	0.0202	C06800; C19569	Aflatoxin B1; 3-Succinoylpyridine	http://www.kegg.jp/pathway/map05204+C06800%09blue+C19569%09blue
map00362	Benzoate degradation	72	1	0	1	0.995995	0.00174287	1	0.0139	C00628	Gentisic acid	http://www.kegg.jp/pathway/map00362+C00628%09blue
map00522	Biosynthesis of 12-, 14- and 16-membered macrolides	79	1	0	1	0.997667	0.00101451	1	0.0127	C11962	5-Oxoavermectin ''1b'' aglycone	http://www.kegg.jp/pathway/map00522+C11962%09blue
map00361	Chlorocyclohexane and chlorobenzene degradation	83	1	1	0	0.998287	0.000744586	1	0.012	C00042	Succinic acid	http://www.kegg.jp/pathway/map00361+C00042%09red
map00906	Carotenoid biosynthesis	115	2	0	2	0.998523	0.000641785	1	0.0174	C06082; C13454	(S)-Abscisic acid; Xanthoxic acid	http://www.kegg.jp/pathway/map00906+C06082%09blue+C13454%09blue
map00904	Diterpenoid biosynthesis	122	2	0	2	0.999095	0.000393205	1	0.0164	C06094; C09094	Gibberellin A53; Geranylgeraniol	http://www.kegg.jp/pathway/map00904+C06094%09blue+C09094%09blue
map01220	Degradation of aromatic compounds	263	7	2	5	0.999766	0.000101501	1	0.0266	C00042; C00811; C01467; C06103; C06104; C06577; C07215	Succinic acid; 4-Hydroxycinnamic acid; m-Cresol; 6-Hydroxyhexanoic acid; Adipic acid; 4-Isopropylbenzaldehyde; 2-Methylbenzoic acid	http://www.kegg.jp/pathway/map01220+C00042%09red+C00811%09blue+C01467%09blue+C06103%09red+C06104%09blue+C06577%09blue+C07215%09blue
map01120	Microbial metabolism in diverse environments	998	34	6	28	1	2.09636e-09	1	0.0341	C00042; C00085; C00118; C00158; C00221; C00253; C00345; C00354; C00534; C00544; C00568; C00628; C01227; C01384; C01424; C01467; C03752; C03979; C04604; C05593; C05852; C06103; C06104; C06231; C06442; C06559; C06577; C07215; C13747; C14604; C14899; C16138; C19569; C20279	Succinic acid; Fructose 6-phosphate; D-Glyceraldehyde 3-phosphate; Citric acid; Beta-D-Glucose; Nicotinic acid; 6-Phosphogluconic acid; Fructose 1,6-bisphosphate; Pyridoxamine; Homogentisate; p-Aminobenzoic acid; Gentisic acid; Dehydroepiandrosterone; Maleic acid; Gallic acid; m-Cresol; 2-Amino-2-deoxy-D-gluconate; 2-Dehydro-3-deoxy-L-rhamnonate; 3-Hydroxy-2-methylpyridine-4,5-dicarboxylate; 3-Hy…	http://www.kegg.jp/pathway/map01120+C00042%09red+C00085%09blue+C00118%09red+C00158%09blue+C00221%09blue+C00253%09blue+C00345%09blue+C00354%09blue+C00534%09blue+C00544%09red+C00568%09blue+C00628%09blue+C01227%09red+C01384%09blue+C01424%09red+C01467%09blue+C03752%09blue+C03979%09blue+C04604%09blue+C05593%09blue+C05852%09blue+C06103%09red+C06104%09blue+C06231%09blue+C06442%09blue+C06559%09blue+C0657…
map01100	Metabolic pathways	2827	149	20	129	1	1.13165e-09	1	0.0527	C00019; C00029; C00042; C00044; C00073; C00079; C00082; C00085; C00118; C00135; C00140; C00147; C00158; C00185; C00212; C00221; C00239; C00253; C00254; C00262; C00294; C00299; C00345; C00354; C00386; C00392; C00429; C00439; C00449; C00473; C00509; C00526; C00534; C00544; C00559; C00568; C00584; C00628; C00644; C00645; C00735; C00750; C00811; C00826; C00884; C00916; C00993; C01054; C01089; C01118;…	S-Adenosylmethionine; Uridine diphosphate glucose; Succinic acid; Guanosine-5'-triphosphate; L-Methionine; L-Phenylalanine; L-Tyrosine; Fructose 6-phosphate; D-Glyceraldehyde 3-phosphate; L-Histidine; N-Acetyl-D-glucosamine; Adenine; Citric acid; Cellobiose; Adenosine; Beta-D-Glucose; dCMP; Nicotinic acid; Prephenate; Hypoxanthine; Inosine; Uridine; 6-Phosphogluconic acid; Fructose 1,6-bisphospha…	http://www.kegg.jp/pathway/map01100+C00019%09blue+C00029%09blue+C00042%09red+C00044%09blue+C00073%09blue+C00079%09blue+C00082%09red+C00085%09blue+C00118%09red+C00135%09blue+C00140%09blue+C00147%09blue+C00158%09blue+C00185%09red+C00212%09blue+C00221%09blue+C00239%09blue+C00253%09blue+C00254%09red+C00262%09red+C00294%09blue+C00299%09blue+C00345%09blue+C00354%09blue+C00386%09red+C00392%09red+C00429%…
map01110	Biosynthesis of secondary metabolites	2072	79	10	69	1	2.89298e-16	1	0.0381	C00019; C00029; C00042; C00044; C00073; C00079; C00082; C00085; C00118; C00135; C00158; C00221; C00253; C00254; C00345; C00354; C00449; C00509; C00745; C00811; C00826; C00916; C01054; C01118; C01164; C01494; C01604; C01694; C01753; C01759; C02477; C02504; C03758; C04083; C04290; C05143; C05176; C05178; C05220; C05539; C05901; C06082; C06094; C06176; C06180; C06182; C06562; C06800; C06866; C07578;…	S-Adenosylmethionine; Uridine diphosphate glucose; Succinic acid; Guanosine-5'-triphosphate; L-Methionine; L-Phenylalanine; L-Tyrosine; Fructose 6-phosphate; D-Glyceraldehyde 3-phosphate; L-Histidine; Citric acid; Beta-D-Glucose; Nicotinic acid; Prephenate; 6-Phosphogluconic acid; Fructose 1,6-bisphosphate; Saccharopine; Naringenin; Nicotine; 4-Hydroxycinnamic acid; L-Arogenate; Cephalosporin C; …	http://www.kegg.jp/pathway/map01110+C00019%09blue+C00029%09blue+C00042%09red+C00044%09blue+C00073%09blue+C00079%09blue+C00082%09red+C00085%09blue+C00118%09red+C00135%09blue+C00158%09blue+C00221%09blue+C00253%09blue+C00254%09red+C00345%09blue+C00354%09blue+C00449%09blue+C00509%09blue+C00745%09blue+C00811%09blue+C00826%09blue+C00916%09blue+C01054%09blue+C01118%09red+C01164%09blue+C01494%09blue+C016…

## Sheet: growth stage
pathway_id	pathway_name	Total	Hits	Up_hits	Down_hits	Pvalue	#NAME?	FDR	Impact	compounds	Compound_name	links
map04080	Neuroactive ligand-receptor interaction	52	11	9	2	0.000319184	3.49596	0.122175	0.2115	C00049; C00245; C00334; C00388; C00398; C00483; C00547; C00735; C02165; C12270; C13856	L-Aspartic acid; Taurine; gamma-Aminobutyric acid; Histamine; Tryptamine; Tyramine; Norepinephrine; Cortisol; 12-Keto-tetrahydro-leukotriene B4; N-Acetylaspartylglutamic acid; 2-Arachidonoylglycerol	http://www.kegg.jp/pathway/map04080+C00049%09red+C00245%09red+C00334%09red+C00388%09red+C00398%09red+C00483%09blue+C00547%09red+C00735%09red+C02165%09red+C12270%09red+C13856%09blue
map07034	Eicosanoids	7	4	4	0	0.000471851	3.3262	0.122175	0.5714	C00219; C00427; C02165; C05956	Arachidonic acid; Prostaglandin H2; 12-Keto-tetrahydro-leukotriene B4; Prostaglandin G2	http://www.kegg.jp/pathway/map07034+C00219%09red+C00427%09red+C02165%09red+C05956%09red
map00981	Insect hormone biosynthesis	25	7	6	1	0.000677493	3.1691	0.122175	0.28	C01164; C02513; C02633; C16497; C16505; C16507; C16509	7-Dehydrocholesterol; 3-Dehydroecdysone; 20-Hydroxyecdysone; 3-Dehydro-2-deoxyecdysone; (10S)-Juvenile hormone III diol; (10S)-Juvenile hormone III diol phosphate; 14alpha-Hydroxy-5beta-cholest-7-ene-3,6-dione	http://www.kegg.jp/pathway/map00981+C01164%09red+C02513%09red+C02633%09red+C16497%09blue+C16505%09red+C16507%09red+C16509%09red
map01060	Biosynthesis of plant secondary metabolites	141	18	12	6	0.00316996	2.49895	0.428737	0.1277	C00029; C00049; C00073; C00077; C00079; C00144; C00253; C00311; C00371; C00398; C00450; C00483; C01530; C01672; C02477; C03765; C06866; C08902	Uridine diphosphate glucose; L-Aspartic acid; L-Methionine; Ornithine; L-Phenylalanine; GMP; Nicotinic acid; Isocitric acid; Cis-zeatin; Tryptamine; (S)-2,3,4,5-tetrahydropyridine-2-carboxylate; Tyramine; Stearic acid; Cadaverine; alpha-Tocopherol; 4-Hydroxyphenylacetaldehyde; Capsaicin; Hecogenin	http://www.kegg.jp/pathway/map01060+C00029%09red+C00049%09red+C00073%09blue+C00077%09red+C00079%09red+C00144%09red+C00253%09red+C00311%09blue+C00371%09red+C00398%09red+C00450%09blue+C00483%09blue+C01530%09red+C01672%09blue+C02477%09red+C03765%09blue+C06866%09red+C08902%09red
map00590	Arachidonic acid metabolism	75	11	10	1	0.00699673	2.1551	0.697204	0.1467	C00219; C00427; C02165; C05950; C05954; C05956; C05962; C14732; C14773; C14794; C14795	Arachidonic acid; Prostaglandin H2; 12-Keto-tetrahydro-leukotriene B4; 20-Carboxy-leukotriene B4; Prostaglandin B2; Prostaglandin G2; 6-Ketoprostaglandin E1; 5-KETE; 8,9-DiHETrE; 2,3-Dinor-8-iso prostaglandin F2alpha; 2,3-Dinor-8-iso prostaglandin F1alpha	http://www.kegg.jp/pathway/map00590+C00219%09red+C00427%09red+C02165%09red+C05950%09red+C05954%09red+C05956%09red+C05962%09red+C14732%09blue+C14773%09red+C14794%09red+C14795%09red
map01064	Biosynthesis of alkaloids derived from ornithine, lysine and nicotinic acid	67	10	7	3	0.00878653	2.05618	0.697204	0.1493	C00049; C00077; C00079; C00253; C00311; C00450; C01672; C03882; C06176; C06182	L-Aspartic acid; Ornithine; L-Phenylalanine; Nicotinic acid; Isocitric acid; (S)-2,3,4,5-tetrahydropyridine-2-carboxylate; Cadaverine; Piperine; Senecionine; Pelletierine	http://www.kegg.jp/pathway/map01064+C00049%09red+C00077%09red+C00079%09red+C00253%09red+C00311%09blue+C00450%09blue+C01672%09blue+C03882%09red+C06176%09red+C06182%09red
map00140	Steroid hormone biosynthesis	99	13	13	0	0.00902112	2.04474	0.697204	0.1313	C00410; C00735; C01124; C01953; C04555; C05284; C05285; C05299; C05300; C05302; C05473; C05490; C18043	Progesterone; Cortisol; 18-Hydroxycorticosterone; Pregnenolone; Dehydroepiandrosterone sulfate; 11b-Hydroxyandrost-4-ene-3,17-dione; Adrenosterone; 2-Methoxyestrone; 16alpha-Hydroxyestrone; 2-Methoxyestradiol; 11b,21-Dihydroxy-3,20-oxo-5b-pregnan-18-al; 11-Dehydrocorticosterone; Cholesterol sulfate	http://www.kegg.jp/pathway/map00140+C00410%09red+C00735%09red+C01124%09red+C01953%09red+C04555%09red+C05284%09red+C05285%09red+C05299%09red+C05300%09red+C05302%09red+C05473%09red+C05490%09red+C18043%09red
map00410	beta-Alanine metabolism	32	6	2	4	0.0136546	1.86472	0.923392	0.1875	C00049; C00106; C00334; C00386; C00429; C05341	L-Aspartic acid; Uracil; gamma-Aminobutyric acid; Carnosine; Dihydrouracil; beta-Alanyl-L-lysine	http://www.kegg.jp/pathway/map00410+C00049%09red+C00106%09blue+C00334%09red+C00386%09blue+C00429%09blue+C05341%09blue
map07225	Glucocorticoid and mineralocorticoid receptor agonists/antagonists	4	2	2	0	0.0219482	1.6586	1	0.5	C00410; C00735	Progesterone; Cortisol	http://www.kegg.jp/pathway/map07225+C00410%09red+C00735%09red
map00960	Tropane, piperidine and pyridine alkaloid biosynthesis	68	9	7	2	0.0262507	1.58086	1	0.1324	C00079; C00253; C00450; C01479; C01672; C03882; C06176; C06182; C10858	L-Phenylalanine; Nicotinic acid; (S)-2,3,4,5-tetrahydropyridine-2-carboxylate; Phenyllactic acid; Cadaverine; Piperine; Senecionine; Pelletierine; Ecgonine	http://www.kegg.jp/pathway/map00960+C00079%09red+C00253%09red+C00450%09blue+C01479%09red+C01672%09blue+C03882%09red+C06176%09red+C06182%09red+C10858%09red
map04974	Protein digestion and absorption	47	7	4	3	0.0267887	1.57205	1	0.1489	C00049; C00073; C00079; C00388; C00483; C01672; C16138	L-Aspartic acid; L-Methionine; L-Phenylalanine; Histamine; Tyramine; Cadaverine; L-Pyrrolysine	http://www.kegg.jp/pathway/map04974+C00049%09red+C00073%09blue+C00079%09red+C00388%09red+C00483%09blue+C01672%09blue+C16138%09red
map05230	Central carbon metabolism in cancer	37	6	3	3	0.0268844	1.5705	1	0.1622	C00049; C00073; C00079; C00085; C00092; C00311	L-Aspartic acid; L-Methionine; L-Phenylalanine; Fructose 6-phosphate; Glucose 6-phosphate; Isocitric acid	http://www.kegg.jp/pathway/map05230+C00049%09red+C00073%09blue+C00079%09red+C00085%09red+C00092%09blue+C00311%09blue
map01061	Biosynthesis of phenylpropanoids	103	12	8	4	0.0283174	1.54795	1	0.1165	C00079; C00156; C00311; C00509; C00811; C00814; C01494; C01617; C03582; C05610; C06562; C10208	L-Phenylalanine; 4-Hydroxybenzoic acid; Isocitric acid; Naringenin; 4-Hydroxycinnamic acid; Biochanin A; trans-Ferulic acid; Taxifolin; Resveratrol; Sinapoyl aldehyde; Catechin; Daidzein	http://www.kegg.jp/pathway/map01061+C00079%09red+C00156%09red+C00311%09blue+C00509%09red+C00811%09red+C00814%09blue+C01494%09red+C01617%09blue+C03582%09blue+C05610%09red+C06562%09red+C10208%09red
map04723	Retrograde endocannabinoid signaling	19	4	3	1	0.0285426	1.54451	1	0.2105	C00219; C00334; C00427; C13856	Arachidonic acid; gamma-Aminobutyric acid; Prostaglandin H2; 2-Arachidonoylglycerol	http://www.kegg.jp/pathway/map04723+C00219%09red+C00334%09red+C00427%09red+C13856%09blue
map00591	Linoleic acid metabolism	28	5	3	2	0.0289181	1.53883	1	0.1786	C00219; C03242; C04717; C14836; C14837	Arachidonic acid; 8,11,14-Eicosatrienoic acid; 13-L-Hydroperoxylinoleic acid; 9,10-12,13-Diepoxyoctadecanoate; 9,10-Dihydroxy-12,13-epoxyoctadecanoate	http://www.kegg.jp/pathway/map00591+C00219%09red+C03242%09red+C04717%09blue+C14836%09blue+C14837%09red
map04721	Synaptic vesicle cycle	12	3	3	0	0.0359332	1.4445	1	0.25	C00334; C00388; C00547	gamma-Aminobutyric acid; Histamine; Norepinephrine	http://www.kegg.jp/pathway/map04721+C00334%09red+C00388%09red+C00547%09red
map04927	Cortisol synthesis and secretion	12	3	3	0	0.0359332	1.4445	1	0.25	C00410; C00735; C01953	Progesterone; Cortisol; Pregnenolone	http://www.kegg.jp/pathway/map04927+C00410%09red+C00735%09red+C01953%09red
map04934	Cushing syndrome	13	3	3	0	0.0445805	1.35085	1	0.2308	C00410; C00735; C01953	Progesterone; Cortisol; Pregnenolone	http://www.kegg.jp/pathway/map04934+C00410%09red+C00735%09red+C01953%09red
map04925	Aldosterone synthesis and secretion	22	4	4	0	0.0464386	1.33312	1	0.1818	C00219; C00410; C01124; C01953	Arachidonic acid; Progesterone; 18-Hydroxycorticosterone; Pregnenolone	http://www.kegg.jp/pathway/map04925+C00219%09red+C00410%09red+C01124%09red+C01953%09red
map04726	Serotonergic synapse	42	6	6	0	0.0466546	1.33111	1	0.1429	C00219; C00427; C02165; C05954; C05956; C14773	Arachidonic acid; Prostaglandin H2; 12-Keto-tetrahydro-leukotriene B4; Prostaglandin B2; Prostaglandin G2; 8,9-DiHETrE	http://www.kegg.jp/pathway/map04726+C00219%09red+C00427%09red+C02165%09red+C05954%09red+C05956%09red+C14773%09red
map02010	ABC transporters	137	14	10	4	0.0499441	1.30152	1	0.1022	C00049; C00077; C00079; C00159; C00185; C00245; C00387; C00392; C01157; C01606; C01674; C03619; C05349; C05512	L-Aspartic acid; Ornithine; L-Phenylalanine; D-Mannose; Cellobiose; Taurine; Guanosine; Mannitol; 4-Hydroxyproline; Phthalic acid; Chitobiose; Methyl beta-D-galactoside; Ciprofloxacin; Deoxyinosine	http://www.kegg.jp/pathway/map02010+C00049%09red+C00077%09red+C00079%09red+C00159%09blue+C00185%09blue+C00245%09red+C00387%09red+C00392%09blue+C01157%09blue+C01606%09red+C01674%09red+C03619%09red+C05349%09red+C05512%09red
map00710	Carbon fixation in photosynthetic organisms	23	4	4	0	0.0535164	1.27151	1	0.1739	C00049; C00085; C02076; C05382	L-Aspartic acid; Fructose 6-phosphate; Sedoheptulose; Sedoheptulose 7-phosphate	http://www.kegg.jp/pathway/map00710+C00049%09red+C00085%09red+C02076%09red+C05382%09red
map04611	Platelet activation	14	3	3	0	0.0541579	1.26634	1	0.2143	C00219; C00427; C05956	Arachidonic acid; Prostaglandin H2; Prostaglandin G2	http://www.kegg.jp/pathway/map04611+C00219%09red+C00427%09red+C05956%09red
map00330	Arginine and proline metabolism	78	9	7	2	0.0561815	1.25041	1	0.1154	C00077; C00334; C01157; C02946; C03296; C03415; C04498; C05939; C10497	Ornithine; gamma-Aminobutyric acid; 4-Hydroxyproline; 4-Acetamidobutanoic acid; N2-Succinyl-L-arginine; N2-Succinyl-L-ornithine; 4-Hydroxycinnamoylagmatine; Linatine; Subaphylline	http://www.kegg.jp/pathway/map00330+C00077%09red+C00334%09red+C01157%09blue+C02946%09blue+C03296%09red+C03415%09red+C04498%09red+C05939%09red+C10497%09red
map00350	Tyrosine metabolism	78	9	6	3	0.0561815	1.25041	1	0.1154	C00483; C00547; C00628; C00811; C00822; C03765; C05588; C05589; C05593	Tyramine; Norepinephrine; Gentisic acid; 4-Hydroxycinnamic acid; Dopaquinone; 4-Hydroxyphenylacetaldehyde; Metanephrine; Normetanephrine; 3-Hydroxyphenylacetic acid	http://www.kegg.jp/pathway/map00350+C00483%09blue+C00547%09red+C00628%09red+C00811%09red+C00822%09blue+C03765%09blue+C05588%09red+C05589%09red+C05593%09red
map02060	Phosphotransferase system (PTS)	57	7	3	4	0.0660785	1.17994	1	0.1228	C00092; C00159; C00185; C00392; C00644; C01674; C11544	Glucose 6-phosphate; D-Mannose; Cellobiose; Mannitol; Mannitol 1-phosphate; Chitobiose; 2-O-(alpha-D-Mannosyl)-D-glycerate	http://www.kegg.jp/pathway/map02060+C00092%09blue+C00159%09blue+C00185%09blue+C00392%09blue+C00644%09red+C01674%09red+C11544%09red
map00300	Lysine biosynthesis	35	5	5	0	0.0668202	1.17509	1	0.1429	C00049; C00956; C05539; C16138; C20258	L-Aspartic acid; Aminoadipic acid; N-Acetyl-L-2-amino-6-oxopimelate; L-Pyrrolysine; (2S,4S)-4-Hydroxy-2,3,4,5-tetrahydrodipicolinate	http://www.kegg.jp/pathway/map00300+C00049%09red+C00956%09red+C05539%09red+C16138%09red+C20258%09red
map01063	Biosynthesis of alkaloids derived from shikimate pathway	143	14	11	3	0.0668537	1.17487	1	0.0979	C00079; C00311; C00398; C00483; C02105; C03765; C05178; C06332; C06526; C06527; C06538; C06866; C09541; C16702	L-Phenylalanine; Isocitric acid; Tryptamine; Tyramine; (S)-Reticuline; 4-Hydroxyphenylacetaldehyde; (R)-Reticuline; N-Acetylanthranilate; Quinine; Quinidine; Harmine; Capsaicin; Pentaporphyrin I; 4'-O-Methylnorbelladine	http://www.kegg.jp/pathway/map01063+C00079%09red+C00311%09blue+C00398%09red+C00483%09blue+C02105%09red+C03765%09blue+C05178%09red+C06332%09red+C06526%09red+C06527%09red+C06538%09red+C06866%09red+C09541%09red+C16702%09red
map00500	Starch and sucrose metabolism	37	5	3	2	0.0810933	1.09102	1	0.1351	C00029; C00085; C00092; C00185; C00252	Uridine diphosphate glucose; Fructose 6-phosphate; Glucose 6-phosphate; Cellobiose; Isomaltose	http://www.kegg.jp/pathway/map00500+C00029%09red+C00085%09red+C00092%09blue+C00185%09blue+C00252%09red
map01523	Antifolate resistance	17	3	2	1	0.0880784	1.05513	1	0.1765	C00073; C00144; C00364	L-Methionine; GMP; dTMP	http://www.kegg.jp/pathway/map01523+C00073%09blue+C00144%09red+C00364%09red
map00240	Pyrimidine metabolism	65	7	5	2	0.114224	0.942243	1	0.1077	C00029; C00106; C00239; C00364; C00429; C02067; C02354	Uridine diphosphate glucose; Uracil; dCMP; dTMP; Dihydrouracil; Pseudouridine; 2',3'-Cyclic CMP	http://www.kegg.jp/pathway/map00240+C00029%09red+C00106%09blue+C00239%09red+C00364%09red+C00429%09blue+C02067%09red+C02354%09red
map04931	Insulin resistance	19	3	2	1	0.114535	0.94106	1	0.1579	C00085; C00092; C02571	Fructose 6-phosphate; Glucose 6-phosphate; O-Acetylcarnitine	http://www.kegg.jp/pathway/map04931+C00085%09red+C00092%09blue+C02571%09red
map00770	Pantothenate and CoA biosynthesis	30	4	1	3	0.117822	0.928775	1	0.1333	C00049; C00106; C00429; C05944	L-Aspartic acid; Uracil; Dihydrouracil; Pantothenol	http://www.kegg.jp/pathway/map00770+C00049%09red+C00106%09blue+C00429%09blue+C05944%09blue
map07035	Prostaglandins	2	1	1	0	0.12241	0.912184	1	0.5	C00427	Prostaglandin H2	http://www.kegg.jp/pathway/map07035+C00427%09red
map07110	Benzoic acid family	2	1	1	0	0.12241	0.912184	1	0.5	C00156	4-Hydroxybenzoic acid	http://www.kegg.jp/pathway/map07110+C00156%09red
map04217	Necroptosis	10	2	2	0	0.128127	0.892359	1	0.2	C00219; C00319	Arachidonic acid; Sphingosine	http://www.kegg.jp/pathway/map04217+C00219%09red+C00319%09red
map04742	Taste transduction	32	4	4	0	0.140447	0.852488	1	0.125	C00144; C00334; C00547; C06526	GMP; gamma-Aminobutyric acid; Norepinephrine; Quinine	http://www.kegg.jp/pathway/map04742+C00144%09red+C00334%09red+C00547%09red+C06526%09red
map04664	Fc epsilon RI signaling pathway	11	2	2	0	0.150323	0.822974	1	0.1818	C00219; C00388	Arachidonic acid; Histamine	http://www.kegg.jp/pathway/map04664+C00219%09red+C00388%09red
map04745	Phototransduction - fly	11	2	2	0	0.150323	0.822974	1	0.1818	C00219; C01530	Arachidonic acid; Stearic acid	http://www.kegg.jp/pathway/map04745+C00219%09red+C01530%09red
map04917	Prolactin signaling pathway	11	2	1	1	0.150323	0.822974	1	0.1818	C00092; C00410	Glucose 6-phosphate; Progesterone	http://www.kegg.jp/pathway/map04917+C00092%09blue+C00410%09red
map05215	Prostate cancer	11	2	2	0	0.150323	0.822974	1	0.1818	C00410; C00735	Progesterone; Cortisol	http://www.kegg.jp/pathway/map05215+C00410%09red+C00735%09red
map00100	Steroid biosynthesis	58	6	4	2	0.157789	0.801923	1	0.1034	C01164; C01694; C05103; C05109; C15780; C15808	7-Dehydrocholesterol; Ergosterol; 4a-Methylzymosterol; 24,25-Dihydrolanosterol; 5-Dehydroepisterol; 4a-Carboxy-4b-methyl-5a-cholesta-8,24-dien-3b-ol	http://www.kegg.jp/pathway/map00100+C01164%09red+C01694%09red+C05103%09blue+C05109%09blue+C15780%09red+C15808%09red
map04921	Oxytocin signaling pathway	12	2	2	0	0.173201	0.761449	1	0.1667	C00219; C00427	Arachidonic acid; Prostaglandin H2	http://www.kegg.jp/pathway/map04921+C00219%09red+C00427%09red
map04714	Thermogenesis	23	3	1	2	0.174705	0.757694	1	0.1304	C00318; C00547; C13856	L-Carnitine; Norepinephrine; 2-Arachidonoylglycerol	http://www.kegg.jp/pathway/map04714+C00318%09blue+C00547%09red+C13856%09blue
map04750	Inflammatory mediator regulation of TRP channels	35	4	4	0	0.177263	0.751382	1	0.1143	C00219; C00388; C02165; C06866	Arachidonic acid; Histamine; 12-Keto-tetrahydro-leukotriene B4; Capsaicin	http://www.kegg.jp/pathway/map04750+C00219%09red+C00388%09red+C02165%09red+C06866%09red
map05224	Breast cancer	3	1	1	0	0.177889	0.749851	1	0.3333	C00410	Progesterone	http://www.kegg.jp/pathway/map05224+C00410%09red
map00941	Flavonoid biosynthesis	74	7	5	2	0.185098	0.732598	1	0.0946	C00389; C00509; C01514; C01617; C05334; C06562; C09833	Quercetin; Naringenin; Luteolin; Taxifolin; Isosakuranetin; Catechin; Sakuranetin	http://www.kegg.jp/pathway/map00941+C00389%09red+C00509%09red+C01514%09blue+C01617%09blue+C05334%09red+C06562%09red+C09833%09red
map04913	Ovarian steroidogenesis	24	3	3	0	0.190928	0.71913	1	0.125	C00219; C00410; C01953	Arachidonic acid; Progesterone; Pregnenolone	http://www.kegg.jp/pathway/map04913+C00219%09red+C00410%09red+C01953%09red
map00600	Sphingolipid metabolism	25	3	3	0	0.207512	0.682958	1	0.12	C00319; C00836; C01747	Sphingosine; Sphinganine; Galactosylsphingosine	http://www.kegg.jp/pathway/map00600+C00319%09red+C00836%09red+C01747%09red
map04024	cAMP signaling pathway	25	3	3	0	0.207512	0.682958	1	0.12	C00334; C00547; C01089	gamma-Aminobutyric acid; Norepinephrine; (R)-3-Hydroxybutyric acid	http://www.kegg.jp/pathway/map04024+C00334%09red+C00547%09red+C01089%09red
map00480	Glutathione metabolism	38	4	3	1	0.216911	0.663718	1	0.1053	C00077; C00669; C01672; C03740	Ornithine; gamma-Glutamylcysteine; Cadaverine; gamma-Glutamylalanine	http://www.kegg.jp/pathway/map00480+C00077%09red+C00669%09red+C01672%09blue+C03740%09red
map04923	Regulation of lipolysis in adipocytes	14	2	2	0	0.220325	0.656936	1	0.1429	C00219; C00547	Arachidonic acid; Norepinephrine	http://www.kegg.jp/pathway/map04923+C00219%09red+C00547%09red
map04114	Oocyte meiosis	4	1	1	0	0.229869	0.63852	1	0.25	C00410	Progesterone	http://www.kegg.jp/pathway/map04114+C00410%09red
map04142	Lysosome	4	1	0	1	0.229869	0.63852	1	0.25	C00159	D-Mannose	http://www.kegg.jp/pathway/map04142+C00159%09blue
map04210	Apoptosis	4	1	1	0	0.229869	0.63852	1	0.25	C00319	Sphingosine	http://www.kegg.jp/pathway/map04210+C00319%09red
map04914	Progesterone-mediated oocyte maturation	4	1	1	0	0.229869	0.63852	1	0.25	C00410	Progesterone	http://www.kegg.jp/pathway/map04914+C00410%09red
map00261	Monobactam biosynthesis	39	4	3	1	0.230632	0.63708	1	0.1026	C00049; C05539; C12323; C20258	L-Aspartic acid; N-Acetyl-L-2-amino-6-oxopimelate; L-4-Hydroxyphenylglycine; (2S,4S)-4-Hydroxy-2,3,4,5-tetrahydrodipicolinate	http://www.kegg.jp/pathway/map00261+C00049%09red+C05539%09red+C12323%09blue+C20258%09red
map00073	Cutin, suberine and wax biosynthesis	27	3	3	0	0.241548	0.616997	1	0.1111	C19614; C19615; C19622	16-Oxopalmitate; Hexadecanedioate; 9,10-Dihydroxystearate	http://www.kegg.jp/pathway/map00073+C19614%09red+C19615%09red+C19622%09red
map04071	Sphingolipid signaling pathway	15	2	2	0	0.244278	0.612115	1	0.1333	C00319; C00836	Sphingosine; Sphinganine	http://www.kegg.jp/pathway/map04071+C00319%09red+C00836%09red
map00230	Purine metabolism	95	8	6	2	0.250769	0.600726	1	0.0842	C00144; C00242; C00360; C00362; C00387; C00499; C04051; C05512	GMP; Guanine; dAMP; dGMP; Guanosine; Allantoic acid; 5-Aminoimidazole-4-carboxamide; Deoxyinosine	http://www.kegg.jp/pathway/map00230+C00144%09red+C00242%09red+C00360%09red+C00362%09blue+C00387%09red+C00499%09red+C04051%09blue+C05512%09red
map00051	Fructose and mannose metabolism	54	5	3	2	0.253919	0.595304	1	0.0926	C00159; C00392; C00644; C03979; C11544	D-Mannose; Mannitol; Mannitol 1-phosphate; 2-Dehydro-3-deoxy-L-rhamnonate; 2-O-(alpha-D-Mannosyl)-D-glycerate	http://www.kegg.jp/pathway/map00051+C00159%09blue+C00392%09blue+C00644%09red+C03979%09red+C11544%09red
map00940	Phenylpropanoid biosynthesis	68	6	4	2	0.258244	0.58797	1	0.0882	C00079; C00811; C01494; C05610; C10454; C20464	L-Phenylalanine; 4-Hydroxycinnamic acid; trans-Ferulic acid; Sinapoyl aldehyde; Methyleugenol; Isochavicol	http://www.kegg.jp/pathway/map00940+C00079%09red+C00811%09red+C01494%09red+C05610%09red+C10454%09blue+C20464%09blue
map00250	Alanine, aspartate and glutamate metabolism	28	3	3	0	0.258899	0.58687	1	0.1071	C00049; C00334; C12270	L-Aspartic acid; gamma-Aminobutyric acid; N-Acetylaspartylglutamic acid	http://www.kegg.jp/pathway/map00250+C00049%09red+C00334%09red+C12270%09red
map04270	Vascular smooth muscle contraction	16	2	2	0	0.268325	0.571339	1	0.125	C00219; C00547	Arachidonic acid; Norepinephrine	http://www.kegg.jp/pathway/map04270+C00219%09red+C00547%09red
map04216	Ferroptosis	29	3	3	0	0.276408	0.55845	1	0.1034	C00219; C00669; C02477	Arachidonic acid; gamma-Glutamylcysteine; alpha-Tocopherol	http://www.kegg.jp/pathway/map04216+C00219%09red+C00669%09red+C02477%09red
map03320	PPAR signaling pathway	5	1	1	0	0.27857	0.555065	1	0.2	C02165	12-Keto-tetrahydro-leukotriene B4	http://www.kegg.jp/pathway/map03320+C02165%09red
map05310	Asthma	5	1	1	0	0.27857	0.555065	1	0.2	C00388	Histamine	http://www.kegg.jp/pathway/map05310+C00388%09red
map07216	Catecholamine transferase inhibitors	5	1	1	0	0.27857	0.555065	1	0.2	C01108	1,2,3-Trihydroxybenzene	http://www.kegg.jp/pathway/map07216+C01108%09red
map07226	Progesterone, androgen and estrogen receptor agonists/antagonists	5	1	1	0	0.27857	0.555065	1	0.2	C00410	Progesterone	http://www.kegg.jp/pathway/map07226+C00410%09red
map01230	Biosynthesis of amino acids	128	10	8	2	0.289351	0.538576	1	0.0781	C00049; C00073; C00077; C00079; C00311; C00956; C05382; C05539; C05824; C20258	L-Aspartic acid; L-Methionine; Ornithine; L-Phenylalanine; Isocitric acid; Aminoadipic acid; Sedoheptulose 7-phosphate; N-Acetyl-L-2-amino-6-oxopimelate; Cysteine-S-sulfate; (2S,4S)-4-Hydroxy-2,3,4,5-tetrahydrodipicolinate	http://www.kegg.jp/pathway/map01230+C00049%09red+C00073%09blue+C00077%09red+C00079%09red+C00311%09blue+C00956%09red+C05382%09red+C05539%09red+C05824%09red+C20258%09red
map00460	Cyanoamino acid metabolism	45	4	4	0	0.316411	0.499748	1	0.0889	C00049; C00079; C05143; C05715	L-Aspartic acid; L-Phenylalanine; Dhurrin; gamma-Amino-gamma-cyanobutanoate	http://www.kegg.jp/pathway/map00460+C00049%09red+C00079%09red+C05143%09red+C05715%09red
map00072	Synthesis and degradation of ketone bodies	6	1	1	0	0.3242	0.489188	1	0.1667	C01089	(R)-3-Hydroxybutyric acid	http://www.kegg.jp/pathway/map00072+C01089%09red
map00473	D-Alanine metabolism	6	1	0	1	0.3242	0.489188	1	0.1667	C00993	D-Alanyl-D-alanine	http://www.kegg.jp/pathway/map00473+C00993%09blue
map02030	Bacterial chemotaxis	6	1	1	0	0.3242	0.489188	1	0.1667	C00049	L-Aspartic acid	http://www.kegg.jp/pathway/map02030+C00049%09red
map04912	GnRH signaling pathway	6	1	1	0	0.3242	0.489188	1	0.1667	C00219	Arachidonic acid	http://www.kegg.jp/pathway/map04912+C00219%09red
map05140	Leishmaniasis	6	1	1	0	0.3242	0.489188	1	0.1667	C00219	Arachidonic acid	http://www.kegg.jp/pathway/map05140+C00219%09red
map00340	Histidine metabolism	47	4	3	1	0.345721	0.461274	1	0.0851	C00049; C00386; C00388; C05570	L-Aspartic acid; Carnosine; Histamine; Ergothioneine	http://www.kegg.jp/pathway/map00340+C00049%09red+C00386%09blue+C00388%09red+C05570%09red
map05033	Nicotine addiction	7	1	1	0	0.36695	0.435394	1	0.1429	C00334	gamma-Aminobutyric acid	http://www.kegg.jp/pathway/map05033+C00334%09red
map01065	Biosynthesis of alkaloids derived from histidine and purine	35	3	2	1	0.382387	0.417497	1	0.0857	C00144; C00311; C00388	GMP; Isocitric acid; Histamine	http://www.kegg.jp/pathway/map01065+C00144%09red+C00311%09blue+C00388%09red
map00310	Lysine degradation	50	4	2	2	0.389729	0.409237	1	0.08	C00450; C00956; C01672; C02727	(S)-2,3,4,5-tetrahydropyridine-2-carboxylate; Aminoadipic acid; Cadaverine; N6-Acetyl-L-lysine	http://www.kegg.jp/pathway/map00310+C00450%09blue+C00956%09red+C01672%09blue+C02727%09red
map00524	Neomycin, kanamycin and gentamicin biosynthesis	81	6	5	1	0.405598	0.391904	1	0.0741	C00029; C00092; C00908; C01759; C17704; C20351	Uridine diphosphate glucose; Glucose 6-phosphate; Gentamicin C1a; Ribostamycin; Antibiotic JI-20A; 2'-Deamino-2'-hydroxy-6'-dehydroparomamine	http://www.kegg.jp/pathway/map00524+C00029%09red+C00092%09blue+C00908%09red+C01759%09red+C17704%09red+C20351%09red
map00998	Biosynthesis of various secondary metabolites - part 2	81	6	5	1	0.405598	0.391904	1	0.0741	C00079; C00092; C00811; C06866; C12213; C20668	L-Phenylalanine; Glucose 6-phosphate; 4-Hydroxycinnamic acid; Capsaicin; Kanosamine 6-phosphate; 3-Dehydro-D-glucose 6-phosphate	http://www.kegg.jp/pathway/map00998+C00079%09red+C00092%09blue+C00811%09red+C06866%09red+C12213%09red+C20668%09red
map04211	Longevity regulating pathway	8	1	0	1	0.407002	0.390404	1	0.125	C03582	Resveratrol	http://www.kegg.jp/pathway/map04211+C03582%09blue
map04666	Fc gamma R-mediated phagocytosis	8	1	1	0	0.407002	0.390404	1	0.125	C00219	Arachidonic acid	http://www.kegg.jp/pathway/map04666+C00219%09red
map04740	Olfactory transduction	8	1	1	0	0.407002	0.390404	1	0.125	C00144	GMP	http://www.kegg.jp/pathway/map04740+C00144%09red
map04744	Phototransduction	8	1	1	0	0.407002	0.390404	1	0.125	C00144	GMP	http://www.kegg.jp/pathway/map04744+C00144%09red
map04915	Estrogen signaling pathway	8	1	1	0	0.407002	0.390404	1	0.125	C00334	gamma-Aminobutyric acid	http://www.kegg.jp/pathway/map04915+C00334%09red
map04960	Aldosterone-regulated sodium reabsorption	8	1	1	0	0.407002	0.390404	1	0.125	C00735	Cortisol	http://www.kegg.jp/pathway/map04960+C00735%09red
map05032	Morphine addiction	8	1	1	0	0.407002	0.390404	1	0.125	C00334	gamma-Aminobutyric acid	http://www.kegg.jp/pathway/map05032+C00334%09red
map05111	Biofilm formation - Vibrio cholerae	8	1	0	1	0.407002	0.390404	1	0.125	C00092	Glucose 6-phosphate	http://www.kegg.jp/pathway/map05111+C00092%09blue
map04152	AMPK signaling pathway	22	2	2	0	0.409416	0.387835	1	0.0909	C00085; C00389	Fructose 6-phosphate; Quercetin	http://www.kegg.jp/pathway/map04152+C00085%09red+C00389%09red
map00970	Aminoacyl-tRNA biosynthesis	52	4	3	1	0.418864	0.377927	1	0.0769	C00049; C00073; C00079; C16138	L-Aspartic acid; L-Methionine; L-Phenylalanine; L-Pyrrolysine	http://www.kegg.jp/pathway/map00970+C00049%09red+C00073%09blue+C00079%09red+C16138%09red
map01070	Biosynthesis of plant hormones	68	5	3	2	0.431159	0.365362	1	0.0735	C00049; C00073; C00079; C00311; C00371	L-Aspartic acid; L-Methionine; L-Phenylalanine; Isocitric acid; Cis-zeatin	http://www.kegg.jp/pathway/map01070+C00049%09red+C00073%09blue+C00079%09red+C00311%09blue+C00371%09red
map00220	Arginine biosynthesis	23	2	2	0	0.43177	0.364748	1	0.087	C00049; C00077	L-Aspartic acid; Ornithine	http://www.kegg.jp/pathway/map00220+C00049%09red+C00077%09red
map00402	Benzoxazinoid biosynthesis	9	1	1	0	0.444526	0.352103	1	0.1111	C12312	1,3-Dihydro-(2H)-indol-2-one	http://www.kegg.jp/pathway/map00402+C12312%09red
map04727	GABAergic synapse	9	1	1	0	0.444526	0.352103	1	0.1111	C00334	gamma-Aminobutyric acid	http://www.kegg.jp/pathway/map04727+C00334%09red
map04730	Long-term depression	9	1	1	0	0.444526	0.352103	1	0.1111	C00219	Arachidonic acid	http://www.kegg.jp/pathway/map04730+C00219%09red
map04929	GnRH secretion	9	1	1	0	0.444526	0.352103	1	0.1111	C00334	gamma-Aminobutyric acid	http://www.kegg.jp/pathway/map04929+C00334%09red
map04977	Vitamin digestion and absorption	39	3	2	1	0.451334	0.345502	1	0.0769	C00018; C02059; C02477	Pyridoxal 5'-phosphate; Vitamin K1; alpha-Tocopherol	http://www.kegg.jp/pathway/map04977+C00018%09red+C02059%09blue+C02477%09red
map01502	Vancomycin resistance	24	2	1	1	0.453664	0.343265	1	0.0833	C00993; C19719	D-Alanyl-D-alanine; D-Alanyl-D-serine	http://www.kegg.jp/pathway/map01502+C00993%09blue+C19719%09red
map00945	Stilbenoid, diarylheptanoid and gingerol biosynthesis	25	2	1	1	0.475069	0.323243	1	0.08	C03582; C17748	Resveratrol; 1-(3,4-Dihydroxyphenyl)-5-hydroxy-3-decanone	http://www.kegg.jp/pathway/map00945+C03582%09blue+C17748%09red
map04022	cGMP-PKG signaling pathway	10	1	1	0	0.479681	0.319047	1	0.1	C00144	GMP	http://www.kegg.jp/pathway/map04022+C00144%09red
map04212	Longevity regulating pathway - worm	10	1	0	1	0.479681	0.319047	1	0.1	C03582	Resveratrol	http://www.kegg.jp/pathway/map04212+C03582%09blue
map04261	Adrenergic signaling in cardiomyocytes	10	1	1	0	0.479681	0.319047	1	0.1	C00547	Norepinephrine	http://www.kegg.jp/pathway/map04261+C00547%09red
map05133	Pertussis	10	1	1	0	0.479681	0.319047	1	0.1	C00253	Nicotinic acid	http://www.kegg.jp/pathway/map05133+C00253%09red
map07227	Histamine H2/H3 receptor agonists/antagonists	10	1	1	0	0.479681	0.319047	1	0.1	C00388	Histamine	http://www.kegg.jp/pathway/map07227+C00388%09red
map04922	Glucagon signaling pathway	26	2	1	1	0.495958	0.304555	1	0.0769	C00085; C00311	Fructose 6-phosphate; Isocitric acid	http://www.kegg.jp/pathway/map04922+C00085%09red+C00311%09blue
map01040	Biosynthesis of unsaturated fatty acids	74	5	4	1	0.505861	0.295969	1	0.0676	C00219; C01530; C03242; C06429; C08316	Arachidonic acid; Stearic acid; 8,11,14-Eicosatrienoic acid; Docosahexaenoic acid; Erucic acid	http://www.kegg.jp/pathway/map01040+C00219%09red+C01530%09red+C03242%09red+C06429%09blue+C08316%09red
map00472	D-Arginine and D-ornithine metabolism	11	1	1	0	0.512617	0.290207	1	0.0909	C00077	Ornithine	http://www.kegg.jp/pathway/map00472+C00077%09red
map04540	Gap junction	11	1	1	0	0.512617	0.290207	1	0.0909	C00547	Norepinephrine	http://www.kegg.jp/pathway/map04540+C00547%09red
map04625	C-type lectin receptor signaling pathway	11	1	0	1	0.512617	0.290207	1	0.0909	C00159	D-Mannose	http://www.kegg.jp/pathway/map04625+C00159%09blue
map04075	Plant hormone signal transduction	12	1	1	0	0.543473	0.264822	1	0.0833	C00371	Cis-zeatin	http://www.kegg.jp/pathway/map04075+C00371%09red
map04911	Insulin secretion	12	1	0	1	0.543473	0.264822	1	0.0833	C00092	Glucose 6-phosphate	http://www.kegg.jp/pathway/map04911+C00092%09blue
map04978	Mineral absorption	29	2	1	1	0.555349	0.255434	1	0.069	C00073; C00079	L-Methionine; L-Phenylalanine	http://www.kegg.jp/pathway/map04978+C00073%09blue+C00079%09red
map00052	Galactose metabolism	46	3	2	1	0.563269	0.249284	1	0.0652	C00029; C00085; C00159	Uridine diphosphate glucose; Fructose 6-phosphate; D-Mannose	http://www.kegg.jp/pathway/map00052+C00029%09red+C00085%09red+C00159%09blue
map05146	Amoebiasis	13	1	1	0	0.57238	0.242315	1	0.0769	C00219	Arachidonic acid	http://www.kegg.jp/pathway/map05146+C00219%09red
map04976	Bile secretion	97	6	5	1	0.582169	0.234951	1	0.0619	C00318; C00735; C02165; C04555; C06526; C06810	L-Carnitine; Cortisol; 12-Keto-tetrahydro-leukotriene B4; Dehydroepiandrosterone sulfate; Quinine; Aciclovir	http://www.kegg.jp/pathway/map04976+C00318%09blue+C00735%09red+C02165%09red+C04555%09red+C06526%09red+C06810%09red
map00943	Isoflavonoid biosynthesis	64	4	3	1	0.58282	0.234466	1	0.0625	C00509; C00814; C10208; C14536	Naringenin; Biochanin A; Daidzein; Glycitein	http://www.kegg.jp/pathway/map00943+C00509%09red+C00814%09blue+C10208%09red+C14536%09red
map05200	Pathways in cancer	31	2	2	0	0.592104	0.227602	1	0.0645	C00410; C00735	Progesterone; Cortisol	http://www.kegg.jp/pathway/map05200+C00410%09red+C00735%09red
map04971	Gastric acid secretion	14	1	1	0	0.599462	0.222239	1	0.0714	C00388	Histamine	http://www.kegg.jp/pathway/map04971+C00388%09red
map01051	Biosynthesis of ansamycins	32	2	2	0	0.609615	0.214944	1	0.0625	C00029; C12213	Uridine diphosphate glucose; Kanosamine 6-phosphate	http://www.kegg.jp/pathway/map01051+C00029%09red+C12213%09red
map00053	Ascorbate and aldarate metabolism	50	3	3	0	0.620658	0.207148	1	0.06	C00029; C05385; C14899	Uridine diphosphate glucose; D-Glucuronic acid 1-phosphate; 3-Dehydro-L-gulonate 6-phosphate	http://www.kegg.jp/pathway/map00053+C00029%09red+C05385%09red+C14899%09red
map00400	Phenylalanine, tyrosine and tryptophan biosynthesis	34	2	2	0	0.642908	0.191851	1	0.0588	C00079; C00296	L-Phenylalanine; Quinate	http://www.kegg.jp/pathway/map00400+C00079%09red+C00296%09red
map00030	Pentose phosphate pathway	35	2	2	0	0.658697	0.181314	1	0.0571	C00221; C05382	Beta-D-Glucose; Sedoheptulose 7-phosphate	http://www.kegg.jp/pathway/map00030+C00221%09red+C05382%09red
map02020	Two-component system	53	3	2	1	0.660203	0.180322	1	0.0566	C00049; C00092; C00547	L-Aspartic acid; Glucose 6-phosphate; Norepinephrine	http://www.kegg.jp/pathway/map02020+C00049%09red+C00092%09blue+C00547%09red
map04924	Renin secretion	17	1	1	0	0.670864	0.173365	1	0.0588	C00547	Norepinephrine	http://www.kegg.jp/pathway/map04924+C00547%09red
map04970	Salivary secretion	17	1	1	0	0.670864	0.173365	1	0.0588	C00547	Norepinephrine	http://www.kegg.jp/pathway/map04970+C00547%09red
map00760	Nicotinate and nicotinamide metabolism	55	3	3	0	0.684867	0.164394	1	0.0545	C00049; C00253; C00334	L-Aspartic acid; Nicotinic acid; gamma-Aminobutyric acid	http://www.kegg.jp/pathway/map00760+C00049%09red+C00253%09red+C00334%09red
map00311	Penicillin and cephalosporin biosynthesis	18	1	1	0	0.691722	0.160069	1	0.0556	C00956	Aminoadipic acid	http://www.kegg.jp/pathway/map00311+C00956%09red
map00333	Prodigiosin biosynthesis	18	1	0	1	0.691722	0.160069	1	0.0556	C02679	Dodecanoic acid	http://www.kegg.jp/pathway/map00333+C02679%09blue
map00040	Pentose and glucuronate interconversions	56	3	3	0	0.696689	0.156961	1	0.0536	C00029; C05385; C14899	Uridine diphosphate glucose; D-Glucuronic acid 1-phosphate; 3-Dehydro-L-gulonate 6-phosphate	http://www.kegg.jp/pathway/map00040+C00029%09red+C05385%09red+C14899%09red
map00130	Ubiquinone and other terpenoid-quinone biosynthesis	92	5	4	1	0.69963	0.155131	1	0.0543	C00156; C00811; C02059; C02477; C14153	4-Hydroxybenzoic acid; 4-Hydroxycinnamic acid; Vitamin K1; alpha-Tocopherol; Alpha-Tocotrienol	http://www.kegg.jp/pathway/map00130+C00156%09red+C00811%09red+C02059%09blue+C02477%09red+C14153%09red
map01055	Biosynthesis of vancomycin group antibiotics	19	1	0	1	0.711261	0.147971	1	0.0526	C12323	L-4-Hydroxyphenylglycine	http://www.kegg.jp/pathway/map01055+C12323%09blue
map00908	Zeatin biosynthesis	39	2	2	0	0.716306	0.144902	1	0.0513	C00029; C00371	Uridine diphosphate glucose; Cis-zeatin	http://www.kegg.jp/pathway/map00908+C00029%09red+C00371%09red
map00061	Fatty acid biosynthesis	58	3	2	1	0.719322	0.143077	1	0.0517	C01530; C01571; C02679	Stearic acid; Capric acid; Dodecanoic acid	http://www.kegg.jp/pathway/map00061+C01530%09red+C01571%09red+C02679%09blue
map00790	Folate biosynthesis	58	3	3	0	0.719322	0.143077	1	0.0517	C00156; C04874; C05926	4-Hydroxybenzoic acid; 7,8-Dihydroneopterin; Neopterin	http://www.kegg.jp/pathway/map00790+C00156%09red+C04874%09red+C05926%09red
map00020	Citrate cycle (TCA cycle)	20	1	0	1	0.729565	0.136936	1	0.05	C00311	Isocitric acid	http://www.kegg.jp/pathway/map00020+C00311%09blue
map04918	Thyroid hormone synthesis	21	1	0	1	0.746711	0.126848	1	0.0476	C00092	Glucose 6-phosphate	http://www.kegg.jp/pathway/map04918+C00092%09blue
map01210	2-Oxocarboxylic acid metabolism	134	7	5	2	0.751988	0.123789	1	0.0522	C00049; C00073; C00077; C00079; C00311; C00956; C16583	L-Aspartic acid; L-Methionine; Ornithine; L-Phenylalanine; Isocitric acid; Aminoadipic acid; (R)-(Homo)2-citrate	http://www.kegg.jp/pathway/map01210+C00049%09red+C00073%09blue+C00077%09red+C00079%09red+C00311%09blue+C00956%09red+C16583%09red
map00650	Butanoate metabolism	42	2	2	0	0.75397	0.122646	1	0.0476	C00334; C01089	gamma-Aminobutyric acid; (R)-3-Hydroxybutyric acid	http://www.kegg.jp/pathway/map00650+C00334%09red+C01089%09red
map00430	Taurine and hypotaurine metabolism	22	1	1	0	0.762772	0.117605	1	0.0455	C00245	Taurine	http://www.kegg.jp/pathway/map00430+C00245%09red
map00270	Cysteine and methionine metabolism	63	3	2	1	0.770148	0.113426	1	0.0476	C00049; C00073; C05824	L-Aspartic acid; L-Methionine; Cysteine-S-sulfate	http://www.kegg.jp/pathway/map00270+C00049%09red+C00073%09blue+C05824%09red
map00592	alpha-Linolenic acid metabolism	44	2	2	0	0.776621	0.109791	1	0.0455	C16308; C16324	Traumatic Acid; 9,10-EOT	http://www.kegg.jp/pathway/map00592+C16308%09red+C16324%09red
map00791	Atrazine degradation	23	1	0	1	0.777818	0.109122	1	0.0435	C08737	Melamine	http://www.kegg.jp/pathway/map00791+C08737%09blue
map00380	Tryptophan metabolism	83	4	3	1	0.778887	0.108526	1	0.0482	C00331; C00398; C00955; C05832	Indolepyruvate; Tryptamine; Tryptophanol; 5-Hydroxyindoleacetylglycine	http://www.kegg.jp/pathway/map00380+C00331%09red+C00398%09red+C00955%09blue+C05832%09red
map00521	Streptomycin biosynthesis	24	1	0	1	0.791912	0.101323	1	0.0417	C00092	Glucose 6-phosphate	http://www.kegg.jp/pathway/map00521+C00092%09blue
map00643	Styrene degradation	24	1	1	0	0.791912	0.101323	1	0.0417	C05593	3-Hydroxyphenylacetic acid	http://www.kegg.jp/pathway/map00643+C05593%09red
map00965	Betalain biosynthesis	24	1	0	1	0.791912	0.101323	1	0.0417	C00822	Dopaquinone	http://www.kegg.jp/pathway/map00965+C00822%09blue
map00950	Isoquinoline alkaloid biosynthesis	122	6	4	2	0.792418	0.101046	1	0.0492	C00483; C00811; C02105; C03765; C05178; C16702	Tyramine; 4-Hydroxycinnamic acid; (S)-Reticuline; 4-Hydroxyphenylacetaldehyde; (R)-Reticuline; 4'-O-Methylnorbelladine	http://www.kegg.jp/pathway/map00950+C00483%09blue+C00811%09red+C02105%09red+C03765%09blue+C05178%09red+C16702%09red
map00680	Methane metabolism	86	4	3	1	0.801989	0.0958317	1	0.0465	C00085; C00483; C16583; C20926	Fructose 6-phosphate; Tyramine; (R)-(Homo)2-citrate; gamma-Glutamyltyramine	http://www.kegg.jp/pathway/map00680+C00085%09red+C00483%09blue+C16583%09red+C20926%09red
map00363	Bisphenol degradation	25	1	1	0	0.805113	0.094143	1	0.04	C00156	4-Hydroxybenzoic acid	http://www.kegg.jp/pathway/map00363+C00156%09red
map00550	Peptidoglycan biosynthesis	26	1	0	1	0.81748	0.0875231	1	0.0385	C00993	D-Alanyl-D-alanine	http://www.kegg.jp/pathway/map00550+C00993%09blue
map00930	Caprolactam degradation	26	1	0	1	0.81748	0.0875231	1	0.0385	C06103	6-Hydroxyhexanoic acid	http://www.kegg.jp/pathway/map00930+C06103%09blue
map00520	Amino sugar and nucleotide sugar metabolism	108	5	4	1	0.821853	0.085206	1	0.0463	C00029; C00159; C01674; C03410; C05385	Uridine diphosphate glucose; D-Mannose; Chitobiose; N-Glycolylneuraminic acid; D-Glucuronic acid 1-phosphate	http://www.kegg.jp/pathway/map00520+C00029%09red+C00159%09blue+C01674%09red+C03410%09red+C05385%09red
map00254	Aflatoxin biosynthesis	27	1	1	0	0.829063	0.0814125	1	0.037	C16754	Aflatoxin G2	http://www.kegg.jp/pathway/map00254+C16754%09red
map00450	Selenocompound metabolism	27	1	1	0	0.829063	0.0814125	1	0.037	C05335	Selenomethionine	http://www.kegg.jp/pathway/map00450+C05335%09red
map04973	Carbohydrate digestion and absorption	27	1	0	1	0.829063	0.0814125	1	0.037	C00092	Glucose 6-phosphate	http://www.kegg.jp/pathway/map04973+C00092%09blue
map00260	Glycine, serine and threonine metabolism	50	2	2	0	0.833962	0.0788538	1	0.04	C00049; C06231	L-Aspartic acid; Ectoine	http://www.kegg.jp/pathway/map00260+C00049%09red+C06231%09red
map00780	Biotin metabolism	28	1	0	1	0.839913	0.0757657	1	0.0357	C01037	7,8-Diaminononanoate	http://www.kegg.jp/pathway/map00780+C01037%09blue
map00944	Flavone and flavonol biosynthesis	51	2	1	1	0.842116	0.0746279	1	0.0392	C00389; C01514	Quercetin; Luteolin	http://www.kegg.jp/pathway/map00944+C00389%09red+C01514%09blue
map00750	Vitamin B6 metabolism	29	1	1	0	0.850076	0.0705422	1	0.0345	C00018	Pyridoxal 5'-phosphate	http://www.kegg.jp/pathway/map00750+C00018%09red
map00905	Brassinosteroid biosynthesis	29	1	1	0	0.850076	0.0705422	1	0.0345	C15793	2-Deoxycastasterone	http://www.kegg.jp/pathway/map00905+C15793%09red
map01200	Carbon metabolism	114	5	4	1	0.855912	0.067571	1	0.0439	C00049; C00085; C00221; C00311; C05382	L-Aspartic acid; Fructose 6-phosphate; Beta-D-Glucose; Isocitric acid; Sedoheptulose 7-phosphate	http://www.kegg.jp/pathway/map01200+C00049%09red+C00085%09red+C00221%09red+C00311%09blue+C05382%09red
map00010	Glycolysis / Gluconeogenesis	31	1	1	0	0.868512	0.0612243	1	0.0323	C00221	Beta-D-Glucose	http://www.kegg.jp/pathway/map00010+C00221%09red
map00730	Thiamine metabolism	31	1	1	0	0.868512	0.0612243	1	0.0323	C00018	Pyridoxal 5'-phosphate	http://www.kegg.jp/pathway/map00730+C00018%09red
map02024	Quorum sensing	55	2	2	0	0.871224	0.0598702	1	0.0364	C00334; C00547	gamma-Aminobutyric acid; Norepinephrine	http://www.kegg.jp/pathway/map02024+C00334%09red+C00547%09red
map00332	Carbapenem biosynthesis	32	1	1	0	0.876863	0.0570681	1	0.0312	C17366	(2S,5S)-trans-Carboxymethylproline	http://www.kegg.jp/pathway/map00332+C17366%09red
map00997	Biosynthesis of various secondary metabolites - part 3	56	2	2	0	0.877688	0.0566597	1	0.0357	C00049; C00077	L-Aspartic acid; Ornithine	http://www.kegg.jp/pathway/map00997+C00049%09red+C00077%09red
map00403	Indole diterpene alkaloid biosynthesis	33	1	1	0	0.884686	0.053211	1	0.0303	C20525	3-Geranylgeranylindole	http://www.kegg.jp/pathway/map00403+C20525%09red
map00920	Sulfur metabolism	33	1	1	0	0.884686	0.053211	1	0.0303	C00245	Taurine	http://www.kegg.jp/pathway/map00920+C00245%09red
map00360	Phenylalanine metabolism	60	2	2	0	0.900663	0.0454377	1	0.0333	C00079; C05593	L-Phenylalanine; 3-Hydroxyphenylacetic acid	http://www.kegg.jp/pathway/map00360+C00079%09red+C05593%09red
map00121	Secondary bile acid biosynthesis	36	1	1	0	0.905302	0.0432067	1	0.0278	C07880	Ursodeoxycholic acid	http://www.kegg.jp/pathway/map00121+C07880%09red
map00627	Aminobenzoate degradation	86	3	2	1	0.916053	0.0380796	1	0.0349	C00156; C00870; C01108	4-Hydroxybenzoic acid; 4-Nitrophenol; 1,2,3-Trihydroxybenzene	http://www.kegg.jp/pathway/map00627+C00156%09red+C00870%09blue+C01108%09red
map00561	Glycerolipid metabolism	38	1	1	0	0.916959	0.0376499	1	0.0263	C00029	Uridine diphosphate glucose	http://www.kegg.jp/pathway/map00561+C00029%09red
map01240	Biosynthesis of cofactors	324	15	10	5	0.924744	0.0339787	1	0.0463	C00018; C00029; C00049; C00073; C00156; C00253; C00311; C00483; C00669; C01037; C02059; C02477; C04874; C16583; C20926	Pyridoxal 5'-phosphate; Uridine diphosphate glucose; L-Aspartic acid; L-Methionine; 4-Hydroxybenzoic acid; Nicotinic acid; Isocitric acid; Tyramine; gamma-Glutamylcysteine; 7,8-Diaminononanoate; Vitamin K1; alpha-Tocopherol; 7,8-Dihydroneopterin; (R)-(Homo)2-citrate; gamma-Glutamyltyramine	http://www.kegg.jp/pathway/map01240+C00018%09red+C00029%09red+C00049%09red+C00073%09blue+C00156%09red+C00253%09red+C00311%09blue+C00483%09blue+C00669%09red+C01037%09blue+C02059%09blue+C02477%09red+C04874%09red+C16583%09red+C20926%09red
map00720	Carbon fixation pathways in prokaryotes	44	1	0	1	0.944021	0.0250182	1	0.0227	C00311	Isocitric acid	http://www.kegg.jp/pathway/map00720+C00311%09blue
map00362	Benzoate degradation	72	2	2	0	0.947688	0.0233347	1	0.0278	C00156; C00628	4-Hydroxybenzoic acid; Gentisic acid	http://www.kegg.jp/pathway/map00362+C00156%09red+C00628%09red
map00120	Primary bile acid biosynthesis	47	1	1	0	0.954046	0.0204307	1	0.0213	C00245	Taurine	http://www.kegg.jp/pathway/map00120+C00245%09red
map00562	Inositol phosphate metabolism	47	1	0	1	0.954046	0.0204307	1	0.0213	C00092	Glucose 6-phosphate	http://www.kegg.jp/pathway/map00562+C00092%09blue
map00623	Toluene degradation	47	1	1	0	0.954046	0.0204307	1	0.0213	C00156	4-Hydroxybenzoic acid	http://www.kegg.jp/pathway/map00623+C00156%09red
map01066	Biosynthesis of alkaloids derived from terpenoid and polyketide	48	1	0	1	0.956972	0.0191006	1	0.0208	C00311	Isocitric acid	http://www.kegg.jp/pathway/map01066+C00311%09blue
map00999	Biosynthesis of various secondary metabolites - part 1	49	1	1	0	0.959713	0.0178587	1	0.0204	C07578	Cannabidiol	http://www.kegg.jp/pathway/map00999+C07578%09red
map00966	Glucosinolate biosynthesis	77	2	1	1	0.960212	0.017633	1	0.026	C00073; C00079	L-Methionine; L-Phenylalanine	http://www.kegg.jp/pathway/map00966+C00073%09blue+C00079%09red
map00540	Lipopolysaccharide biosynthesis	54	1	1	0	0.971014	0.0127745	1	0.0185	C05382	Sedoheptulose 7-phosphate	http://www.kegg.jp/pathway/map00540+C05382%09red
map00909	Sesquiterpenoid and triterpenoid biosynthesis	88	2	2	0	0.978447	0.00946274	1	0.0227	C09382; C09627	Costunolide; Capsidiol	http://www.kegg.jp/pathway/map00909+C09382%09red+C09627%09red
map00902	Monoterpenoid biosynthesis	59	1	1	0	0.979151	0.00915047	1	0.0169	C02452	Perillyl alcohol	http://www.kegg.jp/pathway/map00902+C02452%09red
map00626	Naphthalene degradation	60	1	1	0	0.980481	0.00856083	1	0.0167	C00628	Gentisic acid	http://www.kegg.jp/pathway/map00626+C00628%09red
map00630	Glyoxylate and dicarboxylate metabolism	62	1	0	1	0.982893	0.00749379	1	0.0161	C00311	Isocitric acid	http://www.kegg.jp/pathway/map00630+C00311%09blue
map01059	Biosynthesis of enediyne antibiotics	63	1	1	0	0.983985	0.00701153	1	0.0159	C21308	(S)-beta-Tyrosine	http://www.kegg.jp/pathway/map01059+C21308%09red
map00903	Limonene and pinene degradation	64	1	1	0	0.985007	0.00656046	1	0.0156	C02452	Perillyl alcohol	http://www.kegg.jp/pathway/map00903+C02452%09red
map01062	Biosynthesis of terpenoids and steroids	98	2	0	2	0.987793	0.0053339	1	0.0204	C00092; C00311	Glucose 6-phosphate; Isocitric acid	http://www.kegg.jp/pathway/map01062+C00092%09blue+C00311%09blue
map00901	Indole alkaloid biosynthesis	70	1	1	0	0.989911	0.0044039	1	0.0143	C00398	Tryptamine	http://www.kegg.jp/pathway/map00901+C00398%09red
map00541	O-Antigen nucleotide sugar biosynthesis	87	1	1	0	0.996723	0.00142563	1	0.0115	C00029	Uridine diphosphate glucose	http://www.kegg.jp/pathway/map00541+C00029%09red
map00624	Polycyclic aromatic hydrocarbon degradation	107	1	1	0	0.999131	0.000377711	1	0.0093	C01606	Phthalic acid	http://www.kegg.jp/pathway/map00624+C01606%09red
map01220	Degradation of aromatic compounds	263	4	3	1	0.999971	1.2779e-05	1	0.0152	C00156; C00811; C01606; C06103	4-Hydroxybenzoic acid; 4-Hydroxycinnamic acid; Phthalic acid; 6-Hydroxyhexanoic acid	http://www.kegg.jp/pathway/map01220+C00156%09red+C00811%09red+C01606%09red+C06103%09blue
map01100	Metabolic pathways	2827	133	104	29	1	2.15323e-07	1	0.047	C00018; C00029; C00049; C00073; C00077; C00079; C00085; C00092; C00106; C00144; C00156; C00159; C00185; C00219; C00221; C00239; C00242; C00245; C00253; C00296; C00311; C00319; C00331; C00334; C00360; C00362; C00364; C00371; C00386; C00387; C00388; C00389; C00392; C00398; C00410; C00427; C00429; C00450; C00483; C00499; C00509; C00547; C00628; C00644; C00669; C00735; C00811; C00814; C00822; C00836;…	Pyridoxal 5'-phosphate; Uridine diphosphate glucose; L-Aspartic acid; L-Methionine; Ornithine; L-Phenylalanine; Fructose 6-phosphate; Glucose 6-phosphate; Uracil; GMP; 4-Hydroxybenzoic acid; D-Mannose; Cellobiose; Arachidonic acid; Beta-D-Glucose; dCMP; Guanine; Taurine; Nicotinic acid; Quinate; Isocitric acid; Sphingosine; Indolepyruvate; gamma-Aminobutyric acid; dAMP; dGMP; dTMP; Cis-zeatin; Ca…	http://www.kegg.jp/pathway/map01100+C00018%09red+C00029%09red+C00049%09red+C00073%09blue+C00077%09red+C00079%09red+C00085%09red+C00092%09blue+C00106%09blue+C00144%09red+C00156%09red+C00159%09blue+C00185%09blue+C00219%09red+C00221%09red+C00239%09red+C00242%09red+C00245%09red+C00253%09red+C00296%09red+C00311%09blue+C00319%09red+C00331%09red+C00334%09red+C00360%09red+C00362%09blue+C00364%09red+C0037…
map01120	Microbial metabolism in diverse environments	998	23	18	5	1	2.65335e-11	1	0.023	C00049; C00085; C00156; C00221; C00253; C00311; C00334; C00499; C00628; C00870; C01108; C01606; C01672; C03979; C05382; C05593; C06103; C06231; C08737; C14899; C16138; C16583; C20258	L-Aspartic acid; Fructose 6-phosphate; 4-Hydroxybenzoic acid; Beta-D-Glucose; Nicotinic acid; Isocitric acid; gamma-Aminobutyric acid; Allantoic acid; Gentisic acid; 4-Nitrophenol; 1,2,3-Trihydroxybenzene; Phthalic acid; Cadaverine; 2-Dehydro-3-deoxy-L-rhamnonate; Sedoheptulose 7-phosphate; 3-Hydroxyphenylacetic acid; 6-Hydroxyhexanoic acid; Ectoine; Melamine; 3-Dehydro-L-gulonate 6-phosphate; L-…	http://www.kegg.jp/pathway/map01120+C00049%09red+C00085%09red+C00156%09red+C00221%09red+C00253%09red+C00311%09blue+C00334%09red+C00499%09red+C00628%09red+C00870%09blue+C01108%09red+C01606%09red+C01672%09blue+C03979%09red+C05382%09red+C05593%09red+C06103%09blue+C06231%09red+C08737%09blue+C14899%09red+C16138%09red+C16583%09red+C20258%09red
map01110	Biosynthesis of secondary metabolites	2072	72	57	15	1	1.10888e-12	1	0.0347	C00029; C00049; C00073; C00077; C00079; C00085; C00092; C00156; C00221; C00253; C00311; C00371; C00388; C00389; C00398; C00450; C00483; C00509; C00811; C00814; C00908; C00956; C01164; C01479; C01494; C01514; C01617; C01672; C01694; C01759; C02059; C02105; C02452; C02477; C02679; C03582; C03765; C05103; C05143; C05178; C05334; C05382; C05539; C05610; C06176; C06182; C06562; C06866; C07578; C09382;…	Uridine diphosphate glucose; L-Aspartic acid; L-Methionine; Ornithine; L-Phenylalanine; Fructose 6-phosphate; Glucose 6-phosphate; 4-Hydroxybenzoic acid; Beta-D-Glucose; Nicotinic acid; Isocitric acid; Cis-zeatin; Histamine; Quercetin; Tryptamine; (S)-2,3,4,5-tetrahydropyridine-2-carboxylate; Tyramine; Naringenin; 4-Hydroxycinnamic acid; Biochanin A; Gentamicin C1a; Aminoadipic acid; 7-Dehydrocho…	http://www.kegg.jp/pathway/map01110+C00029%09red+C00049%09red+C00073%09blue+C00077%09red+C00079%09red+C00085%09red+C00092%09blue+C00156%09red+C00221%09red+C00253%09red+C00311%09blue+C00371%09red+C00388%09red+C00389%09red+C00398%09red+C00450%09blue+C00483%09blue+C00509%09red+C00811%09red+C00814%09blue+C00908%09red+C00956%09red+C01164%09red+C01479%09red+C01494%09red+C01514%09blue+C01617%09blue+C016…
